# Supplementary material for: Comparative Functional Genomics of Salt Stress in Related Model and Cultivated Plants Identifies and Overcomes Limitations to Translational Genomics
Source: PLoS One. 2011 Feb 14;6(2):e17094. doi: 10.1371/journal.pone.0017094 (PMC3038935; doi:10.1371/journal.pone.0017094)
Supplement: Table S1 — Transcriptomic profile data. (XLS) [file pone.0017094.s001.xls]

## Sheet: Sheet1
IC4	Description	probesets	L. jap MG20 (log2 Salt/Ctrol)	FDR L. jap MG20	L. jap. Gifu (log2 Salt/Ctrol)	FDR L. jap. Gifu	L. filicaulis (log2 Salt/Ctrol)	FDR L. filicaulis	L.burttii (log2 Salt/Ctrol)	FDR L.burttii	L. corniculatus (log2 Salt/Ctrol)	FDR L. corniculatus	L. glaber (log2 Salt/Ctrol)	FDR L. glaber	L. uliginosus (log2 Salt/Ctrol)	FDR L. uliginosus
-0.00449263	Similar to At5g46800: carnitine acylcarnitine translocase-like protein	BM0924.20_s_at	-0.0291473	0.999977	0.321338	0.0813604	0.117384	0.707817	-0.24813	0.205162	-0.392652	0.0495262	-0.178717	0.512359	-0.604176	0.000937315
-0.000599485	Similar to At2g46230: unknown protein	BM0924.34_at	0.051335	0.997626	0.0343844	0.947999	0.103296	0.744552	-0.325012	0.064156	-0.0516811	0.944402	0.0195988	0.999973	-0.0331397	0.994692
-0.00436407	Similar to At5g46800: carnitine acylcarnitine translocase-like protein	BM0924.35_s_at	-0.0732192	0.840249	0.191673	0.17195	-0.0293428	0.999983	-0.250393	0.065354	-0.458454	0.00181439	-0.0932009	0.718056	-0.549708	7.202e-05
-0.00365031	Similar to At5g46800: carnitine acylcarnitine translocase-like protein	BM0924.35_x_at	-0.0359124	0.999977	0.264873	0.0999381	0.0680024	0.873788	-0.285655	0.0769844	-0.471654	0.00608425	-0.144305	0.558988	-0.559286	0.000452507
-0.00648227	Similar to At1g18530: hypothetical protein	BM0946.17_at	0.063056	0.996622	-0.466303	0.0247435	-0.0245019	0.999983	-0.405134	0.0583418	0.290544	0.244895	0.00583724	0.999973	-0.632383	0.00248563
0.00328068	Similar to At4g27020: unknown protein	BM0946.6_s_at	0.145358	0.228753	-0.0669388	0.624567	-0.0643051	0.692255	0.0726804	0.550595	0.0886218	0.510627	0.0976226	0.493887	0.297623	0.00201605
0.0101499	Similar to Q9FUJ1: (Q9FUJ1) CYTOKININ OXIDASE	BM0976.3.2_at	0.35968	0.095998	0.537368	0.00368705	0.430824	0.0255543	0.30037	0.121918	0.232519	0.307287	0.272691	0.232301	0.135175	0.616439
0.00771396	Similar to At2g26350: zinc-binding peroxisomal integral membrane protein (PEX10)	BM0976.3_at	0.2471	0.307539	0.450756	0.0135888	0.479422	0.0120122	0.153449	0.498137	0.201179	0.40022	0.442435	0.0262624	0.116335	0.693042
0.0121574	Similar to Q9FUJ1: (Q9FUJ1) CYTOKININ OXIDASE	BM0976.4_at	0.0789435	0.999977	0.707988	0.00808139	1.01174	0.000455272	0.275196	0.377839	0.558598	0.0613965	0.361272	0.294037	-0.0130638	0.99998
0.00136136	Similar to At1g49650: unknown protein	BM1271.13_at	0.67669	0.00311897	0.569174	0.00580153	0.133208	0.712168	-0.503837	0.0165042	0.0292427	0.999967	-0.46779	0.038846	-0.0496997	0.973053
-0.0524587	Similar to At3g48690: unknown protein	BM1271.17_at	-1.45898	0.00414379	-2.27066	9.95528e-06	-2.09131	4.96068e-05	-2.26981	1.12873e-05	-1.61715	0.0016224	-2.01748	9.06434e-05	0.0810664	0.99998
0.00114314	Similar to At4g19600: unknown protein	BM1271.3_at	0.333608	0.115486	-0.176963	0.410455	0.209906	0.338958	0.0646542	0.812399	0.142585	0.601662	0.216167	0.372435	-0.366242	0.0429321
0.00138498	Similar to At5g19330: putative protein	BM1271.6_at	0.197574	0.334601	-0.111546	0.596817	0.198387	0.26928	-0.0627053	0.781026	0.129816	0.560454	0.0315099	0.999973	-0.199284	0.23909
0.00221833	Similar to At2g32300: uclacyanin I - like predicted GPI-anchored protein	BM1386.15_at	-0.268762	0.148098	-0.237295	0.143854	-0.069154	0.864887	-0.15807	0.380133	-0.362329	0.0333456	0.310672	0.0735875	0.228509	0.168823
0.000226001	Similar to At4g12610: putative protein	BM1386.18_at	0.11458	0.804765	-0.549328	0.00395199	0.0260683	0.999983	-0.0918893	0.736344	-0.242879	0.299185	-0.0393383	0.999973	-0.0945513	0.802061
0.00112352	Similar to At1g12050: fumarylacetoacetate hydrolase-like protein	BM1386.19_at	0.188633	0.307634	-0.0274666	0.950263	0.0496124	0.927714	0.0389389	0.861805	0.135075	0.483247	-0.0690493	0.868279	0.120675	0.517426
0.0152543	Similar to At3g20300: unknown protein	BM1386.21_s_at	0.532304	0.100248	0.674385	0.0140889	0.201759	0.643754	1.00667	0.000534158	0.054974	0.994803	0.269798	0.520864	0.800412	0.00378894
0.0126748	Similar to At3g20300: unknown protein	BM1386.21_x_at	0.476793	0.0949247	0.57399	0.0181676	0.102348	0.883581	1.02901	0.00010152	-0.0318729	0.999967	0.0584041	0.999973	0.728979	0.00289298
-0.00779889	Similar to At4g22320: unknown protein	BM1386.32_at	-0.465737	0.12119	-0.398845	0.132557	-0.155793	0.737388	-0.845765	0.00132928	0.134886	0.796505	-0.140531	0.829098	-0.276947	0.35855
-0.0100131	Similar to At4g22310: unknown protein	BM1386.33_at	-0.125926	0.689447	-0.835362	6.98174e-06	-0.555473	0.00146565	-0.450081	0.00761212	-0.270923	0.154739	-0.354542	0.0527272	-0.321157	0.0558725
-0.0102324	Similar to At1g62400: hypothetical protein	BM1386.36.2_at	-0.658258	0.181483	-0.923852	0.0211443	0.121328	0.961302	-0.762394	0.0652342	-0.327671	0.588202	-0.45872	0.412924	-1.45884	0.000387477
-0.0165044	Similar to At1g12020: unknown protein	BM1386.38_at	-0.369352	0.575327	-0.688941	0.0940524	-0.673309	0.126162	-0.780931	0.0575232	-0.0330299	0.999967	-0.447839	0.427091	-0.776832	0.0566354
0.00511956	Similar to At4g22290: putative protein	BM1386.4_at	0.0265554	0.999977	-0.0194335	0.979514	0.364936	0.108457	0.133556	0.632046	0.274784	0.279707	0.361263	0.138795	-0.286347	0.210406
-0.00227332	Similar to At3g20290: unknown protein	BM1386.8_at	0.0842386	0.999977	-0.717479	0.0177447	0.0675846	0.999983	0.0134719	0.976969	0.173828	0.768857	0.369095	0.367827	-0.801468	0.0082274
-0.0110379	Similar to Q9M548: (Q9M548) MODIFICATION METHYLASE (EC 2.1.1.73) (CYTOS	BM1551.1_at	-0.200331	0.691003	-0.502961	0.0591814	-0.208227	0.5966	-0.727462	0.00691508	-0.0300378	0.999967	-0.184849	0.720887	-1.24642	1.1859e-05
-0.00460904	Similar to At5g03740: histone deacetylase -like protein	BM1551.4_at	-0.049274	0.999977	-0.164379	0.430802	-0.0644306	0.913783	-0.376948	0.031195	0.152883	0.536115	-0.0507353	0.983484	-0.0402249	0.97654
-0.000431724	Similar to At3g56230: putative protein	BM1625.16_at	-0.197087	0.942531	-0.549912	0.325502	-0.670676	0.236841	0.286241	0.668384	-0.0869231	0.999967	0.10919	0.999973	-1.23923	0.0111639
-0.0012853	Similar to At2g27020: 20S proteasome subunit C8 (PAG1 PRC8_ARATH)	BM1625.22_at	0.0607215	0.906107	-0.170348	0.242017	-0.0611292	0.855365	-0.296777	0.0282653	0.0323715	0.977342	0.0913811	0.73246	-0.156951	0.306
-0.00137772	Similar to PSA3_SPIOL: (O24362) PROTEASOME SUBUNIT ALPHA TYPE 3 (EC 3.4	BM1625.25_at	0.280124	0.021144	-0.176906	0.116703	-0.144073	0.258143	-0.192289	0.0884684	-0.0506109	0.844155	-0.0147499	0.999973	-0.133355	0.280708
-0.0352189	Similar to At2g40460: putative PTR2 family peptide transporter	BM1625.9_at	-1.44332	0.000235242	-1.14299	0.00120031	-0.940909	0.00934041	-2.91535	9.00465e-10	-0.373723	0.413732	-0.813545	0.0319204	-0.389012	0.342327
-0.00463167	Similar to At5g20830: sucrose-UDP glucosyltransferase	BM1684.10_at	0.148973	0.755385	-0.638494	0.00412126	-0.271011	0.312965	0.0747386	0.827021	-0.0502433	0.984977	0.284107	0.330776	-0.915654	8.20682e-05
-0.00593548	Similar to At4g14880: cytosolic O-acetylserine(thiol)lyase (EC 4.2.99.8)	BM1702.1_at	0.288601	0.340352	-0.611173	0.00636352	-0.309668	0.23275	-0.319399	0.186437	-0.306516	0.257874	-0.659344	0.00614146	0.189318	0.530659
0.00116582	Similar to At3g04910: putative mitogen activated protein kinase kinase	BM1702.12_at	-0.0963796	0.750115	-0.126832	0.476915	0.115534	0.580446	-0.0806522	0.68045	0.11215	0.607952	0.376108	0.0139104	0.0277711	0.994333
-0.00560516	Similar to At1g54490: unknown protein	BM1702.3_at	0.198674	0.809723	-0.171624	0.765053	-0.22771	0.682891	-0.311482	0.434595	-0.043667	0.999967	0.0780801	0.999973	-0.79959	0.0164812
-0.000146434	Similar to At1g54500: unknown protein	BM1702.4_at	-0.132463	0.626633	0.0223418	0.968471	0.209394	0.247821	0.170563	0.336773	-0.0169652	0.999967	0.0853182	0.832524	-0.683321	3.39836e-05
0.00175322	Similar to At1g54520: unknown protein	BM1702.9_at	0.19197	0.596018	0.229672	0.359427	0.352281	0.138242	0.210175	0.407032	0.0479733	0.985842	0.107822	0.86337	-0.195485	0.482328
-0.00368068	Similar to At2g47490: mitochondrial carrier like protein	BM1736.1_at	0.0615782	0.990726	-0.273765	0.190563	-0.0577448	0.965296	-0.235351	0.281359	0.329161	0.142328	0.102831	0.847074	-0.143314	0.615933
0.00123961	Similar to At5g49910: heat shock protein 70 (Hsc70-7)	BM1736.5_at	0.0568157	0.999977	0.353855	0.125472	0.211456	0.478087	0.0404098	0.915073	0.148816	0.695955	0.123428	0.826896	0.502719	0.0234752
-0.0132714	Similar to At2g40940: ethylene response sensor (ERS)	BM1736.6_at	-0.447438	0.134278	-0.61164	0.0140585	-0.577972	0.0273524	-1.03307	0.000131537	0.0907512	0.910157	0.0220797	0.999973	-0.86717	0.000647877
-0.00106664	Similar to At1g02780: ribosomal protein like (L19)	BM1736.7_at	0.0327802	0.993908	-0.00902937	0.980295	-0.140973	0.256953	-0.0823526	0.538518	-0.0637303	0.748427	-0.0936708	0.588904	0.039567	0.893092
-0.00588709	Similar to At1g67230: unknown protein	chr1.BM1697.18_at	-0.335254	0.0317283	-0.381704	0.00594108	0.0171547	0.999983	-0.243421	0.0921722	-0.243582	0.124082	-0.17323	0.348958	-0.418941	0.00266207
-0.0158764	Similar to Q9AYM5: (Q9AYM5) CPRD49 PROTEIN	chr1.BM1732.18_at	0.0450498	0.999977	-0.589976	0.0396662	-0.760173	0.0106544	-0.147455	0.714781	-0.467749	0.15603	-0.427072	0.225297	-2.32549	9.12577e-10
-0.00395773	Similar to At3g11200: putative nucleic acid binding protein	chr1.BM1732.5_at	-0.0878402	0.92188	-0.30764	0.148915	0.0419689	0.999983	-0.583551	0.00491901	0.308939	0.192422	-0.0343835	0.999973	-0.132309	0.678102
0.00298841	Similar to At2g30280: unknown protein	chr1.CM0001.1.2_at	0.301504	0.197274	0.0563173	0.904435	0.278721	0.194485	-0.136318	0.576142	0.211458	0.387279	0.236066	0.348085	-0.0125735	0.99998
0.00196006	hypothetical protein	chr1.CM0001.28_at	0.164017	0.785827	0.0792764	0.900353	0.220108	0.558025	0.106635	0.782919	-0.149711	0.76746	0.373701	0.252584	-0.205055	0.576007
-0.00530668	Similar to KPK1_PHAVU: (P15792) PROTEIN KINASE PVPK-1 (EC 2.7.1.-)	chr1.CM0001.33_at	0.0323419	0.999977	-0.251707	0.144669	0.0575179	0.929743	-0.316652	0.0603478	-0.196529	0.341141	-0.0502148	0.978536	-0.220839	0.223134
0.00670311	Similar to At5g14480: putative protein	chr1.CM0001.36_at	0.46578	0.0198743	0.267375	0.156843	0.368827	0.0517065	0.42127	0.0206357	0.0689173	0.895004	0.0873726	0.871073	-0.443833	0.0129696
-0.00264349	Similar to Q41419: (Q41419) SUCROLYTIC ENZYME FERREDOXIN HOMOLOG	chr1.CM0001.37.1_at	0.191531	0.353524	-0.0599538	0.850549	-0.0822055	0.794773	-0.271762	0.083924	0.0768874	0.814364	-0.214571	0.260151	0.257522	0.102759
-0.00128561	Similar to At5g40510: sucrose cleavage protein -like	chr1.CM0001.37_at	-0.0186703	0.999977	-0.0872969	0.651396	-0.27895	0.0454703	-0.223085	0.106542	0.171235	0.289642	-0.0633364	0.877255	0.336908	0.0106173
-0.00162466	Similar to At1g52150: unknown protein	chr1.CM0001.48_s_at	0.251713	0.772793	-0.811111	0.0376474	0.30646	0.599338	-0.209498	0.699173	0.384068	0.469158	0.359087	0.559368	-1.19362	0.00225706
0.0019634	Similar to At5g40550: putative protein	chr1.CM0001.56_at	0.126053	0.790299	-0.177092	0.489805	0.114435	0.7754	-0.15883	0.532705	0.344453	0.137881	0.173985	0.606182	-0.0616727	0.938668
-0.00175828	Similar to At5g14450: early nodule-specific protein - like	chr1.CM0001.60_at	0.203668	0.902366	-0.355276	0.537849	-0.0706555	0.999983	0.132455	0.849018	0.21007	0.835367	0.101443	0.999973	-2.10768	1.00432e-05
0.0159827	Similar to At5g13750: transporter-like protein	chr1.CM0001.70.2_at	1.09861	0.00169538	0.754769	0.0158432	0.41951	0.253789	0.268737	0.485613	-0.0358573	0.999967	0.451173	0.251307	0.486192	0.145521
0.000919289	Similar to At1g74040: 2-isopropylmalate synthase like protein	chr1.CM0001.70_at	0.173873	0.737004	-0.0954112	0.858475	0.10013	0.897081	0.0390052	0.927979	-0.380746	0.194226	0.0710409	0.987515	-0.451304	0.0798762
0.00744047	Similar to LEU1_SOYBN: (Q39891) PROBABLE 2-ISOPROPYLMALATE SYNTHASE (EC	chr1.CM0001.71_s_at	0.526277	0.115165	0.383586	0.206973	0.168808	0.750374	0.106079	0.803806	0.0836152	0.94836	-0.128237	0.89318	-0.841062	0.00296719
-0.00880501	Similar to TG21_TOBAC: (O24160) TGACG-SEQUENCE SPECIFIC DNA-BINDING PRO	chr1.CM0009.11.1_at	0.158403	0.776653	-0.543205	0.0275683	-0.267423	0.394756	-0.463283	0.068814	0.0541449	0.987736	-0.486783	0.0809349	0.301485	0.284472
0.00196422	Similar to At5g04140: ferredoxin-dependent glutamate synthase	chr1.CM0009.24_at	0.149994	0.677348	0.11831	0.686435	0.13702	0.657966	0.161954	0.49398	-0.046134	0.978434	0.169221	0.59021	-0.341595	0.0847943
-0.000228785	Similar to At3g10210: unknown protein	chr1.CM0009.34_s_at	0.189474	0.47765	-0.146634	0.525619	-9.59815e-05	0.999983	-0.257766	0.177301	0.181432	0.44751	0.010437	0.999973	-0.162148	0.480488
-0.0245197	Similar to At1g09970: leucine-rich repeat receptor-like kinase At1g09970	chr1.CM0009.43_at	-1.02874	0.0443242	-1.02299	0.0229707	-1.32885	0.00480469	-1.7047	0.000357852	-0.326075	0.658839	-0.99742	0.0448308	0.785913	0.0925551
-0.00117515	Similar to At2g14260: proline iminopeptidase	chr1.CM0009.44_at	0.206199	0.402754	-0.0836822	0.790944	-0.0301804	0.999983	-0.104426	0.660181	-0.00571234	0.999967	-0.0526066	0.980994	0.0731473	0.860056
-0.00178456	Similar to At3g10210: unknown protein	chr1.CM0009.48_at	0.122663	0.898508	-0.198617	0.575943	0.0801422	0.958688	-0.0730215	0.861328	0.0284862	0.999967	-0.102348	0.930492	-0.537364	0.0418724
0.00135308	Similar to At3g52660: putative RNA binding protein	chr1.CM0010.13_s_at	0.0854535	0.939622	-0.11178	0.75157	0.273181	0.270525	-0.209723	0.393916	0.323873	0.186289	0.227872	0.448362	-0.538374	0.0102278
0.00161679	Similar to At3g52660: putative RNA binding protein	chr1.CM0010.15_s_at	0.0997542	0.741459	-0.274525	0.0618097	0.162757	0.36905	0.0314296	0.897665	-0.113277	0.614004	0.160622	0.433755	0.0417313	0.948007
0.00667598	Similar to At5g03870: putative protein	chr1.CM0010.18_at	0.357686	0.35319	-0.528324	0.0661553	0.312119	0.381557	0.510675	0.0816616	0.312123	0.396655	0.451081	0.186544	-0.335796	0.30266
0.00545675	Similar to At3g10130: unknown protein	chr1.CM0010.22_at	0.19216	0.723805	-0.067734	0.927224	0.166011	0.735384	0.219234	0.512171	0.182759	0.690646	0.308377	0.409619	-0.650276	0.0155012
0.00329924	Similar to At5g03905: unknown protein	chr1.CM0010.27_at	0.0832214	0.989792	0.401088	0.14591	0.139729	0.801998	-0.183818	0.590115	0.12122	0.846274	0.292293	0.429308	-0.127397	0.810851
0.00100547	Similar to At2g26060: unknown protein	chr1.CM0010.28_at	-0.017542	0.999977	-0.0446957	0.908517	0.201505	0.270034	-0.0601631	0.796632	0.00469231	0.999967	-0.17774	0.408295	0.209643	0.218541
0.000508001	Similar to At3g52740: putative protein	chr1.CM0010.29_at	-0.437823	0.169848	-0.0356799	0.970171	0.0943565	0.924036	0.192457	0.566974	-0.261437	0.462077	0.0630275	0.999973	-0.0504558	0.995082
0.00735953	Similar to At2g36250: chloroplast division protein AtFtsZ2-1 (AtFtsZ2-1)	chr1.CM0010.30_at	0.14648	0.586466	0.689764	6.3991e-05	0.415294	0.0135083	0.125629	0.537446	0.304432	0.0941771	0.166355	0.486181	0.0840826	0.784442
-0.00161928	Similar to At2g16710: putative HesB-like protein	chr1.CM0010.31_at	0.0246835	0.999977	0.150554	0.716724	0.166361	0.716876	-0.53304	0.045258	0.0671513	0.970181	-0.0966609	0.942198	-0.0952667	0.897308
0.0123865	Similar to O82458: (O82458) RAC GTPASE ACTIVATING PROTEIN 1	chr1.CM0010.8_s_at	0.609486	0.00139856	0.442256	0.0094302	0.867286	1.14181e-05	0.0830898	0.734771	0.630836	0.00101456	0.639466	0.000608541	-0.635363	0.000303797
0.0114287	Similar to At5g03940: signal recognition particle 54CP protein precursor	chr1.CM0010.9_at	0.418843	0.112122	0.347606	0.136798	0.6514	0.00514985	0.315376	0.190448	0.596562	0.0148064	0.479051	0.0527272	-0.321053	0.183961
0.00255527	Similar to At5g03430: unknown protein	chr1.CM0012.1_at	0.255347	0.101432	0.0621334	0.799281	-0.0650209	0.834435	-0.0416345	0.841665	0.280185	0.057476	-0.0694342	0.848944	-0.0680704	0.790575
0.00517314	Similar to At2g36870: putative xyloglucan endo-transglycosylase	chr1.CM0012.2_s_at	0.194319	0.799746	0.600972	0.0626598	0.0629384	0.999983	0.289653	0.449253	0.13669	0.867305	0.0589133	0.999973	-0.422142	0.231615
0.00580317	Similar to At5g03455: unknown protein	chr1.CM0012.34_at	0.206666	0.474923	0.0110291	0.98609	0.336195	0.111528	0.0537173	0.861805	0.267333	0.249792	0.326822	0.151892	-0.175529	0.482944
0.00468886	Similar to At2g36840: unknown protein	chr1.CM0012.37_at	0.292637	0.61086	-0.207638	0.683246	0.952995	0.00635381	-0.0586463	0.918532	0.2509	0.639908	-0.102035	0.979041	-0.142337	0.855936
0.0173513	Similar to At2g39210: nodulin-like protein	chr1.CM0012.39_at	0.732221	0.0123126	0.564406	0.0322084	0.441204	0.128003	0.665006	0.0131473	0.828238	0.00441752	1.02543	0.000388768	0.957961	0.000379785
0.00235326	Similar to At2g21170: putative triosephosphate isomerase	chr1.CM0012.44.1_at	0.389828	0.000995199	0.0687354	0.661039	0.0565895	0.801264	0.179467	0.105546	0.0632781	0.751126	0.0558875	0.846313	-0.106498	0.415539
0.00158582	Similar to At2g21170: putative triosephosphate isomerase	chr1.CM0012.48.1_at	0.274155	0.154821	0.168536	0.367409	0.0322965	0.999983	0.189021	0.291767	-0.174602	0.401859	-0.0127824	0.999973	0.0927946	0.736592
-0.00994792	Similar to Q9LKJ6: (Q9LKJ6) WATER-SELECTIVE TRANSPORT INTRINSIC MEMBRAN	chr1.CM0012.53_s_at	-0.4988	0.000187426	-0.235268	0.0479528	-0.3463	0.00495601	-0.49676	0.00010422	-0.318519	0.0140567	-0.455529	0.000433101	-0.209298	0.0858382
-0.0067393	Similar to Q40206: (Q40206) RAB1X	chr1.CM0012.57_s_at	0.0114165	0.999977	0.0480824	0.975187	-0.868757	0.0504013	-0.0763041	0.915288	-0.0133792	0.999967	-0.0536649	0.999973	-1.04894	0.0122767
0.00806896	Similar to At2g36870: putative xyloglucan endo-transglycosylase	chr1.CM0012.6.1_s_at	0.0825085	0.999977	0.761091	0.0330455	0.244772	0.680024	0.416063	0.301083	0.0870985	0.977166	0.0940362	0.996078	-0.146273	0.866356
-0.00170992	Similar to At3g21540: WD repeat like protein	chr1.CM0012.60_at	0.119508	0.918003	-0.0941777	0.87843	-0.113973	0.884078	-0.260049	0.420444	0.558856	0.0656522	0.0494052	0.999973	-0.0114816	0.99998
0.00345084	Similar to At2g36810: unknown protein	chr1.CM0012.63_at	0.457239	0.363935	0.0446323	0.973995	0.521279	0.215792	0.0202617	0.971931	0.0538592	0.999967	0.362191	0.514678	-0.0237499	0.99998
0.00123582	Similar to At2g36810: unknown protein	chr1.CM0012.71.1_at	0.0577497	0.999977	-0.119064	0.783701	0.134443	0.786349	-0.102777	0.774594	-0.0338985	0.999967	0.339554	0.269227	-0.391594	0.126738
0.0027703	Similar to At2g36810: unknown protein	chr1.CM0012.71_at	0.161379	0.780536	0.0145369	0.985987	0.27601	0.390521	0.0842164	0.830157	0.0984805	0.893092	0.328517	0.32181	-0.63554	0.0121011
0.00377574	Similar to At2g36800: putative glucosyl transferase	chr1.CM0012.80_at	0.0368973	0.999977	-0.383156	0.217161	0.0815401	0.97352	0.556162	0.0590802	0.0926402	0.932221	-0.186429	0.759754	0.529906	0.0715279
-0.00528779	Similar to BAB47119: (BAB47119) 14-3-3 PROTEIN	chr1.CM0016.15_at	-0.0357422	0.997639	-0.46792	0.00017748	-0.144043	0.318892	-0.42911	0.000611138	-0.0931174	0.61393	-0.134304	0.421571	0.0886476	0.607329
-0.00292581	Similar to At1g22450: Subunit 6b of cytochrome c oxidase	chr1.CM0016.16_at	0.0637709	0.802895	-0.311562	0.00322793	-0.302918	0.00583045	-0.121816	0.305729	-0.149526	0.233974	-0.0947581	0.575304	-0.0494145	0.823369
-0.00050151	Similar to TL29_LYCES: (Q9THX6) PUTATIVE L-ASCORBATE PEROXIDASE, CHLORO	chr1.CM0016.20_at	-0.0838157	0.981278	-0.267248	0.364493	0.28359	0.36792	0.265429	0.363218	-0.373536	0.209384	0.0563799	0.999973	-0.687558	0.0063695
0.00315702	Similar to At1g22460: Similar to auxin-independent growth promoter	chr1.CM0016.21_at	0.077094	0.999977	-0.1406	0.826681	0.689278	0.0453932	-0.229695	0.587851	0.0212286	0.999967	0.119977	0.944083	0.0923309	0.950859
0.00844641	Similar to At1g22460: Similar to auxin-independent growth promoter	chr1.CM0016.21_s_at	0.590082	0.0546361	-0.150259	0.731879	0.292338	0.391903	-0.0621642	0.889714	0.20484	0.630048	0.454552	0.152762	0.481264	0.0826969
-0.0230478	Similar to At1g22410: Putative phospho-2-dehydro-3-deoxyheptonate aldolase 1 precursor	chr1.CM0016.7_at	-0.341303	0.192051	-1.17595	1.87396e-06	-1.02403	2.27904e-05	-1.04653	1.11884e-05	-0.555558	0.0169854	-0.639132	0.00497505	-0.252736	0.2999
0.000352751	Similar to O64410: (O64410) CYTOCHROME P450 MONOOXYGENASE (FRAGMENT)	chr1.CM0016.8_at	0.262317	0.325285	0.227484	0.317371	-0.159571	0.590362	0.175405	0.469427	-0.289957	0.220281	-0.0309606	0.999973	0.0022536	0.99998
-0.00766732	Similar to At3g51300: rac-like GTP binding protein Arac11	chr1.CM0017.2_at	-0.0763293	0.893103	-0.348217	0.0290251	-0.21381	0.252263	-0.179639	0.322234	-0.238904	0.203787	-0.221835	0.272672	-0.576737	0.000412616
0.00761053	Similar to At4g38580: farnesylated protein (ATFP6)	chr1.CM0017.25_at	0.469254	0.035701	0.412767	0.0378899	0.489172	0.0179473	0.571825	0.00490278	0.54099	0.0130283	-0.0999489	0.861761	0.585045	0.00325373
-0.0024177	Similar to At5g27730: unknown protein	chr1.CM0017.35_at	0.475463	0.122103	-0.179847	0.627716	-0.269273	0.423444	0.608717	0.0211039	-0.352332	0.261164	-0.152976	0.802717	-1.07292	7.82714e-05
-0.0116579	Similar to At4g35100: plasma membrane intrinsic protein PIP3	chr1.CM0017.36_at	-0.660586	0.00289203	-0.822101	0.000104314	-0.292618	0.198551	-0.574911	0.00502047	-0.30844	0.186376	0.0090591	0.999973	-0.609614	0.00239196
-0.0053986	Similar to At5g39740: ribosomal protein L5 - like	chr1.CM0017.39_at	-0.0757776	0.959834	-0.351188	0.0939886	-0.406313	0.0614878	-0.461709	0.0262548	-0.211916	0.436495	-0.0818472	0.925573	-0.327116	0.128251
-0.00177021	Similar to At5g06120: human RAN binding protein 16-like	chr1.CM0017.41_at	0.0949862	0.933682	-0.04705	0.946357	-0.00172223	0.999983	-0.254268	0.329164	0.301141	0.281328	-0.101018	0.901047	-0.233329	0.405794
0.00199771	Similar to At3g48730: glutamate-1-semialdehyde aminotransferase	chr1.CM0017.42_at	-0.0799542	0.958399	0.228669	0.359095	0.133104	0.730901	0.0201155	0.956336	0.0511639	0.978824	-0.00841418	0.999973	-0.0359608	0.99998
0.0115337	Similar to At5g62470: MYB96 transcription factor-like protein	chr1.CM0023.10_at	0.128352	0.999977	0.723286	0.228518	0.316734	0.768863	0.974417	0.0894468	0.323437	0.759992	-0.185193	0.963138	1.39856	0.0112017
-0.0035204	Similar to At3g03960: putative T-complex protein 1, theta subunit (TCP-1-Theta)	chr1.CM0023.19_at	0.0963565	0.785752	-0.159826	0.374162	-0.129879	0.554777	-0.282247	0.0744178	0.240735	0.176344	-0.102721	0.744284	-0.0312828	0.990356
-0.00166217	Similar to At3g03960: putative T-complex protein 1, theta subunit (TCP-1-Theta)	chr1.CM0023.19_s_at	0.0454038	0.946718	-0.187131	0.116419	-0.141638	0.305608	-0.148058	0.241441	0.0656233	0.769217	-0.0194232	0.999973	0.118094	0.40007
0.000143847	Similar to At1g18800: unknown protein	chr1.CM0023.33_at	0.5075	0.0224949	0.0646945	0.889463	0.0795261	0.896984	0.00854458	0.977704	0.270638	0.259607	-0.00579252	0.999973	-0.148464	0.604978
-0.00767405	Similar to At1g65930: NADP specific isocitrate dehydrogenase like protein	chr1.CM0023.4_at	0.234324	0.348341	-0.383421	0.0378987	-0.526901	0.0060727	-0.077725	0.77467	-0.169838	0.512293	-0.382262	0.0633097	0.100718	0.764194
0.00050554	Similar to At1g74560: putative SET protein, phospatase 2A inhibitor	chr1.CM0023.42_at	0.15218	0.852304	0.0714281	0.927122	0.00537126	0.999983	-0.165362	0.669916	0.265429	0.501827	-0.0353884	0.999973	0.102105	0.901381
0.0110886	Similar to At1g69740: aminolevulinate dehydratase like protein	chr1.CM0027.17_at	0.338135	0.167718	0.330323	0.113922	0.489151	0.0199902	0.299081	0.165087	0.307955	0.191852	0.538761	0.0129143	-0.0801412	0.875742
0.0296865	Similar to At3g57040: responce reactor 4	chr1.CM0027.22_at	1.28691	0.000141955	0.567513	0.060134	0.88337	0.00456512	0.892503	0.00356837	1.12429	0.000818191	0.859027	0.00718973	1.22	8.9315e-05
0.000490088	Similar to At2g47980: sister-chromatide cohesion like protein	chr1.CM0029.2_at	0.149684	0.668512	-0.276582	0.167349	0.121967	0.711703	-0.107655	0.678669	0.109784	0.762736	0.076983	0.921692	0.00211383	0.99998
-0.0135144	Similar to At3g58490: putative protein	chr1.CM0029.21_at	-0.4102	0.0487936	-0.346993	0.0616555	-0.105268	0.768359	-0.71054	0.000262404	-0.104547	0.769563	-0.604024	0.00217865	-0.437698	0.0167802
-0.00164256	Similar to At3g58500: phosphoprotein phosphatase 2A isoform 4	chr1.CM0029.22_at	0.137449	0.375841	-0.231873	0.0392747	0.0230411	0.999983	-0.196682	0.0917924	0.126723	0.380566	-0.11601	0.482944	-0.0184021	0.99998
0.00228198	Similar to At4g29430: ribosomal protein S15a homolog	chr1.CM0029.28_x_at	0.125493	0.88205	-0.310022	0.273711	0.402071	0.155425	-0.0680559	0.867255	0.0534691	0.99078	0.222508	0.594776	-0.225357	0.499735
-0.00345735	Similar to Q9AV87: (Q9AV87) 60S RIBOSOMAL PROTEIN L21	chr1.CM0029.3_at	0.0336302	0.999977	-0.104086	0.745152	-0.0888201	0.85489	-0.314515	0.120442	0.0264291	0.999967	-0.0758381	0.929165	0.0874279	0.835489
0.00048442	Similar to At3g56150: PROBABLE EUKARYOTIC TRANSLATION INITIATION FACTOR 3 SUBUNIT 8	chr1.CM0029.30_at	0.248467	0.549423	0.284948	0.340142	-0.218782	0.557488	0.0133656	0.973695	0.433382	0.146041	-0.0806555	0.975837	0.0198799	0.99998
-0.00646742	Similar to At3g58460: unknown protein	chr1.CM0029.32.1_at	-0.0296769	0.999977	-0.348362	0.0157415	0.022225	0.999983	0.0308386	0.900011	-0.109935	0.632163	-0.169521	0.395722	-0.653536	2.34261e-05
-0.00700098	Similar to At3g58460: unknown protein	chr1.CM0029.32.1_x_at	-0.0111675	0.999977	-0.535707	0.00199791	-0.133564	0.607839	-0.221737	0.241154	0.135611	0.608033	-0.0416382	0.999973	-0.609595	0.000504461
-0.00846747	Similar to At3g58460: unknown protein	chr1.CM0029.32_at	0.0281829	0.999977	-0.585979	0.00153713	-0.0637411	0.931235	-0.106976	0.669106	0.0355176	0.997241	-0.13693	0.686643	-0.810345	3.06682e-05
-0.00387132	Similar to Q9XHM0: (Q9XHM0) PUTATIVE TRANSLATION INITIATION PROTEIN	chr1.CM0029.36_at	0.0309192	0.999977	-0.196682	0.398187	-0.0879567	0.862328	-0.406366	0.0416087	0.149113	0.628071	-0.164187	0.619726	-0.120212	0.707478
-0.00725535	Similar to At2g37270: 40S ribosomal protein S5	chr1.CM0029.39_at	-0.0982295	0.904862	-0.0601049	0.912549	-0.214809	0.444942	-0.365902	0.101268	-0.131829	0.736364	-0.309829	0.245269	-0.403763	0.0646346
-0.00317215	Similar to At3g11900: putative amino acid transporter protein	chr1.CM0029.47_at	-0.180017	0.369865	-0.249844	0.0954758	-0.291788	0.0599504	-0.196949	0.215033	-0.0712894	0.82616	0.152555	0.475289	-0.0911832	0.699848
0.0032343	Similar to At3g58580: putative protein	chr1.CM0029.5.1_s_at	0.157234	0.328728	0.0465955	0.855361	0.149954	0.298368	0.0228472	0.911414	0.209024	0.127666	0.151064	0.343043	-0.0393458	0.923275
-0.00341628	Similar to At1g34020: unknown protein	chr1.CM0032.21.1_at	-0.0694355	0.91102	-0.0449836	0.907547	-0.4096	0.010789	-0.357992	0.0227248	0.121541	0.608852	-0.282434	0.112572	0.449145	0.00367072
-0.00513653	Similar to At4g39400: brassinosteroid insensitive 1 gene (BRI1)	chr1.CM0032.25_at	-0.216113	0.300258	-0.500562	0.00178134	-0.0707913	0.866088	-0.367914	0.0229832	-0.0395101	0.974733	-0.0336588	0.999973	-0.239271	0.158877
0.00358923	Similar to At4g39470: unknown protein	chr1.CM0032.46.1_at	0.0480933	0.999977	-0.204697	0.391327	0.120876	0.748498	0.205151	0.382199	0.177398	0.541506	0.13395	0.747611	0.103286	0.790396
0.00226473	Similar to At4g39470: unknown protein	chr1.CM0032.46_at	0.235999	0.578805	-0.628617	0.013986	0.0950502	0.917718	0.0746332	0.855467	0.149168	0.763106	0.101147	0.929345	0.0193873	0.99998
0.00768325	Similar to At5g64840: ABC transporter protein 1-like	chr1.CM0032.57_at	0.291445	0.195178	0.300533	0.111066	0.29428	0.145083	0.401039	0.0306547	0.0722228	0.888545	0.35805	0.0819297	-0.240081	0.235387
-0.00484443	Similar to Q9SMK3: (Q9SMK3) HYPOTHETICAL 12.4 KDA PROTEIN (FRAGMENT)	chr1.CM0032.58_at	-0.139126	0.851111	0.292105	0.321238	-0.233965	0.512174	-0.472894	0.0761479	-0.0013635	0.999967	-0.724848	0.00887435	-0.35422	0.211308
-0.00328878	Similar to At1g74050: putative 60S ribosomal protein L6	chr1.CM0032.60_at	-0.0399455	0.999977	-0.0179834	0.979971	0.0228307	0.999983	-0.430584	0.0365508	-0.00528663	0.999967	-0.215078	0.462145	-0.0563889	0.952999
-0.000285875	Similar to At5g64860: 4-alpha-glucanotransferase	chr1.CM0032.64_at	0.0303402	0.999977	-0.102785	0.802681	-0.111152	0.82543	-0.0475764	0.8989	-0.284066	0.296976	0.121199	0.833557	-0.347261	0.139252
-0.00669119	Similar to At3g14390: putative diaminopimelate decarboxylase	chr1.CM0033.1.1_at	0.228396	0.351739	-0.225018	0.25915	-0.286532	0.152802	-0.204123	0.317956	0.121957	0.692962	-0.280816	0.200398	-0.416694	0.0209883
-0.00561523	Similar to At5g11880: diaminopimelate decarboxylase - like protein	chr1.CM0033.1_at	0.036559	0.972719	-0.367079	0.000621979	-0.187149	0.0997367	-0.239459	0.0246464	0.100524	0.48552	-0.143058	0.283821	-0.276168	0.00818563
0.000205683	Similar to At5g03280: EIN2	chr1.CM0033.24_at	-0.352872	0.352648	-0.279585	0.402052	-0.29238	0.417505	-0.341699	0.271848	0.172834	0.734121	0.0180987	0.999973	0.882047	0.00169731
0.0101471	Similar to At2g37210: unknown protein	chr1.CM0033.3_at	0.246011	0.397239	0.269865	0.230684	0.465717	0.0316561	0.711738	0.000984991	0.0795156	0.895201	0.445429	0.0517689	-0.96332	1.48571e-05
-0.0187287	Similar to At2g37040: phenylalanine ammonia lyase (PAL1)	chr1.CM0033.32_x_at	0.200363	0.806276	-0.476697	0.180491	-0.799865	0.0217445	-0.919076	0.00711955	-0.448772	0.268349	-0.828053	0.0219916	0.209903	0.697528
-0.0214411	Similar to At2g37040: phenylalanine ammonia lyase (PAL1)	chr1.CM0033.36_x_at	0.55328	0.371491	-1.24541	0.00550178	-0.750845	0.128594	-0.469318	0.366885	-0.325084	0.657697	-0.794486	0.128482	0.700157	0.14128
-0.024832	Similar to At2g37040: phenylalanine ammonia lyase (PAL1)	chr1.CM0033.39_x_at	-0.0432312	0.999977	-0.804805	0.0850571	-1.1068	0.0202038	-1.19366	0.0103667	-0.429812	0.498967	-1.13294	0.0219343	0.289518	0.69318
-0.00712035	Similar to At5g63910: unknown protein	chr1.CM0036.22.1_at	0.180204	0.535359	-0.192552	0.371623	-0.221098	0.321844	-0.163389	0.461948	0.189866	0.439686	-0.579175	0.00333036	0.269045	0.174124
-0.0114686	Similar to At5g63910: unknown protein	chr1.CM0036.22.2_at	-0.180337	0.34212	-0.376921	0.00720414	-0.529749	0.000461809	-0.313053	0.0287283	-0.0317731	0.984977	-0.335042	0.0283198	0.0476266	0.91575
0.00705198	Similar to At5g63860: UVB-resistance protein UVR8 (gb|AAD43920.1)	chr1.CM0036.6.1_at	0.346358	0.0134205	-0.0205844	0.962089	0.0243889	0.999983	0.410589	0.00169517	0.24586	0.0822992	0.202756	0.180777	0.303877	0.0158252
-0.00450904	Similar to At3g49220: pectinesterase - like protein	chr1.CM0039.27_at	0.00945567	0.999977	0.0393815	0.933822	-0.299517	0.0986708	-0.437696	0.0101521	-0.0236771	0.999967	-0.306464	0.111089	0.0144511	0.99998
0.0045134	Similar to At5g24260: dipeptidyl peptidase IV-like protein	chr1.CM0039.29_at	0.181445	0.438561	0.0587818	0.867888	0.147299	0.506716	0.11904	0.563968	0.216592	0.268283	0.17304	0.456603	0.00182237	0.99998
-0.00194267	Similar to Q9LGX2: (Q9LGX2) ESTS AU082689(E31988)	chr1.CM0039.40_at	-0.1594	0.476669	-0.220624	0.162801	0.153759	0.428946	-0.449643	0.00342913	0.269929	0.110536	0.121816	0.637368	0.00277511	0.99998
0.00257352	Similar to At3g49240: putative protein	chr1.CM0039.43_at	0.300864	0.706969	0.13077	0.891493	-0.106936	0.984883	-0.134818	0.830664	0.349559	0.556797	-0.0838532	0.999973	0.81154	0.0494746
0.00110096	Similar to Q9XGC2: (Q9XGC2) SINA1P	chr1.CM0039.45_at	-0.0179712	0.999977	0.0404046	0.940631	0.316119	0.112964	-0.161169	0.465436	0.369242	0.0698744	0.114161	0.777217	-0.139202	0.592908
0.00490346	Similar to At1g31910: hypothetical protein	chr1.CM0039.46_s_at	0.0488763	0.999977	-0.137306	0.731815	0.681405	0.00773267	-0.176234	0.579003	-0.0309929	0.999967	0.0845729	0.958566	-0.294136	0.297021
0.00389713	Similar to At5g53400: unknown protein	chr1.CM0039.5_at	0.286738	0.15709	0.0649274	0.855577	0.00762674	0.999983	-0.110596	0.620078	0.330698	0.0788613	0.300549	0.122502	0.210193	0.267245
0.00423601	Similar to At5g65860: unknown protein	chr1.CM0050.10_at	0.0817599	0.999977	0.465189	0.11594	0.148632	0.810536	-0.0756098	0.868718	0.290958	0.447561	0.0933987	0.967589	0.209133	0.615985
0.00064718	Similar to At1g27700: unknown protein	chr1.CM0050.11_at	-0.135708	0.67686	-0.271402	0.13551	0.128095	0.638773	-0.0848316	0.733049	0.240946	0.248069	0.037195	0.999973	0.0980702	0.749747
-0.0126135	Similar to At4g24220: unknown protein	chr1.CM0050.15.1_at	-0.22458	0.717066	-0.0379504	0.973688	-0.546332	0.106594	-0.943936	0.00313645	0.0569842	0.999967	-0.472309	0.214162	0.413902	0.228261
-0.00106547	Similar to At4g18365: protease HhoA like precursor	chr1.CM0050.21_s_at	0.0790653	0.97492	0.0922094	0.845428	-0.0419254	0.999983	0.250575	0.338185	-0.276825	0.33408	0.0740813	0.969691	-0.305781	0.227042
-0.00903429	Similar to At1g27450: adenine phosphoribosyltransferase 1, APRT	chr1.CM0050.4_at	0.101374	0.665878	-0.367509	0.003941	-0.491511	0.000345111	-0.220896	0.0956033	-0.0161171	0.999967	-0.384192	0.00488084	-0.0978607	0.588421
-0.00132753	Similar to At4g30510: unknown protein	chr1.CM0050.40_at	0.00513581	0.999977	0.1968	0.599242	-0.188429	0.66977	0.335981	0.261379	-0.0415617	0.999967	-0.250507	0.554592	-0.0267354	0.99998
0.00670993	Similar to At1g47240: stress response protein Nramp2	chr1.CM0050.43_at	0.302792	0.0881389	0.468336	0.0022554	0.222967	0.198199	-0.0282599	0.91385	0.358367	0.0326522	0.151714	0.507871	0.194543	0.254749
-0.0395	Similar to At1g27730: salt-tolerance zinc finger protein like	chr1.CM0050.5.1_at	-1.01211	0.207916	-2.03076	0.0018419	-1.178	0.0927856	-1.52657	0.0202994	-1.0531	0.158282	-1.95594	0.00480358	0.00993277	0.99998
0.0291357	Similar to At1g02270: unknown protein	chr1.CM0051.18_s_at	0.35563	0.385742	0.190788	0.66115	0.425793	0.20543	0.749875	0.0122491	0.120593	0.880901	0.245619	0.623654	0.849111	0.00395962
-0.00714668	Similar to At5g15070: unknown protein	chr1.CM0051.22_at	-0.15472	0.893188	-1.0933	0.000920499	-0.131898	0.892726	-0.210689	0.626131	-0.461215	0.232156	-0.0450376	0.999973	-0.712238	0.0285305
-0.00614691	Similar to At2g44900: hypothetical protein	chr1.CM0051.32_at	-0.0412033	0.999977	-0.0183988	0.982716	-0.272703	0.381392	-0.224551	0.450048	-0.153602	0.732867	-0.115747	0.88449	-0.570749	0.0211157
-0.002932	Similar to At2g44900: hypothetical protein	chr1.CM0051.33_at	-0.0337754	0.999977	-0.0517622	0.892968	-0.0571128	0.929949	-0.314746	0.0603478	0.220566	0.264484	-0.0849611	0.850788	-0.435741	0.00748037
0.00434964	Similar to At1g05940: unknown protein (At1g05940)	chr1.CM0051.37_at	0.389649	0.082956	0.25137	0.233928	-0.0244667	0.999983	-0.0708409	0.80928	0.736132	0.000749691	0.0180519	0.999973	0.0522935	0.958113
0.00857679	Similar to At1g05940: unknown protein (At1g05940)	chr1.CM0051.38_s_at	0.0187257	0.999977	0.345251	0.00726353	0.0213248	0.999983	0.309202	0.0183317	0.196234	0.193538	0.20081	0.200097	0.340665	0.00810128
-0.00333178	Similar to PORI_PEA: (P42054) OUTER PLASTIDIAL MEMBRANE PROTEIN PORIN (	chr1.CM0051.4_s_at	0.0498073	0.96519	0.0232785	0.959694	0.00314428	0.999983	-0.313304	0.0252421	0.00960639	0.999967	-0.112379	0.636059	-0.0394383	0.948686
0.0101721	Similar to At1g05940: unknown protein (At1g05940)	chr1.CM0051.45.1_s_at	0.434086	0.0165064	0.581725	0.000494668	0.0289095	0.999983	0.487033	0.00351494	0.451282	0.0112954	0.0463068	0.98688	0.381119	0.0189031
0.00623232	Similar to At1g05940: unknown protein (At1g05940)	chr1.CM0051.45_at	0.0681482	0.999977	0.425253	0.274656	0.252512	0.650907	0.26023	0.559831	0.0621722	0.999967	-0.183138	0.848147	0.118753	0.915129
0.00808877	Similar to At1g05940: unknown protein (At1g05940)	chr1.CM0051.45_s_at	0.1499	0.555486	0.402983	0.0103122	0.180127	0.35688	0.229506	0.175208	0.463728	0.00747791	0.0148414	0.999973	0.219716	0.202896
-0.00662558	Similar to At2g44900: hypothetical protein	chr1.CM0051.51.1_at	-0.0831965	0.92023	-0.321346	0.102401	-0.164265	0.545521	-0.593646	0.00256439	-0.108731	0.769925	-0.172434	0.572259	-0.412041	0.031667
-0.00567093	Similar to At5g15080: serine threonine specific protein kinase -like	chr1.CM0051.6_at	-0.490922	0.144491	-0.517392	0.0694346	0.0946966	0.938755	-0.279767	0.39429	0.0470731	0.999967	-0.0784897	0.989665	-0.518976	0.0706322
-0.00256524	Similar to At5g63550: unknown protein	chr1.CM0063.32_at	-0.0912114	0.729786	-0.462278	0.000512763	0.0894635	0.675726	-0.237533	0.0757316	-0.0101456	0.999967	0.10466	0.642104	-0.391178	0.00261127
0.0447724	Similar to At5g50720: unknown protein	chr1.CM0063.42_at	2.56097	9.27828e-08	2.27503	3.49018e-07	1.37195	0.000521582	1.72539	2.50313e-05	1.51576	0.000333218	0.521904	0.259957	2.22438	2.53536e-07
0.0442549	Similar to At5g50720: unknown protein	chr1.CM0063.42_s_at	2.41751	2.86181e-06	2.11138	9.62303e-06	1.31828	0.00326515	1.58855	0.000428024	1.76295	0.000318611	0.247923	0.81063	3.98677	4.74865e-11
-0.0107874	Similar to At1g58032: unknown protein	chr1.CM0063.53.1_at	-0.497232	0.0463526	-1.25423	1.20294e-06	-0.0987408	0.863673	-0.354781	0.126184	-0.311267	0.23572	-0.359658	0.171022	-0.335422	0.152726
0.0010474	Similar to At1g58032: unknown protein	chr1.CM0063.57_at	-0.0281329	0.999977	0.299348	0.122184	0.0905068	0.837013	-0.0852179	0.751789	0.241938	0.288164	-0.435159	0.0320025	-0.399668	0.0328213
-0.0101437	Similar to At1g58032: unknown protein	chr1.CM0063.60_at	-0.381414	0.132972	-1.10272	5.23389e-06	0.00775029	0.999983	-0.601856	0.00572067	-0.14906	0.675281	-0.30564	0.250769	-0.533544	0.012034
-0.00575317	Similar to At1g21380: unknown protein	chr1.CM0064.20.1_at	0.0248273	0.999977	-0.403239	0.109669	-0.307757	0.289749	-0.401513	0.116573	-0.0553508	0.984643	-0.407518	0.158035	0.602242	0.0132934
-0.00184918	Similar to At5g24330: putative protein	chr1.CM0064.27_at	0.0014997	0.999977	-0.056709	0.891395	-0.00622492	0.999983	-0.0916744	0.712035	-0.236922	0.268584	-0.0866713	0.868969	-0.200902	0.330262
0.016418	hypothetical protein	chr1.CM0064.51_at	0.343064	0.424382	-0.101232	0.882869	-0.000210392	0.999983	0.357575	0.285788	0.196518	0.706266	-0.207843	0.727185	-0.0991549	0.920699
-0.00442754	Similar to At3g01780: unknown protein	chr1.CM0064.62_at	-0.149574	0.644193	-0.211788	0.299715	-0.06553	0.922918	-0.406879	0.0273224	0.270306	0.204673	0.0324336	0.999973	-0.22847	0.262902
-0.0225288	Similar to At5g20090: unknown protein	chr1.CM0064.64.2_at	-0.592354	0.182887	-0.756954	0.0372021	-0.649355	0.0992443	-0.504099	0.19906	-0.653088	0.112008	-0.644963	0.125744	0.469421	0.246294
0.00347427	Similar to At5g14250: unknown protein	chr1.CM0064.64_at	0.325032	0.0105314	0.123778	0.351512	0.370193	0.00215158	-0.0470717	0.781621	0.258826	0.0405879	0.154636	0.292946	0.00534591	0.99998
0.00147516	Similar to RS25_LYCES: (P46301) 40S RIBOSOMAL PROTEIN S25	chr1.CM0064.8.1_at	-0.140315	0.872515	0.180684	0.65748	-0.390944	0.218355	0.370291	0.219447	-0.221966	0.597777	-0.0200337	0.999973	0.593255	0.0329812
-0.0481963	Similar to At5g40780: amino acid permease	chr1.CM0064.8_at	-0.835467	0.475053	-1.61226	0.0396662	-2.11183	0.00936293	-1.96618	0.0134248	-1.1748	0.20024	-2.8008	0.000962748	1.80139	0.021225
-0.00805246	Similar to At1g77260: unknown protein	chr1.CM0078.1_at	-0.241608	0.5039	-0.162792	0.629995	-0.293041	0.300967	-0.102877	0.765647	-0.638408	0.0137381	-0.238273	0.49854	-0.243949	0.395725
-0.00485176	Similar to At1g21570: glycine-rich RNA-binding protein grp1a, putative	chr1.CM0078.12_at	0.0948679	0.996622	-0.220076	0.621214	-0.00421296	0.999983	-0.24771	0.528664	-0.0815686	0.968806	0.0165738	0.999973	-0.796794	0.0108977
-0.000724845	Similar to At1g77280: hypothetical protein	chr1.CM0078.29.1_at	0.250015	0.46155	0.168225	0.596818	-0.118186	0.815537	0.2629	0.311115	-0.14189	0.734846	0.0110924	0.999973	-0.133418	0.736259
0.00192111	Similar to At4g01170: hypothetical protein	chr1.CM0078.8_at	0.241802	0.136799	-0.0576397	0.831276	0.047145	0.932149	-0.0213475	0.927287	0.25482	0.0961884	0.0857425	0.773509	-0.300771	0.0274454
-0.00697344	Similar to At3g49200: putative protein	chr1.CM0088.1_at	-0.0242574	0.999977	-0.262565	0.0837674	-0.221915	0.185886	-0.380208	0.0118226	-0.149724	0.455587	-0.202845	0.284391	0.159749	0.368644
0.00466311	Similar to At4g04885: unknown protein	chr1.CM0088.106_s_at	0.133692	0.573848	-0.0178972	0.97348	0.280795	0.0697811	-0.0988746	0.603164	0.254585	0.122454	0.450362	0.0037564	-0.0431994	0.941646
0.009924	Similar to At3g23700: unknown protein	chr1.CM0088.13.1_at	0.318739	0.102016	0.716542	5.50393e-05	0.367561	0.0349105	0.422882	0.0122508	0.0338551	0.993	0.193064	0.399083	-0.125597	0.597375
0.0147039	Similar to At3g19170: metalloprotease - like protein	chr1.CM0088.13_at	0.904199	0.0228069	1.74519	1.01589e-05	0.788125	0.0343392	0.831714	0.0212984	0.611733	0.131599	0.199675	0.822956	-0.0929509	0.961945
0.00578601	Similar to At1g49630: putative hydrogenase (At1g49630)	chr1.CM0088.21_at	0.0644442	0.96405	0.83405	1.81163e-05	0.245677	0.229262	0.12671	0.579869	0.0695333	0.890409	0.374242	0.0575031	-0.113052	0.689112
0.000705674	Similar to At3g43610: putative protein	chr1.CM0088.25_at	0.584866	0.0201347	-0.196109	0.492441	0.0720791	0.951025	0.0747657	0.830166	-0.0679429	0.94525	0.370957	0.166691	0.449576	0.0490261
-0.0116302	Similar to At3g19440: unknown protein	chr1.CM0088.27.1_at	-0.123578	0.938852	-0.336362	0.332857	-0.358908	0.331733	-0.400522	0.225906	-0.360586	0.344155	-0.488822	0.177745	-0.205178	0.65904
-0.0105805	Similar to At3g19440: unknown protein	chr1.CM0088.27_s_at	-0.146349	0.753255	-0.363518	0.105693	-0.41031	0.0795782	-0.742297	0.00106731	-0.059463	0.96207	-0.452704	0.0624144	-0.18386	0.529671
0.00172063	Similar to At2g14880: Unknown protein (At2g14880; T26I20.4)	chr1.CM0088.46_at	0.140961	0.603771	0.103251	0.662333	0.0697268	0.872623	-0.0749076	0.744495	0.119866	0.638175	-0.0190474	0.999973	-0.297582	0.0686534
-0.0301362	Similar to At3g43740: leucine-rich repeat protein LRP -like	chr1.CM0088.49_at	-0.367234	0.588472	-1.60832	0.000161576	-1.30482	0.00227807	-1.10867	0.00752122	-0.442849	0.403542	-1.36508	0.00180742	-0.103123	0.966103
0.00694182	Similar to At1g49630: putative hydrogenase (At1g49630)	chr1.CM0088.6.1_at	0.385913	0.0425715	1.00232	6.23727e-07	0.438803	0.0121273	0.384001	0.0249209	-0.0440258	0.96801	0.122154	0.702038	-0.0538258	0.928218
0.00106522	Similar to At3g19590: mitotic checkpoint protein, putative	chr1.CM0088.61_at	0.165079	0.633482	-0.464281	0.0174956	-0.0208877	0.999983	-0.017516	0.958191	0.280237	0.230104	0.242608	0.355032	-0.382856	0.0549249
0.000746245	Similar to At3g19640: unknown protein	chr1.CM0088.66_at	0.0387149	0.999977	0.013713	0.980731	0.0164954	0.999983	-0.390285	0.0214597	0.338081	0.0694314	0.0138663	0.999973	-0.217573	0.241402
-0.00818842	Similar to At2g14660: hypothetical protein	chr1.CM0088.70_at	-0.0627135	0.999977	-0.0858124	0.901841	-0.0649196	0.999983	-0.55548	0.0571348	-0.18126	0.720482	-0.37094	0.317459	-0.155273	0.764748
0.00199821	Similar to At1g50030: unknown protein	chr1.CM0088.71_at	0.129885	0.617025	0.164313	0.34349	-0.0533406	0.92723	-0.0563589	0.80391	0.0922743	0.737561	0.0702583	0.88449	-0.17806	0.302669
0.00505177	Similar to AAK43502: (AAK43502) HYPOTHETICAL 119.8 KDA PROTEIN	chr1.CM0088.8_at	0.379175	0.0542071	0.26726	0.139465	0.298774	0.113517	0.0711587	0.780892	0.124063	0.6614	0.179717	0.478714	-0.116312	0.662404
-0.00944334	Similar to At4g23180: receptor-like protein kinase 4 (RLK4)	chr1.CM0088.82_at	0.081738	0.999977	-0.862692	0.0164928	-0.841639	0.0259896	-0.203642	0.682523	0.281807	0.615028	-0.446801	0.355077	1.71174	1.17886e-05
0.0106754	Similar to At5g47910: respiratory burst oxidase protein	chr1.CM0094.106_at	0.284889	0.282442	0.028669	0.969021	0.211229	0.425691	0.330284	0.124646	0.545919	0.0147859	0.48094	0.0304264	-0.06706	0.922656
-0.000393148	Similar to At5g07350: unknown protein	chr1.CM0094.126_at	-0.0160426	0.999977	-0.115647	0.698363	-0.073615	0.908463	-0.426295	0.0296176	0.272162	0.23573	0.0489843	0.999008	-0.347861	0.0787044
-0.0221413	Similar to At5g61790: calnexin - like protein	chr1.CM0094.128_at	-0.457197	0.00358762	-1.01586	2.60768e-08	-0.770773	3.93713e-06	-0.964017	5.7915e-08	-0.768638	8.86503e-06	-0.620323	9.31756e-05	-0.608302	4.88626e-05
0.00583495	Similar to At5g07320: peroxisomal Ca-dependent solute carrier-like protein	chr1.CM0094.131_at	0.01281	0.999977	0.349496	0.156652	0.537055	0.0282428	-0.306771	0.23067	0.606386	0.0179004	0.540242	0.0344267	-0.652912	0.00519723
0.00655033	Similar to At5g23630: cation-transporting ATPase	chr1.CM0094.133_at	0.652185	0.0238474	0.40335	0.134835	0.418415	0.142585	0.310453	0.28124	0.329394	0.298548	0.0962938	0.941412	0.383908	0.164794
0.00686791	Similar to At5g23630: cation-transporting ATPase	chr1.CM0094.138.1_s_at	0.420348	0.115957	0.853915	0.000268214	0.329332	0.200922	0.133204	0.665626	0.652473	0.008552	0.101768	0.895762	0.18346	0.555491
0.000733446	Similar to At5g23630: cation-transporting ATPase	chr1.CM0094.138_at	0.276395	0.11664	0.0184206	0.973424	-0.00662628	0.999983	-0.255515	0.0998333	0.27766	0.0978704	0.160896	0.451468	-0.0809721	0.766129
-0.00062719	Similar to At1g04290: unknown protein	chr1.CM0094.148_at	0.176957	0.499543	-0.126046	0.595033	-0.118591	0.674918	-0.262832	0.148728	0.15025	0.54465	-0.125804	0.697608	0.10411	0.713802
-0.014728	Similar to CDPK_SOYBN: (P28583) CALCIUM-DEPENDENT PROTEIN KINASE SK5 (E	chr1.CM0094.149_at	-0.0257684	0.999977	-0.741582	0.000211637	-0.797292	0.000158601	-0.689137	0.00063105	-0.286768	0.204453	-0.465332	0.025442	-0.401244	0.0382734
-0.00860528	Similar to At1g27440: unknown protein	chr1.CM0094.15.1_s_at	-0.00259094	0.999977	-0.415742	0.118983	-0.429446	0.128317	-0.348338	0.212177	0.00344618	0.999967	-0.342153	0.301023	-0.794402	0.00206114
-0.00902871	Similar to At5g61840: unknown protein	chr1.CM0094.15_at	-0.0827811	0.999977	-0.590737	0.0872803	-0.480326	0.214107	-0.455417	0.215427	-0.0885118	0.967794	-0.1018	0.980633	-0.70836	0.0371296
0.00121023	Similar to Q9LT06: (Q9LT06) GB|AAC97420.1	chr1.CM0094.153_at	0.192877	0.221301	0.196861	0.135154	-0.0550237	0.872608	-0.224593	0.0852229	0.335017	0.0152745	-0.0866218	0.731847	0.040256	0.928445
0.00443134	Similar to O48940: (O48940) POLYPHOSPHOINOSITIDE BINDING PROTEIN SSH2P	chr1.CM0094.5_at	0.186656	0.671662	0.284182	0.28326	0.384203	0.142777	-0.0230893	0.955396	-0.0668594	0.956152	0.178078	0.684586	0.364109	0.148229
0.00126775	Similar to At5g51010: unknown protein	chr1.CM0094.85_at	-0.0463463	0.995738	0.505836	0.00104478	0.236191	0.163584	0.06667	0.763908	-0.276687	0.107176	0.0423762	0.989928	-0.773965	3.98105e-06
0.00570535	Similar to At5g51020: unknown protein	chr1.CM0094.86_at	0.204414	0.227247	0.197896	0.165241	0.546747	0.000201576	-0.039771	0.852418	0.187588	0.245399	0.273741	0.0696994	0.139851	0.392925
-0.0119788	Similar to At3g56900: unknown protein	chr1.CM0098.0.1_at	-0.191381	0.469905	-0.397458	0.0247435	-0.400733	0.031308	-0.695138	0.000238489	-0.44745	0.0215483	-0.226659	0.331885	-0.283034	0.131023
-0.00552492	Similar to At1g21720: 20S proteasome beta subunit PBC2 like protein	chr1.CM0098.13_at	-0.108144	0.720176	-0.186148	0.263966	-0.26948	0.0990206	-0.145778	0.411967	-0.190747	0.303863	-0.280536	0.103393	-0.0204638	0.99998
-0.00318805	Similar to At5g48960: unknown protein	chr1.CM0098.15_at	0.218565	0.518633	-0.186165	0.503497	0.00917601	0.999983	-0.139859	0.631346	0.091454	0.873506	-0.0652228	0.981906	-0.434513	0.0491257
-0.0014951	Similar to At3g56910: ribosomal protein, chloroplast	chr1.CM0098.2_at	-0.174765	0.542258	-0.00486156	0.99199	0.122086	0.686946	-0.0567241	0.841178	-0.0572637	0.934757	-0.0477111	0.995727	-0.415425	0.0213664
0.00393544	Similar to At5g04940: SET-domain protein-like	chr1.CM0098.27_at	0.195393	0.148956	0.0520416	0.803705	0.229853	0.0542992	-0.111089	0.400942	0.378944	0.00243539	0.152731	0.289048	-0.0244709	0.983901
-0.00273069	Similar to At3g56930: unknown protein	chr1.CM0098.33_at	-0.234117	0.649326	0.0659852	0.936282	-0.0629965	0.999983	-0.755695	0.00960297	0.363393	0.303052	0.0856631	0.981906	-0.0676247	0.97558
0.00440971	Similar to At3g56940: putative dicarboxylate diiron protein (Crd1)	chr1.CM0098.39.1_at	0.158211	0.365207	0.181588	0.180586	0.263421	0.0506224	0.311737	0.0161136	0.05475	0.866567	0.0929238	0.699787	-0.324682	0.0106241
-0.0125461	Similar to At3g56950: unknown protein	chr1.CM0098.40_at	-0.698168	0.00322687	-1.63069	9.53997e-09	-0.483507	0.0310551	-1.03193	1.57442e-05	-0.453468	0.0563062	-0.450711	0.0586272	-0.249192	0.314651
0.0063209	Similar to Q41009: (Q41009) CHLOROPLAST OUTER ENVELOPE PROTEIN OEP34 (G	chr1.CM0098.46_at	0.261161	0.330939	0.39643	0.0496389	0.236254	0.335343	0.0947024	0.742284	0.338035	0.141543	0.2018	0.500205	-0.427005	0.0341696
0.00670234	Similar to At2g01060: transfactor-like protein	chr1.CM0098.48_at	0.254519	0.286152	0.203875	0.332743	0.415462	0.0306361	0.0913873	0.726781	0.399758	0.0490656	0.208433	0.416025	0.150169	0.55007
-0.0023293	Similar to At2g41050: unknown protein	chr1.CM0098.49.1_at	-0.239823	0.590217	0.0937087	0.874913	0.125432	0.847346	-0.100307	0.803187	-0.232962	0.544868	-0.16755	0.774164	-0.317164	0.299111
0.00761312	Similar to At2g41120: hypothetical protein	chr1.CM0098.50_at	-0.0730896	0.981593	0.476548	0.0305458	0.366353	0.131804	0.0801818	0.811018	0.000473053	0.999967	0.404327	0.111558	0.141939	0.68517
0.00833583	Similar to At3g56860: unknown protein	chr1.CM0098.51_at	0.457262	0.0181767	0.469432	0.00667879	0.637753	0.000588678	0.00205011	0.993248	0.741643	0.000201473	0.110599	0.768678	0.0560005	0.92647
-0.00630202	Similar to At1g21720: 20S proteasome beta subunit PBC2 like protein	chr1.CM0098.9_at	-0.0188825	0.999977	-0.245166	0.0188196	-0.107199	0.43309	-0.416928	0.000198152	-0.115532	0.396655	-0.257859	0.0230683	-0.187713	0.0820803
0.00528538	Similar to At2g45660: MADS-box protein (AGL20)	chr1.CM0101.28_at	0.153688	0.847497	0.11521	0.842157	0.247049	0.536019	0.345607	0.272376	0.110659	0.890984	0.717373	0.0187316	-0.763567	0.00682682
-0.0036262	Similar to At3g61130: unknown protein	chr1.CM0101.34_at	-0.450854	0.0199992	0.160431	0.452541	-0.0380423	0.999983	-0.521493	0.00343572	-0.0218496	0.999967	-0.0349994	0.999973	0.0794645	0.832121
0.0130513	Similar to Q9SSU6: (Q9SSU6) CYTOCHROME P450 (FRAGMENT)	chr1.CM0101.45_x_at	0.107729	0.976881	0.0426023	0.970334	1.07945	0.00123594	0.134105	0.772467	1.23926	0.000527841	0.64794	0.0663512	0.683826	0.0310147
-0.00332079	Similar to At5g18280: apyrase (gb|AAF00612.1)	chr1.CM0104.13_at	-0.153184	0.62043	-0.0552643	0.897015	-0.232327	0.268513	-0.639668	0.000622058	0.0517332	0.95141	-0.0400507	0.999973	-0.0346024	0.994692
0.0132873	Similar to At2g39050: Similar to stress responsive lectin-like cDNAs from rice	chr1.CM0104.33_at	0.648168	0.00710904	0.58948	0.00660285	0.490255	0.0315204	0.69674	0.00195537	0.222711	0.444979	0.600748	0.0101447	0.348698	0.128107
0.00507591	Similar to At5g18230: unknown protein	chr1.CM0104.41_at	0.640968	0.00583995	0.544796	0.00925699	0.309254	0.195373	0.232135	0.332999	0.379377	0.110933	0.0714023	0.960781	-0.0608038	0.946895
0.0177889	Similar to At1g08570: thioredoxin like protein	chr1.CM0104.45.1_s_at	0.603542	0.0205225	0.565298	0.0147873	1.15583	1.54415e-05	0.528807	0.0258534	0.932743	0.000447958	0.58235	0.0207796	0.62719	0.00702656
0.0156859	Similar to At1g08570: thioredoxin like protein	chr1.CM0104.45_at	0.714835	0.00254425	0.596024	0.00526207	1.12898	6.03219e-06	0.789177	0.000458936	0.859716	0.000419107	0.414483	0.0871957	0.214796	0.415229
-0.0015642	Similar to At5g18230: unknown protein	chr1.CM0104.46.2_at	0.0893204	0.709172	-0.102113	0.513485	0.0659734	0.793875	-0.281359	0.0229697	0.183753	0.197098	0.0262656	0.999973	-0.217084	0.0829656
0.00170452	Similar to At5g18230: unknown protein	chr1.CM0104.47.1_at	0.299472	0.348756	0.274638	0.301433	0.309615	0.263814	0.346382	0.169446	0.0915168	0.893006	-0.15178	0.764225	-0.205989	0.507492
0.0018069	Similar to At3g12030: unknown protein	chr1.CM0104.5_at	0.0945056	0.604909	0.0346405	0.890418	-0.0990942	0.498417	-0.191674	0.0845788	0.0784303	0.65226	-0.0442443	0.917718	0.0594732	0.757636
-0.004551	Similar to At1g64760: unknown protein	chr1.CM0104.51_at	-0.153971	0.783054	-0.539829	0.0261275	-0.0165545	0.999983	-0.715303	0.00418794	0.31144	0.297887	0.156648	0.764973	-0.666473	0.00616454
-0.00243503	Similar to At5g18290: unknown protein	chr1.CM0104.8_at	0.126118	0.798416	0.0466749	0.93831	-0.640448	0.0030883	0.00646222	0.983656	0.0587084	0.954826	-0.186368	0.572039	0.137569	0.667195
0.00190118	Similar to At1g72340: putative translation initiation factor EIF-2B alpha subunit	chr1.CM0105.117_at	0.122737	0.535373	0.101474	0.53557	0.28175	0.0317939	-0.0591853	0.742284	0.123837	0.467189	0.190061	0.215373	-0.247768	0.0512034
-0.00247566	Similar to Q9SEE6: (Q9SEE6) PECTINESTERASE (EC 3.1.1.11) (PECTIN METHYL	chr1.CM0105.124_at	-0.55928	0.0247711	-0.495622	0.025264	-0.338289	0.175806	-0.513904	0.0232077	-0.310742	0.243331	-0.289866	0.317455	-1.37097	1.73336e-07
-0.00259202	Similar to At1g72320: RNA-binding like protein	chr1.CM0105.128_at	0.286735	0.397862	-0.120474	0.776208	-0.129205	0.800099	-0.393273	0.121243	0.337785	0.242125	-0.188106	0.66394	-0.370959	0.14821
0.00119071	Similar to At2g31820: ankyrin-like protein	chr1.CM0105.142_at	0.0501261	0.999977	-0.176872	0.429936	0.225756	0.311181	-0.224905	0.27436	0.16961	0.514368	0.204736	0.432595	0.0436381	0.975492
-0.00570635	Similar to ODPB_PEA: (P52904) PYRUVATE DEHYDROGENASE E1 COMPONENT BETA	chr1.CM0105.145_at	0.0766546	0.590816	-0.216772	0.0105797	-0.261194	0.0034443	-0.204121	0.0183907	-0.105146	0.319954	-0.227392	0.0129815	-0.314531	0.000322989
-0.00410066	Similar to Q9ZQY2: (Q9ZQY2) PYRUVATE DEHYDROGENASE E1 BETA SUBUNIT ISOF	chr1.CM0105.147_s_at	0.0770127	0.794	-0.11707	0.442895	-0.285682	0.028629	-0.0603859	0.735541	-0.183153	0.213607	-0.199749	0.182572	0.0216363	0.99998
-0.00604209	Similar to At2g46590: DOF zinc finger like protein	chr1.CM0105.15_at	-0.210758	0.851908	-0.0193762	0.987018	-0.868923	0.0346962	-0.191564	0.73296	-0.433479	0.394633	-0.4495	0.40931	-0.00836692	0.99998
0.00913688	Similar to At4g00880:	chr1.CM0105.25_at	0.294051	0.652836	0.608286	0.102886	0.3563	0.45698	0.833007	0.0237355	0.250163	0.681774	0.105971	0.984541	0.263569	0.619031
-0.000140401	Similar to At3g61870: unknown protein	chr1.CM0105.29.1_s_at	-0.130963	0.665878	0.0448474	0.91692	0.295553	0.0978103	0.210076	0.246306	-0.24938	0.195603	0.0597452	0.947166	-0.412664	0.011945
0.000159835	Similar to At3g61870: unknown protein	chr1.CM0105.29_s_at	-0.0716513	0.962649	0.144595	0.591062	0.320075	0.137926	0.0926436	0.741508	-0.137049	0.674101	-0.0529812	0.99255	-0.356172	0.0755072
0.00657761	Similar to At2g46630: putative extensin	chr1.CM0105.32_at	0.05842	0.999977	-0.028762	0.976599	0.0147973	0.999983	0.0835797	0.849018	0.162534	0.760078	0.403969	0.242668	0.0888965	0.928218
-0.00885521	Similar to At4g00880:	chr1.CM0105.33.1_at	-0.0130854	0.999977	-0.0458705	0.97613	-0.186513	0.866213	-0.948247	0.0261577	0.383343	0.516658	-0.454786	0.448158	-0.319979	0.592583
-0.0034164	Similar to At2g46700: calcium calmodulin-dependent protein kinase CaMK4	chr1.CM0105.36_at	-0.115536	0.808808	-0.0738575	0.858392	-0.0157758	0.999983	-0.395605	0.0457785	0.117196	0.745078	-0.0507229	0.996753	-0.0740516	0.887337
0.0003283	Similar to At1g01225: unknown protein	chr1.CM0105.4_at	-0.147965	0.870432	-0.526645	0.0745759	0.297382	0.431211	0.180307	0.644514	-0.025584	0.999967	-0.00407404	0.999973	0.0711492	0.970383
0.00926448	Similar to O82459: (O82459) RAC GTPASE ACTIVATING PROTEIN 2 (FRAGMENT)	chr1.CM0105.41_s_at	0.4204	0.274998	0.393478	0.223953	0.553233	0.08516	0.206332	0.596292	0.435409	0.21682	0.522934	0.132555	-0.0296623	0.99998
0.00269421	Similar to At4g00830: unknown protein	chr1.CM0105.48_at	0.255186	0.15257	-0.04212	0.910665	0.0744015	0.824735	-0.0582057	0.79371	0.278469	0.0949546	0.141318	0.537115	-0.158428	0.372263
-0.00607083	Similar to At5g47700: 60S acidic ribosomal protein P1-like protein	chr1.CM0105.53_at	-0.0959392	0.74453	-0.193592	0.198175	-0.178298	0.285308	-0.226897	0.124537	-0.22088	0.174741	-0.274526	0.0832562	-0.0657089	0.823502
0.00738281	Similar to At5g24470: pseudo-response regulator 5 (APRR5)	chr1.CM0105.57_at	0.0211758	0.999977	0.0361295	0.95124	0.713221	0.000388914	0.0109146	0.970484	0.353668	0.0921698	0.170432	0.565414	0.403687	0.0314627
0.00258008	Similar to At2g46820: unknown protein	chr1.CM0105.61_at	0.146201	0.786244	-0.158279	0.637592	0.487593	0.0475747	0.532794	0.0246495	-0.347157	0.204919	0.241312	0.48164	-0.456106	0.0538431
-0.0107943	Similar to Q42949: (Q42949) CATECHOL O-METHYLTRANSFERASE (EC 2.1.1.6)	chr1.CM0105.65_at	-0.215107	0.610415	-0.644229	0.00861302	-0.39973	0.14225	-0.47957	0.0576855	0.165168	0.696053	-0.591071	0.0269215	-0.134263	0.764886
-0.000187408	Similar to At1g01040: CAF protein	chr1.CM0105.70_at	0.105837	0.900247	0.0227428	0.977175	0.0471694	0.999983	0.134856	0.662244	0.00110626	0.999967	0.122412	0.838563	-0.432724	0.0614974
-0.00131156	Similar to At1g01050: soluble inorganic pyrophosphatase, putative	chr1.CM0105.71_at	0.162439	0.641256	-0.530565	0.00662205	0.0778336	0.898799	0.0698725	0.815677	0.239124	0.327613	0.172276	0.590899	-0.454757	0.0202749
-0.00403576	Similar to At3g49600: putative protein	chr1.CM0105.72.1_at	-0.212318	0.518612	-0.105215	0.777328	-0.0417173	0.999983	-0.263947	0.260204	0.0296723	0.999967	0.228031	0.453356	-0.321012	0.154935
0.00295934	Similar to At2g46890: unknown protein	chr1.CM0105.91_at	0.683647	0.115165	-0.141872	0.855531	-0.337195	0.501871	-0.608153	0.114132	0.14483	0.888901	0.284384	0.666888	-0.641783	0.0904567
0.00140356	Similar to At1g17260: H+-transporting ATPase AHA10	chr1.CM0105.96_at	-0.102907	0.96405	-0.0935824	0.886288	-0.135641	0.841384	-0.00607174	0.988672	-0.0484002	0.999967	0.10911	0.934342	0.22811	0.55921
0.00298323	Similar to At1g53730: LRR receptor-like protein kinase - like (SRF6)	chr1.CM0105.98_at	0.156538	0.575349	0.0681472	0.846464	0.366381	0.0403272	-0.111615	0.621012	0.134113	0.606912	0.265881	0.197118	-0.128269	0.598154
0.0101371	Similar to At1g53750: 26S proteasome ATPase subunit	chr1.CM0105.99_at	0.438899	0.0467281	0.0909952	0.799375	-0.2736	0.220976	-0.472336	0.0169689	-0.40893	0.0585059	-0.418746	0.0519232	-0.288407	0.167235
-3.64969e-05	Similar to At1g22050: known protein	chr1.CM0109.1_at	0.165773	0.620593	-0.213984	0.333533	0.0130403	0.999983	-0.0981769	0.719268	0.125077	0.712087	0.238653	0.353757	-0.498644	0.00955195
-0.00462972	Similar to At1g03010: hypothetical protein	chr1.CM0109.10.1_at	0.0165725	0.999977	-0.638885	0.0275815	0.0208169	0.999983	-0.311104	0.351955	0.165483	0.770162	0.167438	0.812965	-0.831084	0.00426518
-0.00414498	Similar to At1g02780: ribosomal protein like (L19)	chr1.CM0109.23_at	-0.0803451	0.989004	-0.320734	0.246382	-0.0922032	0.920835	-0.331139	0.230197	0.0671526	0.965216	-0.27969	0.432595	-0.127795	0.79481
0.0171038	Similar to At2g47880: putative glutaredoxin	chr1.CM0109.24_at	0.576617	0.00721099	0.153162	0.551534	0.91082	3.20004e-05	0.503923	0.01072	0.74969	0.000622834	0.973699	1.58189e-05	0.0628283	0.92553
0.000802085	Similar to At3g62940: unknown protein	chr1.CM0109.26_at	0.0824328	0.691611	-0.104486	0.426944	0.0707762	0.706299	-0.00457325	0.978296	0.112642	0.436569	0.0125161	0.999973	0.0556964	0.790396
-0.0238207	Similar to At1g09155: unknown protein	chr1.CM0109.31_at	-1.33352	0.00293563	-1.16022	0.00419799	-0.644401	0.15134	-1.3447	0.00137144	-0.683873	0.140886	-0.399475	0.513962	-0.695582	0.0976881
0.00202395	Similar to At3g05620: putative pectinesterase	chr1.CM0109.35_s_at	0.165887	0.82278	-0.114178	0.849051	0.153653	0.800112	-0.0392693	0.937403	0.355472	0.317631	0.0334735	0.999973	-0.524813	0.0747056
-0.00459582	Similar to At1g16470: 20S proteasome subunit PAB1	chr1.CM0109.4_at	0.153909	0.311893	-0.0859773	0.585545	-0.271279	0.0240197	-0.297802	0.0110279	-0.121216	0.426784	-0.29618	0.0169534	0.0759366	0.672996
0.00454109	Similar to At3g62910: translation releasing factor RF-1 -like protein	chr1.CM0109.5_at	0.304858	0.107774	0.427174	0.00770677	0.58272	0.000683652	0.444692	0.00683998	-0.00619736	0.999967	0.266833	0.162144	-0.604358	0.000264949
-0.0026983	Similar to At3g62920: putative protein	chr1.CM0109.9_at	0.0157396	0.999977	-0.216352	0.0529087	-0.0895886	0.583193	-0.213852	0.0601407	0.0721457	0.710243	-0.0146596	0.999973	-0.0226596	0.99017
-0.00203121	Similar to At4g39050: kinesin like protein	chr1.CM0113.2.1_at	-0.0231949	0.999977	-0.165835	0.46168	-0.217241	0.326209	-0.400337	0.0305212	0.00648309	0.999967	-0.0333654	0.999973	-0.0383724	0.987457
0.00299705	Similar to At4g39140: unknown protein	chr1.CM0113.20_at	0.421235	0.062128	0.0697692	0.87378	0.229257	0.34321	0.0965539	0.731832	0.0855209	0.864166	0.0686425	0.955859	-0.0122015	0.99998
-0.00465254	Similar to At4g34590: bZIP transcription factor ATB2 Atbzip11	chr1.CM0113.26_at	0.0488961	0.999977	-0.633559	0.000344106	-0.205079	0.32497	-0.529949	0.00269151	0.542294	0.00415066	0.148438	0.600129	-0.534172	0.00191228
-0.000290081	Similar to At4g39170: unknown protein	chr1.CM0113.30.2_s_at	0.136863	0.344762	-0.125027	0.30088	0.00395779	0.999983	-0.179174	0.11095	0.147737	0.252	0.0372418	0.956473	-0.269006	0.0119519
-0.00214183	Similar to At2g16370: dihydrofolate reductase-thymidylate synthase	chr1.CM0113.32_at	0.194513	0.43278	-0.329396	0.0576512	0.119213	0.672816	0.0745293	0.767141	0.0500312	0.951085	-0.0137525	0.999973	-0.639556	0.000291442
-0.00418486	Similar to At2g21580: 40S ribosomal protein S25	chr1.CM0113.38.1_at	0.0485897	0.999977	-0.225228	0.2508	-0.235612	0.259962	-0.17543	0.402623	-0.0938031	0.800432	-0.189262	0.464166	0.00203186	0.99998
-0.00350221	Similar to At4g39120: Inositol monophosphatase - like protein	chr1.CM0113.4_at	-0.115892	0.875941	-0.247543	0.356614	-0.0596449	0.986292	-0.276019	0.285231	-0.384025	0.148336	-0.222236	0.530581	-0.292505	0.259714
-0.00182419	Similar to At4g34560: unknown protein	chr1.CM0113.44.1_at	0.456465	0.11383	0.0848459	0.87733	-0.179979	0.638773	0.335606	0.205097	-0.322999	0.277854	-0.443118	0.116193	-0.42185	0.0956206
-0.0117971	Similar to At2g21590: putative ADP-glucose pyrophosphorylase large subunit	chr1.CM0113.51.1_at	0.33689	0.514508	-0.0648108	0.950755	0.204355	0.738872	-0.860845	0.0112804	-0.438724	0.281676	0.102655	0.97741	0.652549	0.0543504
-0.00335335	Similar to At4g39220: AtRer1A	chr1.CM0113.52.2_at	-0.109628	0.805047	-0.260895	0.178399	0.0540101	0.964694	-0.415357	0.0250863	0.00355853	0.999967	-0.136308	0.686643	-0.169047	0.46945
-0.000617167	Similar to At1g20670: hypothetical protein	chr1.CM0113.56_at	0.0494296	0.983621	-0.303003	0.0459299	-0.0293442	0.999983	-0.0186822	0.943524	0.109833	0.655487	-0.150299	0.507871	0.0664892	0.845177
-0.000179523	Similar to At1g20693: unknown protein	chr1.CM0113.57_at	0.152326	0.310907	-0.320208	0.00486365	0.215984	0.0768051	-0.121376	0.353487	0.0113656	0.999967	0.119573	0.470968	-0.210481	0.0706322
-0.0106425	Similar to At3g25940: unknown protein	chr1.CM0113.62_at	-0.144268	0.805273	-0.716431	0.00296176	-0.331548	0.232059	-0.521175	0.0329931	-0.395802	0.152182	-0.412391	0.143575	-0.0326078	0.99998
-0.0277841	Similar to Q9ZRZ4: (Q9ZRZ4) HB2 HOMEODOMAIN PROTEIN (FRAGMENT)	chr1.CM0113.66_at	-0.318474	0.706151	-1.92286	3.57486e-05	-1.07677	0.016303	-1.07124	0.0144801	-0.444097	0.440213	-1.47542	0.00151008	-0.119249	0.954022
0.00631908	hypothetical protein	chr1.CM0113.7_at	0.405289	0.0579799	-0.111063	0.703653	0.470087	0.0157689	0.0838449	0.757959	0.595368	0.00397824	0.184338	0.515041	-0.0552235	0.943453
-0.0105207	Similar to At1g76390: hypothetical protein	chr1.CM0113.71_at	-0.157677	0.628973	-0.612743	0.00115934	-0.52752	0.00644118	-0.463314	0.0143399	0.234323	0.306823	-0.500117	0.0122564	0.0975452	0.78117
0.000371782	Similar to At5g42350: putative protein	chr1.CM0113.73_at	-0.135621	0.784711	-0.0675955	0.894841	0.0946376	0.870556	-0.336306	0.140117	0.341409	0.171245	0.329183	0.210727	-0.612022	0.00447606
0.000495534	Similar to At1g20760: unknown protein	chr1.CM0113.75.2_at	-0.0598151	0.999977	-0.0273661	0.976599	0.267832	0.436629	-0.4835	0.0754882	0.692307	0.0164889	0.130389	0.867022	-0.073418	0.95318
0.000424974	Similar to At1g20760: unknown protein	chr1.CM0113.75_at	0.0185433	0.999977	-0.0380557	0.912682	0.0194505	0.999983	-0.306826	0.026304	0.278973	0.0651348	0.0965366	0.713599	0.13564	0.419035
-0.00975386	Similar to At1g42480: unknown protein	chr1.CM0113.77_at	-0.207337	0.686885	-0.719012	0.0076688	-0.530962	0.0659032	-0.663886	0.0158449	0.0208491	0.999967	-0.416986	0.206056	0.0997137	0.895035
-0.00128414	Similar to At1g76180: unknown protein	chr1.CM0113.8_at	-0.177944	0.480915	-0.0385087	0.936902	-0.0329478	0.999983	-0.164063	0.407296	-0.225823	0.2675	-0.134055	0.650016	0.481933	0.00413754
-0.00390478	Similar to At1g42540: hypothetical protein (AtGLR3.3)	chr1.CM0113.80_at	-0.66352	0.0887633	-0.859873	0.00979942	0.1366	0.891764	-0.728942	0.0322946	0.379125	0.378007	0.284988	0.611778	-0.286351	0.521156
0.00203894	Similar to At1g42970: putative glyceraldehyde-3-phosphate dehydrogenase (At1g42970)	chr1.CM0113.81_at	0.155727	0.213254	0.070191	0.62348	0.204241	0.0553339	0.178876	0.0857694	-0.0762191	0.631808	0.0254026	0.999522	-0.14293	0.189953
0.00585446	Similar to At4g02600: AtMlo-h1-like protein	chr1.CM0117.2.1_at	0.406651	0.0544495	0.279755	0.151791	0.401627	0.0394947	0.305658	0.116262	0.135931	0.651013	0.0193497	0.999973	0.0735573	0.876145
0.00197094	Similar to At3g06980: putative DEAD DEAH box helicase	chr1.CM0117.22.1_s_at	0.142731	0.775304	0.493518	0.0257638	0.221493	0.449239	0.120127	0.697021	0.00653331	0.999967	0.100796	0.893313	-0.448158	0.0462259
-0.00363575	Similar to At5g17310: UDP-glucose pyrophosphorylase	chr1.CM0117.22.3_at	0.0619856	0.963326	-0.0549638	0.889975	-0.238251	0.221639	-0.465183	0.00724711	0.165907	0.473538	-0.0728208	0.90801	-0.406264	0.0164411
0.00380451	Similar to At3g06980: putative DEAD DEAH box helicase	chr1.CM0117.22_s_at	0.365826	0.224308	0.759802	0.00171221	0.16276	0.686027	0.173701	0.573995	0.357861	0.204961	0.200354	0.623654	-0.5872	0.0142683
0.000885126	Similar to At2g43030: 50S ribosomal protein L3	chr1.CM0117.24.1_at	0.244487	0.511937	0.290648	0.281227	0.0674678	0.976139	0.239664	0.397508	-0.441629	0.105205	-0.0750131	0.976048	-0.377632	0.139651
0.00324673	Similar to At2g43030: 50S ribosomal protein L3	chr1.CM0117.24_at	-0.051822	0.989276	0.200136	0.268313	0.186628	0.354638	-0.0143466	0.958521	0.071204	0.862321	0.162441	0.506796	-0.135728	0.538478
0.00765795	Similar to At2g44270: unknown protein	chr1.CM0117.27.1_at	0.416772	0.0591038	0.261762	0.207715	0.111873	0.764386	0.161367	0.497908	0.400859	0.0619804	0.123443	0.767044	0.320525	0.111882
0.00863119	Similar to At4g02600: AtMlo-h1-like protein	chr1.CM0117.27_at	0.264817	0.316508	0.647501	0.00132831	0.602324	0.00384152	0.10976	0.690516	0.508929	0.0195927	0.290389	0.2408	0.0529667	0.960031
0.012381	Similar to At1g08540: plastid RNA polymerase sigma-subunit (SIG1)	chr1.CM0117.29.1_at	0.256144	0.206467	0.524452	0.00148587	0.538339	0.00176564	0.286625	0.0911723	0.325634	0.07472	0.463779	0.00809646	-0.00980574	0.99998
0.00441677	Similar to At5g22800: alanyl-tRNA synthetase	chr1.CM0117.29.4_at	0.0593758	0.999977	-0.115858	0.772374	0.21151	0.50024	0.264898	0.306384	-0.137465	0.749442	0.263111	0.40931	-0.618113	0.00696979
5.63979e-05	Similar to At5g17670: unknown protein	chr1.CM0117.29_at	-0.0118664	0.999977	0.214627	0.343059	0.261914	0.253023	0.060638	0.844153	-0.176291	0.528952	0.185675	0.541755	-0.403653	0.0413967
-0.00312618	Similar to At5g35530: 40S ribosomal protein S3	chr1.CM0117.30_at	0.01808	0.999977	0.0863759	0.789217	-0.185038	0.427479	-0.209079	0.300668	0.000470198	0.999967	-0.0507537	0.987873	-0.123619	0.650558
-0.00134273	Similar to At4g35250: unknown protein	chr1.CM0117.33.1_at	-0.121703	0.734849	0.0874366	0.775358	0.204545	0.339226	-0.0505362	0.855903	-0.223161	0.298255	-0.0297917	0.999973	-0.497045	0.00442797
-0.027173	Similar to P94084: (P94084) CLASS I CHITINASE	chr1.CM0117.33_at	-0.0747189	0.999977	-1.22293	0.00561748	-1.73652	0.000295705	-0.180561	0.783119	-0.750321	0.139037	-1.9007	0.000112148	0.0387932	0.99998
0.0200583	Similar to Q9LMA1: (Q9LMA1) T29M8.12 PROTEIN	chr1.CM0117.34_at	0.530138	0.0227778	1.22098	7.61968e-07	0.75906	0.000636742	0.627294	0.00336338	0.133455	0.717392	0.699689	0.00179656	0.0679909	0.923467
5.54409e-05	Similar to At4g38360: unknown protein	chr1.CM0117.36_at	0.0139176	0.999977	-0.115392	0.721511	0.176117	0.536854	-0.382547	0.0651798	0.277404	0.25343	0.036879	0.999973	-0.0434305	0.984955
-0.000727298	Similar to Q9N9M3: (Q9N9M3) POSSIBLE PROGRAMMED CELL DEATH PROTEIN, COP	chr1.CM0117.37_at	0.239494	0.580623	-0.304373	0.302459	0.177266	0.686248	-0.00787949	0.984297	0.00623032	0.999967	-0.142096	0.835999	0.406073	0.143631
-0.00322001	Similar to At2g45250: unknown protein	chr1.CM0117.40_at	0.195208	0.744535	-0.323302	0.320516	-0.139634	0.834566	-0.328908	0.307138	0.139792	0.825576	-0.371183	0.318687	-0.329053	0.321286
-0.00733742	Similar to At4g38240: glycosyltransferase like protein	chr1.CM0117.45_at	0.147994	0.604909	-0.370693	0.0268097	-0.354575	0.0454642	-0.0606192	0.812399	-0.176082	0.429723	-0.211437	0.34114	-0.139268	0.541479
-0.00929963	Similar to At3g26910: unknown protein	chr1.CM0117.49_at	-0.0931418	0.874211	-0.39998	0.0298902	-0.535029	0.00543419	-0.217982	0.292388	0.0347315	0.999514	-0.436094	0.0297626	-0.21293	0.320761
-0.00197604	Similar to At5g13180: NAM-like protein	chr1.CM0117.51_at	0.237601	0.424556	0.124101	0.699948	-0.14361	0.674393	-0.559978	0.00813203	0.504533	0.0268195	-0.139808	0.741535	0.570002	0.00594148
0.00104867	Similar to At2g05170: unknown protein	chr1.CM0117.53_s_at	0.148116	0.567332	0.0877491	0.735872	0.0925207	0.762421	-0.343483	0.0337345	0.429312	0.0138305	0.0623814	0.929768	-0.257306	0.123276
-0.00774744	Similar to At1g66740: putative protein	chr1.CM0117.7_at	-0.225192	0.476256	-0.21305	0.396089	0.0516701	0.993236	-0.386536	0.0761302	-0.450096	0.0545283	-0.433979	0.0658875	-0.647864	0.00221554
0.00496959	Similar to Q9FSJ7: (Q9FSJ7) PUTATIVE NUCLEOTIDE-BINDING PROTEIN	chr1.CM0121.20_s_at	0.39784	0.0724932	0.119732	0.679646	0.0925601	0.839521	0.225652	0.295225	0.191662	0.460539	0.183646	0.534452	0.119348	0.702312
-0.000269285	Similar to At1g20340: Plastocyanin (PetE2)	chr1.CM0121.36_at	0.0423552	0.960938	-0.112377	0.415008	0.111756	0.463989	0.0349359	0.847061	0.0308962	0.963595	-0.0435772	0.937386	-0.249358	0.0303497
-0.00754617	Similar to At3g62120: multifunctional aminoacyl-tRNA ligase-like protein	chr1.CM0122.13.1_at	-0.239607	0.147792	-0.533986	0.000201774	-0.396431	0.00577385	-0.285964	0.0420591	-0.244802	0.117708	-0.121302	0.589977	-0.273137	0.0506548
-0.00733698	Similar to At3g62120: multifunctional aminoacyl-tRNA ligase-like protein	chr1.CM0122.13.1_x_at	-0.16155	0.46062	-0.467758	0.0017488	-0.291445	0.0653191	-0.448562	0.00325078	-0.239523	0.161741	-0.165551	0.427625	-0.173981	0.309373
0.00197627	Similar to At3g62110: unknown protein	chr1.CM0122.13_at	-0.0474084	0.999977	-0.191064	0.624156	0.119965	0.871339	0.0364007	0.93924	-0.12695	0.844987	0.390648	0.254203	-0.00101441	0.99998
-0.00283217	Similar to At4g01810: protein transport factor like protein	chr1.CM0122.15_at	0.0033995	0.999977	0.185373	0.376729	-0.207874	0.342466	-0.559141	0.00238249	0.180881	0.451374	-0.00571257	0.999973	-0.223994	0.265524
0.00310143	Similar to At3g62140: hypothetical protein	chr1.CM0122.16_at	0.44705	0.0478596	0.0680019	0.88098	0.122647	0.7355	-0.0824799	0.77956	0.302084	0.194948	0.0698214	0.955085	0.140134	0.638763
0.00257662	Similar to At3g62140: hypothetical protein	chr1.CM0122.16_s_at	0.211038	0.750998	-0.0640683	0.946369	0.262135	0.560778	-0.0724866	0.88889	0.0225744	0.999967	0.0894584	0.986301	0.125853	0.870977
-0.0113131	Similar to At4g01840: potassium channel like protein	chr1.CM0122.20_at	-0.601371	0.0626121	-0.287423	0.389021	-0.124633	0.867961	-0.538096	0.0630631	-0.266356	0.495461	-0.321619	0.412338	-0.552571	0.05342
0.00114864	Similar to At2g47020: putative peptide chain release factor	chr1.CM0122.21_at	0.0140874	0.999977	0.122991	0.587131	0.0377014	0.999983	-0.246962	0.160418	0.449173	0.0131907	0.321401	0.085475	-0.458905	0.00538784
-0.00227672	Similar to At3g17430: unknown protein	chr1.CM0122.32_at	-0.179146	0.929019	0.143853	0.882727	-0.256752	0.744974	-0.61723	0.175892	0.348721	0.584174	-0.272408	0.766449	0.777317	0.0745372
-0.00733607	Similar to At2g47060: putative protein kinase	chr1.CM0122.34_at	-0.0676299	0.950271	-0.304141	0.0895849	-0.380302	0.0386147	-0.432461	0.0150574	-0.0570093	0.931034	-0.282897	0.176672	-0.454105	0.00926934
0.00235425	Similar to At3g60030: squamosa promoter binding protein-like 12	chr1.CM0122.36_at	0.0250329	0.999977	0.14399	0.376816	0.0167204	0.999983	0.0902187	0.625561	0.313108	0.0405879	0.176225	0.334129	0.122862	0.498778
-0.0029685	Similar to At4g01850: S-adenosylmethionine synthase 2	chr1.CM0122.38_at	0.0259644	0.999977	-0.320976	0.0114897	-0.308441	0.0204557	-0.28226	0.0299074	-0.000861818	0.999967	-0.132418	0.480928	0.127987	0.41685
-0.0147377	Similar to At5g26751: shaggy-like kinase alpha	chr1.CM0122.43_at	-0.29865	0.129907	-0.804679	1.18737e-05	-0.716745	9.22569e-05	-0.68289	0.000132328	-0.323996	0.0809194	-0.384408	0.0333769	-0.244711	0.16878
-0.0157	Similar to At2g47160: putative anion exchange protein	chr1.CM0122.46_at	-0.671794	0.0214541	-0.873171	0.00100943	-0.0332031	0.999983	-0.431843	0.115345	-0.570541	0.0485519	-0.592003	0.0386896	-1.13587	3.96577e-05
0.00306551	Similar to At4g01897: unknown protein	chr1.CM0122.50_at	0.201693	0.610674	-0.0479152	0.945499	0.206617	0.521168	0.012622	0.972017	-0.0576833	0.974454	0.538561	0.0324115	-0.0438479	0.996101
-0.000306772	Similar to Q9ARI4: (Q9ARI4) PII PROTEIN	chr1.CM0122.51_at	-0.115612	0.947642	-0.518222	0.0848224	-0.116623	0.899073	0.0236346	0.962004	0.00637242	0.999967	0.360411	0.361138	-0.942415	0.00146546
-0.000697436	Similar to At5g14670: ADP-ribosylation factor - like protein	chr1.CM0122.52_at	0.0198904	0.999977	0.0274448	0.943574	0.0133252	0.999983	-0.1623	0.249732	-0.124525	0.476349	-0.130855	0.489641	-0.00592162	0.99998
0.00248532	Similar to At2g47240: putative acyl-CoA synthetase	chr1.CM0122.60_at	-0.0500619	0.999977	-0.103326	0.898391	0.0881264	0.984922	-0.220816	0.621096	-0.497821	0.208942	0.180051	0.841046	-0.966576	0.00406492
0.00544716	Similar to At4g01940: putative NifU-like metallocluster assembly factor	chr1.CM0122.63_at	0.497138	0.20836	0.308193	0.42301	0.436701	0.235754	0.202129	0.635636	0.105107	0.928301	0.350315	0.43763	-0.397848	0.268019
0.0014059	Similar to At2g47210: unknown protein	chr1.CM0122.71_at	0.0381814	0.999977	0.127655	0.554989	0.23391	0.208494	0.164364	0.387226	-0.0493275	0.943901	0.0348565	0.999973	-0.0690364	0.856066
0.000936311	Similar to At3g62310: ATP-dependent RNA helicase-like protein	chr1.CM0122.72_at	0.255122	0.173114	-0.0601026	0.852946	0.241927	0.156872	-0.232696	0.154474	0.273954	0.116187	0.0903651	0.803912	-0.559513	0.000372198
0.00162519	Similar to At3g62330: unknown protein	chr1.CM0122.74_at	-0.159428	0.48188	0.0672567	0.815111	0.0450818	0.963033	-0.266637	0.0884215	0.176711	0.354732	0.0942269	0.777697	0.23153	0.148556
-0.00100077	Similar to At2g02760: putative ubiquitin-conjugating enzyme E2	chr1.CM0123.27.1_at	-0.141409	0.440296	-0.0476643	0.860741	0.0858081	0.684148	-0.126989	0.388976	-0.13325	0.424654	-0.117723	0.551018	0.00376037	0.99998
-0.00223045	Similar to At2g02760: putative ubiquitin-conjugating enzyme E2	chr1.CM0123.29_at	-0.135566	0.493908	0.0276552	0.944351	0.012059	0.999983	-0.144382	0.330795	-0.0961548	0.647775	-0.234528	0.120184	-0.0217921	0.99998
-0.019052	Similar to At5g62740: unknown protein	chr1.CM0123.57_at	-0.436073	0.171983	-0.880828	0.000958533	-0.872175	0.00162751	-0.558735	0.0365554	-0.290571	0.392752	-0.656153	0.020441	-0.823724	0.00178524
0.00699495	Similar to At5g10730: unknown protein	chr1.CM0133.1_at	0.494614	0.0603542	0.65493	0.0044648	-0.0640212	0.977086	0.0838471	0.810109	0.5333	0.0353828	0.215999	0.547056	0.0776836	0.916514
-0.0231677	Similar to At2g26250: beta-ketoacyl-CoA synthase (FIDDLEHEAD)	chr1.CM0133.38_at	-0.680413	0.0352948	-1.09963	0.000229577	-0.948361	0.00173046	-0.819183	0.00533503	-0.547926	0.0894199	-1.05865	0.000695778	-0.24716	0.517421
0.0026844	Similar to At5g27640: TRANSLATION INITIATION FACTOR 3 SUBUNIT 9-like protein	chr1.CM0133.52_at	0.263187	0.31447	0.307588	0.13673	-0.0148261	0.999983	-0.262915	0.222258	0.205178	0.435788	-0.0524913	0.994905	0.280714	0.190536
-0.00550952	Similar to At3g43920: putative protein	chr1.CM0133.54_at	-0.174815	0.844022	-0.532693	0.105474	-0.247214	0.60824	-0.756706	0.0195156	0.0937382	0.949432	-0.0286148	0.999973	-0.18396	0.738682
0.000577901	Similar to At2g26280: unknown protein	chr1.CM0133.58_at	-0.0779046	0.841965	-0.107251	0.576508	0.383027	0.00918654	-0.0627904	0.760472	0.0841132	0.752519	0.0673223	0.87939	-0.196197	0.204698
-0.0106725	Similar to At5g20650: unknown protein	chr1.CM0133.59_at	-0.0858414	0.817765	-0.379412	0.00942989	-0.498872	0.00132323	-0.336079	0.0245466	-0.470229	0.00377995	-0.443504	0.00483534	0.148566	0.410469
0.0079864	Similar to At5g10730: unknown protein	chr1.CM0133.6_at	0.516213	0.0191826	0.481544	0.0141811	0.0725956	0.918997	0.118551	0.658493	0.309394	0.177563	0.393082	0.0768327	0.364528	0.0714528
-0.00101026	Similar to At2g05940: putative protein kinase	chr1.CM0133.64.1_at	-0.0406818	0.991203	0.0137996	0.976253	-0.200854	0.165334	0.0565581	0.765225	-0.222921	0.132207	0.00852237	0.999973	-0.0436304	0.917074
0.00658491	Similar to At5g21930: metal-transporting ATPase - like protein	chr1.CM0133.80_at	0.389395	0.25877	-0.121358	0.812636	0.433341	0.147063	0.365032	0.213482	-0.317487	0.351962	0.269603	0.504748	0.0767963	0.949783
-0.00502043	Similar to At1g02180: unknown protein	chr1.CM0133.84_at	-0.558641	0.00367119	-0.381349	0.027882	-0.049663	0.972107	-0.394614	0.0257646	0.058673	0.924225	0.0498734	0.986251	-0.37156	0.0336253
0.00489496	Similar to At2g26340: unknown protein	chr1.CM0133.85_at	-0.00704061	0.999977	0.107919	0.661286	0.607881	0.000635347	0.112962	0.606224	0.0648795	0.892113	0.419693	0.0195439	-0.471163	0.00467622
0.00387768	hypothetical protein	chr1.CM0133.86_at	0.213091	0.458749	0.287034	0.164113	0.399274	0.0532517	0.518826	0.00906253	-0.111327	0.769217	0.390871	0.0741715	-0.547906	0.00490336
-0.00188882	Similar to At2g06520: unknown protein	chr1.CM0133.88_at	-0.0463464	0.948429	-0.132808	0.32658	-0.00935391	0.999983	-0.0387062	0.833507	-0.111451	0.497811	-0.0594935	0.862591	-0.414593	0.000572153
0.00151754	Similar to At3g28970: unknown protein	chr1.CM0141.12.4_at	0.0546497	0.999977	-0.271734	0.283028	0.276313	0.312189	-0.115632	0.71842	0.323744	0.228857	0.0632051	0.989928	-0.178501	0.573567
-0.00145019	Similar to At5g20200: Unknown protein	chr1.CM0141.12_at	0.0132924	0.999977	-0.208001	0.507054	-0.015003	0.999983	-0.168832	0.598578	0.308359	0.307363	0.0483831	0.999973	-0.114327	0.824844
-0.0204563	Similar to At3g01180: putative glycogen synthase	chr1.CM0141.21_at	-0.273725	0.901109	-0.46513	0.552019	-0.659789	0.371052	-1.35681	0.0238527	-0.390538	0.701687	-0.87133	0.231986	0.51384	0.509207
-0.0123776	Similar to Q9FNT1: (Q9FNT1) EXPANSIN	chr1.CM0141.26_at	-0.260952	0.479521	-0.673537	0.0060424	-0.198046	0.585656	-0.565595	0.0238642	-0.260064	0.423858	-0.335014	0.285408	-1.15408	1.32377e-05
-0.00188269	Similar to At3g01150: polypyrimidine tract-binding protein like	chr1.CM0141.27_at	0.00670185	0.999977	0.0805424	0.818245	-0.254808	0.223966	-0.449989	0.0151548	-0.0189269	0.999967	-0.0068574	0.999973	-0.36444	0.0483108
-0.0100418	Similar to At5g15270: putative protein	chr1.CM0141.30_at	-0.00230525	0.999977	-0.51241	0.00433106	-0.273282	0.175086	-0.630464	0.00078333	-0.170864	0.490743	-0.441593	0.0229388	-0.120741	0.662788
-0.00700717	Similar to At3g01120: cystathionine gamma-synthase like protein	chr1.CM0141.41_at	-0.253255	0.0219314	-0.22128	0.0246003	-0.362677	0.000597946	-0.381263	0.000278596	-0.313278	0.00412544	-0.156108	0.191551	-0.0315706	0.928596
-0.0419833	Similar to At5g39670: calcium-binding protein - like	chr1.CM0141.5_at	-1.38332	0.139826	-2.48187	0.00167523	-2.22227	0.00640184	-1.1007	0.192807	-0.947815	0.332884	-2.67354	0.00156215	2.1921	0.00505381
-0.000115861	Similar to Q9XF25: (Q9XF25) SNF-1-LIKE SERINE THREONINE PROTEIN KINASE	chr1.CM0141.53_s_at	0.267204	0.284152	-0.00103689	0.998482	0.0869513	0.860331	-0.0341981	0.916611	0.59104	0.0051648	-0.214891	0.425809	-0.411379	0.033033
-0.00801525	Similar to At3g29100: putative vesicle transport protein	chr1.CM0141.57.2_at	-0.308033	0.580339	-0.238635	0.615302	-0.349169	0.423154	0.369622	0.335582	-0.994216	0.00713177	-0.648368	0.0893433	-1.02606	0.00236277
0.00801948	Similar to At3g29090: pectinesterase like protein	chr1.CM0141.58_at	0.17641	0.603084	0.13321	0.645819	0.252335	0.288372	0.131781	0.618655	0.473924	0.0308087	0.223211	0.426113	-0.0956674	0.815423
-0.0027617	Similar to P93113: (P93113) SNF1-RELATED PROTEIN KINASE	chr1.CM0141.59_s_at	0.110439	0.681651	-0.274471	0.0570882	-0.127976	0.519494	-0.134888	0.426888	0.160383	0.38388	-0.149329	0.475142	-0.126159	0.500755
-0.00285772	Similar to At5g39660: unknown protein	chr1.CM0141.9_at	0.0460414	0.999977	0.242899	0.604657	0.416384	0.302144	0.0922246	0.86343	-0.16038	0.835123	-0.361389	0.45453	-0.902816	0.00707756
-0.000705954	Similar to At5g49980: transport inhibitor response 1 protein	chr1.CM0145.19_at	0.0975791	0.715729	-0.0237639	0.957071	0.251902	0.0823072	-0.164633	0.272258	0.0731309	0.788299	-0.00443529	0.999973	0.0774012	0.740451
0.00238343	Similar to At5g01340: unknown protein	chr1.CM0145.20_at	0.2394	0.318134	0.349518	0.0552727	0.329433	0.0920173	0.081361	0.756373	0.0210135	0.999967	0.420767	0.0325787	-0.266877	0.168771
7.83265e-05	Similar to At2g36690: putative giberellin beta-hydroxylase	chr1.CM0145.40_at	0.126319	0.993385	-0.0439347	0.97613	0.180878	0.86723	-0.103331	0.875734	0.161144	0.888901	0.227646	0.826307	-1.02302	0.011958
-0.00442277	Similar to PUR7_VIGAC: (Q07463) PHOSPHORIBOSYLAMIDOIMIDAZOLE-SUCCINOCAR	chr1.CM0145.43.1_at	-0.127657	0.834986	-0.413525	0.0745759	-0.253914	0.373869	-0.259186	0.314554	-0.0691245	0.943857	-0.0700004	0.97741	-0.286558	0.264338
0.0087929	Similar to At4g24660: unknown protein	chr1.CM0145.7_at	0.35269	0.377223	0.294053	0.389979	-0.0294098	0.999983	0.36595	0.25059	0.556373	0.086005	0.0589746	0.999973	0.607382	0.0366442
0.00310819	Similar to At5g02040: unknown protein	chr1.CM0147.101.2_at	0.274687	0.0874138	0.165352	0.283934	0.0723371	0.808171	-0.151725	0.33548	0.279842	0.0693029	0.0513178	0.942135	0.141009	0.403939
-0.00543441	Similar to At5g02050: unknown protein	chr1.CM0147.101_at	0.0846676	0.943752	-0.327039	0.139443	-0.451244	0.0426976	-0.212398	0.389701	-0.00194557	0.999967	-0.252953	0.377166	-0.164346	0.581912
-0.00427331	Similar to At3g53970: unknown protein	chr1.CM0147.112_at	0.129874	0.507468	-0.250201	0.0515605	0.180265	0.2178	-0.314111	0.0154212	-0.0281502	0.987138	-0.277273	0.0488072	0.248476	0.055086
0.00190463	Similar to At5g02030: putative homeodomain protein	chr1.CM0147.119_at	-0.128426	0.750248	-0.363814	0.0576932	0.230978	0.313367	0.0724535	0.800345	0.432594	0.0384153	0.281897	0.228321	-0.323531	0.100584
-0.00207232	Similar to At3g53960: transporter like protein	chr1.CM0147.120_at	-0.0316504	0.999977	0.145682	0.730046	-0.261947	0.442094	-0.115576	0.760223	-0.0191328	0.999967	-0.223506	0.605168	-0.528002	0.0444999
0.010566	Similar to At5g02020: unknown protein	chr1.CM0147.122_at	0.292577	0.45384	0.333367	0.255926	1.04359	0.000298705	-0.37139	0.196555	1.40184	1.23419e-05	0.378552	0.256557	0.253006	0.452503
-0.0106068	Similar to At5g60020: laccase - like protein	chr1.CM0147.26_s_at	-0.138767	0.976085	-1.27772	0.00171845	-0.350041	0.541421	-0.178077	0.762524	-0.225403	0.777791	-0.178181	0.901126	-1.21984	0.00261575
-0.00646223	Similar to At5g36930: disease resistance like protein	chr1.CM0147.33.1_at	0.449687	0.212576	-0.248403	0.50169	-0.538774	0.0845903	0.104597	0.812399	-0.496368	0.134344	-0.703552	0.0249747	0.108762	0.891706
0.0037607	Similar to At2g37580: putative RING zinc finger protein	chr1.CM0147.4_at	-0.172676	0.767103	0.765012	0.00382982	0.502953	0.0757936	-0.0505049	0.910988	0.234151	0.537775	0.28493	0.452483	0.381512	0.181259
-0.000459373	Similar to At1g24310: unknown protein	chr1.CM0147.58_at	0.238664	0.436705	-0.242944	0.311575	0.0630575	0.963607	-0.448985	0.0374476	0.402993	0.0902497	0.0330908	0.999973	-0.469209	0.0270375
1.39098e-05	Similar to At5g02310: eceriferum3 (CER3)	chr1.CM0147.63.2_at	-0.00033011	0.999977	-0.241533	0.0820427	-0.105382	0.608817	-0.0375462	0.863013	-0.0435542	0.933535	-0.0425856	0.974654	0.11099	0.552346
0.000958854	Similar to At5g02310: eceriferum3 (CER3)	chr1.CM0147.63.4_at	0.0968827	0.657201	-0.0944123	0.55369	-0.100626	0.561992	0.0784334	0.623721	0.0711277	0.754055	-0.185054	0.205912	0.0425034	0.905573
-0.0114318	Similar to At2g28930: protein kinase like protein	chr1.CM0147.68_at	0.0183645	0.999977	-0.978316	0.000328038	-0.372359	0.21778	-0.710388	0.00814812	-0.0535744	0.993025	-0.486805	0.107192	0.207022	0.575142
-0.0126819	Similar to Q41043: (Q41043) POLLEN ALLERGEN-LIKE PROTEIN	chr1.CM0147.69_at	-0.381931	0.493662	-0.839481	0.0217574	-0.592363	0.145308	-1.17771	0.00192607	-0.267931	0.65354	0.302586	0.630871	-0.0518339	0.99998
0.00282344	Similar to At2g31280: unknown protein	chr1.CM0147.70.1_at	0.380351	0.395071	0.503213	0.13079	0.390422	0.310402	-0.103235	0.835605	-0.0515746	0.999967	0.318675	0.505256	-0.84303	0.00805827
0.00480005	Similar to At2g37660: unknown protein	chr1.CM0147.76_at	0.118682	0.685317	0.184165	0.286154	0.293983	0.0757267	0.293844	0.0638945	0.166519	0.410404	0.239047	0.202977	-0.0979507	0.69188
-0.00791523	Similar to At5g60020: laccase - like protein	chr1.CM0147.77_at	-0.2867	0.445101	-0.740699	0.00406192	-0.431032	0.127781	-0.145932	0.68045	-0.298671	0.361756	-0.0739323	0.986119	-0.469059	0.075807
-0.033265	Similar to At5g02100: unknown protein	chr1.CM0147.93_at	-0.702176	0.0746462	-1.58061	2.21875e-05	-1.42517	0.000143321	-1.543	4.02329e-05	-0.6074	0.116304	-1.17553	0.00141385	-0.140567	0.864519
0.0104618	Similar to At1g20830: unknown protein	chr1.CM0150.12_at	0.277358	0.402821	0.419328	0.0804548	0.314447	0.251978	-0.0757372	0.836402	0.469267	0.0743394	0.301442	0.328598	-0.0795149	0.916119
-0.00348679	Similar to At4g35300: sugar transporter like protein	chr1.CM0150.13_at	-0.0948309	0.615643	0.00684684	0.985182	-0.13645	0.298275	-0.321186	0.00421995	-0.0277792	0.972364	-0.0378676	0.957653	-0.385469	0.000539875
-0.0198487	Similar to At1g20823: ring-H2 finger like protein	chr1.CM0150.14.1_at	-0.254733	0.774345	-1.04699	0.00786966	-0.599548	0.177393	-0.888014	0.0272496	-0.176408	0.856598	-0.731699	0.106905	0.234774	0.725638
-0.00159639	Similar to Q9SM57: (Q9SM57) CHLOROPLAST CHANNEL FORMING OUTER MEMBRANE	chr1.CM0150.15_at	0.0103793	0.999977	-0.0369224	0.960461	-0.119552	0.79374	-0.309495	0.193306	0.103438	0.840847	-0.0326053	0.999973	-0.644764	0.00346237
4.43374e-05	Similar to At1g76400: putative ribophorin I (dolichyl-diphosphooligosaccharide-protein glycosyltransferase)	chr1.CM0150.16_s_at	0.226057	0.0955455	-0.0682217	0.708195	-0.199977	0.114668	-0.219746	0.0652676	0.141353	0.328046	0.0263151	0.999973	0.46098	0.000127535
0.00193027	Similar to At1g20810: immunophilin FKBP-type peptidyl-prolyl cis-trans isomerase	chr1.CM0150.17_at	0.243966	0.310885	0.256839	0.186444	0.354981	0.0682089	0.204256	0.322909	-0.251873	0.24951	0.291458	0.183088	-0.843378	1.60802e-05
-0.000194858	Similar to At1g20850: putative cysteine proteinase	chr1.CM0150.30_at	0.0600169	0.999977	-0.327443	0.218459	-0.336068	0.238137	-0.0399701	0.924293	0.165341	0.6951	0.111426	0.893631	-0.300512	0.282867
0.00552239	Similar to At2g33620: AT-hook DNA-binding protein (AHP1)	chr1.CM0150.31_at	-0.364947	0.628841	0.128202	0.904269	0.092286	0.999983	0.467647	0.342599	0.17313	0.884868	0.512643	0.38081	0.129164	0.941102
-0.00138948	Similar to At1g76450: unknown protein	chr1.CM0150.34.1_at	0.0333956	0.999977	0.170913	0.468166	0.255026	0.247293	0.140259	0.561984	-0.304434	0.164029	0.199032	0.471046	-0.509103	0.00702644
-0.00199289	Similar to At3g59650: unknown protein	chr1.CM0150.34_at	0.074857	0.999977	0.382185	0.172765	-0.245981	0.493607	0.504512	0.0629098	-0.238214	0.526624	-0.351137	0.302231	-0.208065	0.573886
0.00128879	Similar to At3g59650: unknown protein	chr1.CM0150.34_s_at	0.0954277	0.707577	-0.000488009	0.99893	0.0932982	0.651414	-0.0556852	0.76953	0.140574	0.405733	0.0324781	0.999973	-0.0998554	0.586177
0.00435956	Similar to At2g33610: putative SWI SNF complex subunit SW13	chr1.CM0150.35_at	0.29044	0.120198	0.0364475	0.935982	0.406326	0.0133264	-0.0817132	0.713145	0.481407	0.00558922	0.270167	0.145614	-0.356399	0.024118
0.000592927	Similar to At1g76460: putative RNA-binding protein	chr1.CM0150.36_s_at	-0.0617192	0.999977	0.194672	0.452218	0.280319	0.254292	-0.150051	0.581243	0.40919	0.0827852	-0.139073	0.750855	0.154392	0.615149
-0.00488047	Similar to At1g76510: putative DNA-binding protein	chr1.CM0150.43_at	-0.132163	0.753137	-0.0854487	0.82404	-0.083357	0.880289	-0.674141	0.00100935	0.0917949	0.842846	-0.157455	0.647772	-0.95821	7.64164e-06
0.00291374	Similar to O65009: (O65009) BURP DOMAIN CONTAINING PROTEIN	chr1.CM0150.63_at	-0.0734056	0.999977	-0.188658	0.641013	0.0952936	0.936796	0.268438	0.417182	0.81572	0.00786713	0.144218	0.854174	-0.275469	0.428902
0.00220313	Similar to At1g20850: putative cysteine proteinase	chr1.CM0150.7.1_s_at	-0.0131232	0.999977	-0.154709	0.707465	-0.157696	0.748409	0.0293067	0.948156	0.0383324	0.999967	0.24237	0.558988	-0.260175	0.424744
-0.00219281	Similar to At4g34450: Nonclathrin coat protein gamma - like protein	chr1.CM0150.72_at	0.143455	0.546047	-0.0603052	0.843825	-0.0174564	0.999983	-0.409731	0.00707864	-0.0675999	0.851316	-0.0839354	0.822144	-0.168054	0.335829
-0.0139875	Similar to At4g34460: GTP binding protein beta subunit	chr1.CM0150.73_at	-0.255165	0.45133	-0.410004	0.082499	-0.595898	0.0131928	-0.681536	0.00404429	-0.157288	0.689809	-0.813387	0.00116429	-0.0351873	0.99998
-0.0343298	Similar to At2g16230: putative beta-1,3-glucanase	chr1.CM0150.75_at	-1.25674	2.2095e-05	-1.21354	1.46626e-05	-1.20727	2.77842e-05	-1.45568	1.03695e-06	-1.04374	0.000333218	-1.10294	9.96396e-05	-1.53837	2.35209e-07
0.00407369	Similar to At4g34500: serine threonine protein kinase like protein	chr1.CM0150.76.1_at	0.0602076	0.999977	-0.240223	0.521565	0.279661	0.470022	0.31546	0.34126	-0.0688807	0.979333	0.475463	0.168293	-0.573658	0.0509846
-0.00418506	Similar to At4g34490: putative cyclase associated protein CAP	chr1.CM0150.76_at	-0.202658	0.328641	-0.0164147	0.976383	-0.110071	0.66015	-0.555009	0.000640619	0.0902449	0.761684	0.0876745	0.820952	-0.409762	0.00806282
0.00347811	Similar to At1g20810: immunophilin FKBP-type peptidyl-prolyl cis-trans isomerase	chr1.CM0150.9.1_at	0.294535	0.435292	0.461017	0.083683	0.335189	0.278216	-0.036946	0.934696	-0.0994583	0.897072	0.301259	0.403787	-0.622886	0.0167543
0.00278182	Similar to At3g02300: unknown protein	chr1.CM0163.18_at	0.302049	0.285077	-0.228334	0.369529	0.225826	0.422604	0.278341	0.244874	0.203686	0.50085	0.384685	0.128095	-0.262509	0.291074
0.00551693	hypothetical protein	chr1.CM0163.19_at	0.0637227	0.999977	0.0600496	0.949138	0.265034	0.533045	0.258847	0.483539	0.150996	0.818628	0.215774	0.711134	-0.859575	0.00442807
0.0120961	Similar to At1g27510: unknown protein, 3 partial	chr1.CM0166.36_at	0.55228	0.0252012	0.389738	0.0835304	0.627231	0.00629416	0.367161	0.112108	0.384321	0.126156	0.27274	0.354003	0.664917	0.00262875
0.000427246	Similar to At5g62820: unknown protein	chr1.CM0166.41_at	0.0685785	0.999977	-0.358312	0.334536	-0.15111	0.850044	0.221092	0.602274	0.318772	0.469158	0.371388	0.407748	-0.730707	0.0239603
0.00032847	Similar to At3g47990: unknown protein	chr1.CM0166.48_at	0.156642	0.943981	-0.377398	0.425773	0.145954	0.91511	-0.156934	0.788457	0.0500867	0.999967	0.358261	0.563659	-0.222902	0.745186
-0.00464786	Similar to At3g54170: FKBP12 interacting protein (FIP37)	chr1.CM0171.50_at	0.0310873	0.999977	-0.190178	0.49284	-0.134244	0.737383	-0.391944	0.0834017	-0.0625346	0.954262	-0.0624764	0.986573	-0.322243	0.170236
0.00220592	Similar to At5g50130: ribitol dehydrogenase-like	chr1.CM0171.54_at	0.00512356	0.999977	-0.0714395	0.833333	0.466496	0.00824068	0.23449	0.202704	-0.198731	0.356376	0.297384	0.133865	-0.37719	0.026827
0.00357851	Similar to At1g17120: putative amino acid transporter	chr1.CM0171.59_at	0.00237721	0.999977	0.303801	0.189566	0.0446255	0.999983	0.00939538	0.977444	0.0700269	0.932099	-0.13121	0.791659	0.0761104	0.90767
0.00316347	Similar to At1g17100: SOUL-like protein	chr1.CM0171.60_at	0.317796	0.106033	0.344509	0.0396798	0.0528313	0.953391	0.314225	0.0676299	0.0570049	0.921946	-0.0606999	0.947123	0.245799	0.171091
0.00665886	Similar to At1g05990: calcium-binding protein, putative	chr1.CM0171.71_s_at	-0.191427	0.585952	0.228349	0.350564	0.597984	0.0065048	0.385988	0.0766888	0.263171	0.313153	-0.0220118	0.999973	0.027699	0.99998
0.000418198	Similar to BAB44021: (BAB44021) P0684B02.8 PROTEIN	chr1.CM0171.80.1_at	0.273495	0.336021	0.160774	0.574942	0.00920789	0.999983	-0.255669	0.278526	0.114368	0.789925	-0.108361	0.855488	0.216607	0.401815
0.0026434	Similar to At5g17680: disease resistance protein RPP1-WsB - like protein	chr1.CM0174.1_at	0.474673	0.147533	-0.610181	0.0247411	-0.0907091	0.942308	0.24212	0.462651	0.0249745	0.999967	-0.431678	0.190466	-0.0112066	0.99998
0.00307958	Similar to At3g48425: unknown protein	chr1.CM0174.12.1_at	0.150396	0.675779	-0.00225026	0.996154	0.123723	0.712793	-0.0623487	0.835235	0.254975	0.275892	0.183591	0.536188	-0.0563499	0.944617
0.000141414	Similar to At5g63200: unknown protein	chr1.CM0174.16_at	0.0460326	0.999977	-0.183479	0.524244	-0.207595	0.491559	-0.195051	0.469237	0.189839	0.559545	0.0842214	0.93815	-0.262125	0.306141
0.00396735	Similar to At3g48380: unknown protein	chr1.CM0174.21_at	0.295559	0.246755	-0.106635	0.752397	0.060396	0.962296	-0.208016	0.37217	0.556612	0.0115474	0.21152	0.470228	0.0970532	0.812874
0.00844494	Similar to At3g48415: unknown protein	chr1.CM0174.5_at	0.305573	0.212618	0.331991	0.101853	0.427745	0.0389025	0.5145	0.0103363	0.202211	0.442836	0.457185	0.033361	-0.0923428	0.823369
0.00979904	Similar to At1g63610: unknown protein	chr1.CM0178.10_at	0.443133	0.00934363	0.452088	0.00335423	0.536963	0.00100314	0.432158	0.00598596	0.444109	0.00851637	0.382484	0.0213091	-0.145521	0.455684
0.0129903	Similar to At5g42310: maize crp1 protein-like	chr1.CM0178.25_at	0.471378	0.0349642	0.518	0.00883084	0.744635	0.000481551	0.215063	0.345059	0.380258	0.0882288	0.656265	0.00212486	-0.0823316	0.863268
-0.00408627	Similar to At5g42330: unknown protein	chr1.CM0178.28_at	-0.353946	0.430812	-0.815481	0.00857317	-0.204652	0.702243	-0.479743	0.146433	0.0569262	0.999967	0.475425	0.211499	-0.317268	0.40583
0.0330932	Similar to At2g36390: starch branching enzyme class II (sbe2-1)	chr1.CM0178.37_at	1.07436	0.00116181	0.874129	0.00331745	1.13984	0.00036637	1.73754	7.04626e-07	0.76377	0.0187677	1.13166	0.000485477	0.55704	0.0663808
0.000515391	Similar to At4g35090: catalase	chr1.CM0178.40_at	0.0763973	0.701976	-0.0831317	0.535129	0.0577154	0.776794	0.0911129	0.461942	-0.0178455	0.999967	-0.0115534	0.999973	-0.0441121	0.852303
-0.00295066	Similar to At1g42470: Niemann-Pick C disease protein-like protein	chr1.CM0178.44_at	0.0951335	0.769565	-0.4116	0.00489887	0.0667016	0.857922	0.0391975	0.866867	-0.0889509	0.742281	0.0665975	0.89277	-0.431849	0.00321743
-0.00361023	Similar to At1g20650: unknown protein	chr1.CM0178.48_at	-0.0663815	0.881535	-0.296005	0.0271209	-0.136869	0.435249	-0.222848	0.113972	0.0914162	0.689797	-0.0785277	0.806978	0.0252596	0.996999
0.00671535	Similar to At3g09070: unknown protein	chr1.CM0178.85_at	0.331532	0.30524	-0.0666531	0.917574	0.349173	0.214454	-0.120882	0.730498	0.293727	0.341093	0.7717	0.00340761	-0.402823	0.117236
-0.00175214	Similar to At1g51740: unknown protein	chr1.CM0178.87_s_at	-0.0651144	0.95065	-0.202493	0.28326	-0.0414777	0.993056	-0.193663	0.30979	0.149412	0.538778	-0.0389124	0.999973	-0.137849	0.551779
0.0110146	Similar to At3g09050: unknown protein	chr1.CM0178.96_at	0.215728	0.582967	0.536237	0.0229515	0.183566	0.60824	0.253854	0.350687	0.155731	0.705331	0.439772	0.104835	-0.0383186	0.99998
-0.000464089	Similar to Q39879: (Q39879) MITOTIC CYCLIN A2-TYPE	chr1.CM0181.2_at	-0.0725709	0.999977	-0.725915	0.00455544	0.115531	0.861308	0.123286	0.736463	0.208471	0.587678	0.357975	0.266308	-0.59901	0.0190277
-0.010333	Similar to At1g21660: auxilin-like protein	chr1.CM0181.25_at	-0.300804	0.214441	-0.596102	0.00231883	-0.570807	0.00489662	-0.604665	0.00256952	-0.110611	0.77041	-0.280788	0.247092	-0.326658	0.107139
0.00516148	Similar to At1g21680: unknown protein	chr1.CM0181.3_s_at	0.283719	0.311876	-0.0450678	0.944285	0.0872004	0.890158	0.335083	0.134876	0.370902	0.125106	0.0319465	0.999973	0.0375159	0.99998
0.0159471	Similar to AAK50091: (AAK50091) AT1G78070 F28K19_28	chr1.CM0192.13_at	0.558297	0.0966931	0.21214	0.59201	0.784354	0.00855867	0.744499	0.0108713	0.235352	0.584625	0.623546	0.0491647	0.0250684	0.99998
0.0211877	Similar to At1g78070: unknown protein (At1g78070)	chr1.CM0192.26_at	1.14124	0.00320041	0.718575	0.0403643	0.796605	0.0295158	0.873646	0.0140021	1.20757	0.00186508	0.300164	0.606187	0.542835	0.143132
0.000621229	Similar to At5g60390: translation elongation factor eEF-1 alpha chain (gene A4)	chr1.CM0192.43.1_at	0.0775341	0.925213	0.10627	0.709498	-0.0645862	0.926556	-0.0350731	0.910423	-0.0538013	0.948013	0.0190661	0.999973	0.131854	0.619859
0.00115762	Similar to Q9ZWH9: (Q9ZWH9) ELONGATION FACTOR-1 ALPHA	chr1.CM0192.45.1_s_at	0.108907	0.714631	0.134159	0.474134	0.0497074	0.942851	-0.209086	0.196842	0.266552	0.117326	-0.102473	0.734759	0.112591	0.601434
0.00204455	Similar to At1g22170: phosphoglycerate mutase like protein	chr1.CM0192.49_at	-0.0377869	0.999977	-0.257715	0.17892	0.404415	0.0322391	0.387345	0.0347746	-0.00344509	0.999967	0.330477	0.111074	-0.160745	0.494463
0.0213888	Similar to Q9LM14: (Q9LM14) F16L1.9 PROTEIN	chr1.CM0192.50_at	1.52104	0.000274356	1.08173	0.00365336	1.00011	0.00958233	0.634535	0.101494	0.408543	0.397588	0.768725	0.0638179	0.112364	0.939581
-0.0178428	Similar to At1g78060: putative protein	chr1.CM0192.53_at	-0.656612	0.0105937	-0.443248	0.0586194	-0.636788	0.00820784	-0.972082	0.000106377	-0.42746	0.102082	-0.432018	0.103462	-0.975364	6.14751e-05
-0.00202589	Similar to Q9SZY5: (Q9SZY5) SAH7 PROTEIN	chr1.CM0192.63_at	-0.0703974	0.933264	-0.228309	0.212201	0.0659882	0.90406	-0.103664	0.651067	-0.0791621	0.843018	-0.0407903	0.999973	0.021646	0.99998
0.00162656	Similar to At5g42520: unknown protein	chr1.CM0195.1_at	0.274165	0.228946	-0.0406349	0.939312	0.227544	0.292883	-0.145233	0.520701	0.253717	0.241587	0.203764	0.422193	-0.0936529	0.787498
-0.00422791	Similar to At5g52470: fibrillarin homolog (Fbr1)	chr1.CM0195.22_s_at	0.0950122	0.929576	-0.286563	0.248172	-0.223217	0.455068	-0.270772	0.28391	-0.094432	0.875003	-0.106753	0.881189	-0.139241	0.707032
-0.00109329	Similar to O24322: (O24322) CYSTEINE PROTEINASE PRECURSOR	chr1.CM0195.42_at	0.195288	0.154648	-0.171625	0.152024	-0.0297897	0.985067	0.160306	0.192051	-0.0286843	0.973137	-0.0589156	0.852658	-0.0481389	0.857235
-0.00129154	Similar to At1g75510: transcription initiation factor, putative	chr1.CM0195.44_at	-0.0749771	0.960957	-0.275333	0.207874	0.00567824	0.999983	-0.317894	0.138794	0.131428	0.712797	0.155293	0.673088	0.0112758	0.99998
-0.00224866	Similar to At5g22330: Ruv DNA-helicase-like protein	chr1.CM0195.5_at	0.0917373	0.770198	-0.0773761	0.739412	-0.0188203	0.999983	-0.363822	0.0113357	0.0360896	0.971636	-0.0221188	0.999973	-0.233209	0.11439
-0.0118388	Similar to At1g75500: nodulin-like protein	chr1.CM0195.50_at	-0.428427	0.0484628	-0.870077	2.83954e-05	-0.337108	0.105491	-0.397297	0.0417536	-0.386827	0.069947	-0.273148	0.253679	-1.0077	2.36424e-06
-0.00317742	Similar to At1g75460: protease like protein	chr1.CM0195.55.1_at	0.595702	0.0745322	-0.0176854	0.98519	-0.162346	0.778158	0.153796	0.703198	0.115667	0.886216	0.168774	0.807619	-1.13808	0.000145106
0.0171422	Similar to At1g09850: papain-like cysteine peptidase XBCP3	chr1.CM0195.67_at	0.342811	0.136712	0.949765	9.97498e-06	0.797172	0.000164271	0.369604	0.0620228	0.870499	0.000108303	0.51698	0.0125725	0.987509	3.63732e-06
-0.00437107	Similar to Q9ZRV9: (Q9ZRV9) BETA-GALACTOSIDASE (EC 3.2.1.23) (LACTASE)	chr1.CM0195.86_at	0.178745	0.893103	-0.262335	0.62195	-0.169103	0.861308	-0.0232748	0.969051	0.119861	0.933573	0.213697	0.817212	-1.39519	0.000291419
-0.0113525	Similar to At1g56720: protein kinase, putative	chr1.CM0206.104_at	-0.782395	4.90388e-05	-0.291685	0.0891369	-0.409272	0.0190629	-0.775097	2.91098e-05	-0.034057	0.993067	-0.290638	0.138377	-0.254082	0.155016
-0.014615	Similar to At1g56720: protein kinase, putative	chr1.CM0206.108_at	-0.716291	0.00228555	-0.272882	0.238259	-0.343831	0.142178	-0.906398	8.16365e-05	0.068243	0.932262	-0.519389	0.0233943	-0.549898	0.00926755
-0.00550381	Similar to AAK48494: (AAK48494) PUTATIVE ASPARTIC PROTEASE	chr1.CM0206.121_at	-0.0257866	0.999977	-0.2337	0.0467061	-0.305115	0.0119557	0.075903	0.62612	-0.148042	0.303863	-0.372246	0.002979	-0.0947744	0.555754
0.00312469	Similar to At5g26610: unknown protein	chr1.CM0206.127_at	0.440702	0.144769	-0.506774	0.0454368	0.267349	0.408827	0.103871	0.780775	0.121387	0.832241	0.262822	0.476979	0.533594	0.0352606
-0.0561692	Similar to Q9SC40: (Q9SC40) GERMIN-LIKE PROTEIN	chr1.CM0206.150_at	-1.49585	0.0309947	-3.00572	1.17621e-05	-1.91647	0.00312542	-2.54387	0.000134913	-0.570523	0.510627	-1.93656	0.00349861	-0.963251	0.14128
-0.00875799	Similar to At1g69850: nitrate transporter (NTL1)	chr1.CM0206.152_at	-0.573438	0.202331	-0.605377	0.106443	0.183096	0.822884	-0.357258	0.402666	0.309629	0.560454	-0.00192662	0.999973	-1.25523	0.000660019
-0.00479625	Similar to At4g11160: translation initiation factor IF-2 like protein	chr1.CM0206.158_at	-0.0591886	0.999977	0.396357	0.0572625	-0.0832921	0.894491	-0.452814	0.0309973	0.383997	0.0984295	0.126997	0.784895	-0.170922	0.541947
-0.00849256	Similar to At1g69850: nitrate transporter (NTL1)	chr1.CM0206.164_at	-0.680702	0.03201	-0.73609	0.00891339	0.0675762	0.996742	-0.54656	0.0596269	0.0299008	0.999967	0.109711	0.933092	-0.888248	0.00178257
-0.00390437	Similar to At4g02080: SAR1 GTP-binding secretory factor	chr1.CM0206.22_at	0.025199	0.999977	-0.115469	0.498592	-0.125256	0.491046	-0.269438	0.0493103	-0.0706815	0.79962	-0.0998092	0.689253	-0.0184554	0.99998
-0.000410291	Similar to Q9XGI7: (Q9XGI7) NICOTIANAMINE SYNTHASE (EC 2.5.1.43)	chr1.CM0206.26_at	0.060707	0.999977	-0.74474	0.002475	-0.182693	0.631281	-0.0132689	0.972147	0.166345	0.689972	0.0570565	0.999973	-0.496583	0.0447075
0.013303	Similar to At1g56500: unknown protein	chr1.CM0206.32_at	0.257001	0.343421	0.52994	0.00812394	0.445414	0.0345647	0.605841	0.00335309	0.489784	0.0264613	0.298792	0.22813	0.0184369	0.99998
0.0034554	Similar to At1g09310: unknown protein	chr1.CM0206.38_at	0.266863	0.11905	-0.228171	0.130813	0.127554	0.530046	-0.0912735	0.638417	0.0050923	0.999967	0.229658	0.188356	-0.0837491	0.737387
0.00615323	Similar to At1g56590: clathrin coat assembly like protein	chr1.CM0206.43_at	0.0572242	0.999977	0.257494	0.226507	0.339454	0.113055	-0.00709883	0.981533	0.438661	0.0425178	0.164168	0.62155	0.147342	0.601
0.00117663	Similar to At1g09340: RNA-binding protein like	chr1.CM0206.44_at	0.0742537	0.770586	0.103772	0.465477	0.218497	0.0748957	0.0420704	0.808085	-0.118519	0.437656	0.0535255	0.88449	-0.398212	0.000613983
-0.00372131	Similar to At1g09390: putative lipase	chr1.CM0206.60_at	-0.0996048	0.922352	-0.797114	0.000699386	-0.4183	0.0934744	-0.49658	0.0341223	-0.156331	0.690465	-0.0303906	0.999973	-0.375231	0.120102
0.0100753	Similar to At5g52970: unknown protein	chr1.CM0206.64_s_at	0.110857	0.792681	0.401288	0.0244595	0.14933	0.564795	0.228919	0.245756	0.163993	0.516079	0.174443	0.522554	0.119166	0.668684
0.0014301	Similar to At3g05750: hypothetical protein	chr1.CM0206.9_at	-0.0199952	0.999977	0.0142738	0.976599	0.143372	0.425878	-0.133893	0.413598	0.428828	0.00498447	0.0753419	0.835724	0.198803	0.18543
-0.000895578	Similar to At3g07100: putative Sec24-like COPII protein	chr1.CM0206.94_at	-0.0311986	0.999977	0.241437	0.0865797	-0.00963492	0.999983	-0.378103	0.00718081	0.298034	0.050518	-0.099455	0.704534	-0.0176899	0.99998
-0.0057844	Similar to At4g32470: ubiquinol-cytochrome c reductase - like protein	chr1.CM0206.97_at	-0.11515	0.436772	-0.368012	0.000457827	-0.393065	0.000357805	-0.397228	0.000253335	-0.0904891	0.538315	-0.139092	0.285901	0.0274783	0.958443
0.0101262	Similar to At3g02380: unknown protein	chr1.CM0215.10_at	-0.370742	0.264405	0.134516	0.761193	0.716322	0.00782735	0.93167	0.0006159	0.025297	0.999967	0.2251	0.598422	-0.0254679	0.99998
-0.00088822	Similar to At3g15460: unknown protein	chr1.CM0215.13_at	0.173252	0.750353	0.00945776	0.99009	-0.0548927	0.999983	-0.387797	0.154104	0.116672	0.849962	-0.108725	0.910772	0.119653	0.824237
0.000916754	Similar to At3g51010: unknown protein	chr1.CM0215.21_s_at	-0.100916	0.888086	-0.286639	0.199592	-0.142583	0.680368	0.176172	0.491418	0.211705	0.449561	0.353542	0.149547	-0.170708	0.548927
-0.00453019	Similar to At5g16000: receptor protein kinase-like protein	chr1.CM0215.23_s_at	-0.169074	0.723895	-0.233238	0.412427	0.0449374	0.999983	-0.000160361	0.999642	-0.194855	0.582438	0.037704	0.999973	-1.04916	3.03731e-05
-0.00197113	Similar to At3g02490: unknown protein	chr1.CM0215.36_s_at	0.0619067	0.958635	-0.229351	0.197673	-0.221225	0.254322	-0.369705	0.0286112	0.221675	0.271573	-0.0179126	0.999973	0.0986578	0.725217
0.0206012	Similar to DCAM_PHANI: (Q96471) S-ADENOSYLMETHIONINE DECARBOXYLASE PROE	chr1.CM0215.42_at	0.731673	0.00215196	0.477177	0.0259113	0.581809	0.00925651	0.892704	0.000121059	0.936699	0.000162496	0.813656	0.000528902	0.988046	1.78497e-05
-0.0253989	Similar to At5g38710: proline oxidase, mitochondrial precursor -like protein	chr1.CM0215.44_at	-0.670025	0.00571839	-0.851475	0.00019677	-0.225339	0.429141	-0.745579	0.00108883	-0.9538	0.000164542	-0.768094	0.00120943	-1.01403	1.62803e-05
0.00793906	Similar to At1g30890: unknown protein	chr1.CM0215.49_at	0.300838	0.145971	0.448279	0.00897715	0.381292	0.0349565	0.250417	0.175401	0.537731	0.00464648	0.342034	0.0779831	0.190875	0.348387
0.00506642	Similar to At3g02060: helicase like protein	chr1.CM0222.20_at	0.384799	0.0373618	0.383375	0.0189293	0.416992	0.0145495	-0.0129448	0.962432	0.111888	0.688944	0.260626	0.188124	0.000738506	0.99998
-0.00108909	Similar to At5g46860: syntaxin related protein AtVam3p (gb|AAC49823.1)	chr1.CM0222.28_at	-0.0652167	0.972164	0.166748	0.474159	0.245066	0.262848	-0.205449	0.333487	0.363351	0.0819289	0.0651166	0.955843	-0.215621	0.318798
-0.00269366	Similar to At3g61110: ribosomal protein S27	chr1.CM0222.33_at	-0.0697726	0.856275	-0.10787	0.527345	-0.0378134	0.970278	-0.273237	0.0414134	0.109388	0.574682	-0.161972	0.355974	-0.081442	0.703462
6.42885e-05	Similar to At1g12900: glyceraldehyde 3-phosphate dehydrogenase A, cholorplast precursor, putative	chr1.CM0222.6_at	0.105932	0.534312	-0.122426	0.319691	0.20553	0.0759055	0.103119	0.420154	-0.123005	0.374415	-0.0425138	0.929008	-0.213522	0.0512034
-0.00869761	Similar to O65734: (O65734) ENDOXYLOGLUCAN TRANSFERASE	chr1.CM0222.7_at	-1.05818	0.000223805	-0.225298	0.480737	-0.321819	0.287895	-1.06866	0.000104233	0.126975	0.818835	-0.120332	0.880973	-0.010819	0.99998
-0.00170559	Similar to Q9M4H0: (Q9M4H0) PUTATIVE RIPENING-RELATED PROTEIN	chr1.CM0231.10_at	0.0619093	0.999977	-0.187685	0.498932	-0.384332	0.105412	-0.0952589	0.764992	-0.0586073	0.963798	-0.194107	0.582408	-0.142551	0.677095
0.0053662	Similar to At4g38690: unknown protein	chr1.CM0231.12.1_at	-0.129816	0.86159	0.146889	0.704932	0.468038	0.0791612	0.444259	0.0837236	0.277948	0.385523	0.14521	0.806117	-0.10046	0.869423
0.00552476	Similar to At4g38690: unknown protein	chr1.CM0231.12.1_s_at	-0.0915352	0.995281	0.21597	0.604472	0.608859	0.054579	0.348184	0.300438	0.531546	0.11687	0.0493601	0.999973	-0.329766	0.350632
0.00360082	Similar to At4g38690: unknown protein	chr1.CM0231.12_at	-0.201607	0.717277	-0.152129	0.741055	0.218317	0.602862	0.25005	0.457523	0.553679	0.0763781	0.0902848	0.969691	0.0453915	0.99998
-0.00807821	Similar to O82062: (O82062) 39 KDA EF-HAND CONTAINING PROTEIN	chr1.CM0231.14_at	-0.108672	0.903424	-0.289032	0.268978	-0.036786	0.999983	-0.368515	0.139292	-0.135838	0.765287	-0.366293	0.201015	0.430765	0.0747056
-0.00120907	Similar to At2g21130: cyclophilin (CYP2)	chr1.CM0231.17_at	0.462436	0.0121245	-0.68968	9.16477e-05	0.37222	0.0326032	0.574931	0.00092751	-0.135849	0.586125	0.0534115	0.970343	-1.13849	2.54419e-08
-0.00209459	Similar to At4g38800: unknown protein	chr1.CM0231.21_at	0.17702	0.352557	-0.347859	0.0125192	-0.0391295	0.976139	-0.313142	0.0279304	0.0481244	0.920728	-0.385085	0.0104322	-0.191382	0.213445
0.000889896	Similar to At4g34760: putative auxin-regulated protein	chr1.CM0231.28_at	0.0154091	0.999977	-0.0208812	0.981068	-0.142829	0.786349	-0.541911	0.0401627	0.40364	0.180122	0.0246881	0.999973	0.771219	0.00296151
0.00931207	Similar to At4g34730: unknown protein	chr1.CM0231.30_at	0.513764	0.0120213	0.70761	0.000224583	0.447398	0.0199192	0.223338	0.277554	0.011053	0.999967	0.181132	0.516951	-0.244063	0.232127
0.00132975	Similar to At5g14240: unknown protein	chr1.CM0231.31_at	0.0421759	0.998548	0.00627736	0.988047	0.0850655	0.74842	-0.25646	0.0801549	0.217432	0.188712	0.157068	0.432595	-0.125014	0.501781
0.00556419	Similar to At5g18650: unknown protein	chr1.CM0231.32_at	-0.0635671	0.95231	0.0138498	0.980604	0.369751	0.0333858	-0.0333811	0.906303	0.356841	0.0519464	0.190088	0.409022	0.0150265	0.99998
-0.00586993	Similar to At4g38890: unknown protein	chr1.CM0231.46_at	-0.0429085	0.999977	0.0765814	0.910475	0.00598929	0.999983	-0.637357	0.0196722	0.288883	0.413305	-0.0516869	0.999973	0.0972777	0.900167
0.00466579	Similar to SPE1_PEA: (Q43075) ARGININE DECARBOXYLASE (EC 4.1.1.19) (ARG	chr1.CM0231.49.1_s_at	0.604152	0.0589385	-0.497409	0.0813649	0.337848	0.318815	0.0188035	0.966885	0.314526	0.382894	0.290594	0.479443	0.738982	0.00805827
0.00543876	Similar to At2g16470: unknown protein	chr1.CM0231.49.2_at	0.363306	0.213657	0.0301572	0.97183	0.257467	0.383957	0.0479577	0.904945	0.167243	0.665497	0.257197	0.440374	0.486427	0.039579
0.00386031	Similar to At2g21290: unknown protein (At2g21290)	chr1.CM0231.49_at	0.183949	0.543321	-0.0602644	0.89301	0.334375	0.10694	-0.189431	0.395593	0.367152	0.0856157	0.231815	0.365364	0.489083	0.010002
-0.00192534	Similar to At1g75630: vacuolar ATP synthase, putative	chr1.CM0231.58_at	0.149208	0.285846	0.185633	0.092322	-0.00563597	0.999983	-0.0399859	0.806192	0.107282	0.461263	-0.105688	0.516696	0.270028	0.0118615
0.0114816	Similar to At3g51120: putative protein	chr1.CM0231.66_at	0.754074	0.0255743	0.832196	0.00572095	0.413382	0.236991	0.25042	0.502166	0.798465	0.0158316	0.446893	0.230484	0.0903218	0.941391
-0.00342941	Similar to Q9AV38: (Q9AV38) PUTATIVE ZINC FINGER PROTEIN	chr1.CM0231.83_at	0.157533	0.567007	-0.588241	0.000658977	0.244585	0.204448	-0.279321	0.114983	0.132856	0.608941	-0.315619	0.10236	-0.202459	0.295273
-0.00061148	Similar to At5g25880: malate dehydrogenase - like protein	chr1.CM0233.11.1_at	-0.111778	0.774277	-0.498388	0.00410918	-0.103469	0.751379	-0.0507689	0.853915	0.178393	0.441963	-0.0475875	0.991287	0.105315	0.713782
-0.00342179	Similar to At2g25840: putative trytophanyl-tRNA synthetase	chr1.CM0233.25_at	-0.342097	0.329784	0.161819	0.684936	0.121277	0.85354	-0.195678	0.558347	-0.344543	0.281565	-0.207713	0.654071	-0.856088	0.00121472
0.00429993	Similar to At4g26270: putative pyrophosphate-dependent phosphofructo-1-kinase	chr1.CM0233.29_at	0.20336	0.418686	0.393282	0.0249847	-0.00221615	0.999983	-0.216967	0.267979	0.288862	0.154668	0.0178332	0.999973	-0.26194	0.165328
0.00410026	Similar to At2g25850: nuclear poly(A) polymerase	chr1.CM0233.32.1_at	0.555138	0.114471	0.374716	0.252637	0.535395	0.0972596	0.333052	0.323874	0.489537	0.152989	0.149108	0.86337	0.00489772	0.99998
0.00576465	Similar to At1g10010: putative amino acid permease	chr1.CM0233.35_at	0.293992	0.368242	0.105483	0.817246	0.242788	0.433885	0.220745	0.437177	0.023179	0.999967	0.36377	0.210107	-1.55047	6.20263e-08
-0.00393087	Similar to At1g10030: unknown protein	chr1.CM0233.50_at	-0.0998214	0.84467	-0.550473	0.00266821	-0.0885371	0.83727	-0.408416	0.0276326	-0.213369	0.355918	-0.00478771	0.999973	-0.653033	0.000445799
-0.00700591	Similar to At1g10020: unknown protein	chr1.CM0233.51_at	-0.6715	0.0590626	0.455429	0.166638	-0.131049	0.882136	-0.957883	0.00277729	0.289292	0.50535	-0.47161	0.215536	-0.148886	0.81584
0.012458	Similar to At4g08170: unknown protein	chr1.CM0233.55_at	0.94368	9.98037e-05	0.384685	0.0768575	0.118312	0.783933	0.5161	0.0172592	0.595541	0.0108823	0.920457	0.000107566	0.898792	6.07896e-05
0.00457021	Similar to Q9LI28: (Q9LI28) ESTS D23839(R0339)	chr1.CM0233.61_at	-0.010499	0.999977	0.0706615	0.729612	0.195111	0.165683	-0.0204528	0.924326	0.228732	0.108189	0.20457	0.174357	0.010954	0.99998
0.00720403	Similar to At3g13670: casein kinase, putative	chr1.CM0233.8_at	0.248319	0.328792	0.310788	0.114608	0.375034	0.0641047	0.0870671	0.751352	0.322506	0.138928	0.197965	0.478309	0.189854	0.419266
-0.00390069	Similar to At1g44750: Unknown protein (At1g44750)	chr1.CM0248.13.1_x_at	0.146307	0.942203	-0.518815	0.178782	-0.43283	0.326915	-0.143201	0.79262	0.0141384	0.999967	0.055967	0.999973	-0.188409	0.784809
0.00612837	Similar to At3g10940: unknown protein	chr1.CM0248.13_at	0.233743	0.511768	0.435842	0.062315	0.415406	0.0972596	0.162476	0.587851	0.222812	0.481742	0.514727	0.0423259	-0.126101	0.764162
-0.00871118	Similar to Q9XIV9: (Q9XIV9) PEROXIDASE (EC 1.11.1.7)	chr1.CM0248.26_at	-0.0686799	0.999977	-0.156653	0.945119	-0.845807	0.364964	-0.381675	0.719505	-0.855829	0.373566	-0.990542	0.30682	2.75487	0.00034019
0.00633627	Similar to At4g00830: unknown protein	chr1.CM0248.58_s_at	0.271872	0.131843	0.337306	0.0253062	0.0903642	0.751018	0.281313	0.071565	0.141046	0.504759	0.265836	0.132154	0.000908118	0.99998
0.00539953	Similar to At3g56680: unknown protein	chr1.CM0269.13_at	0.220624	0.371076	0.0234131	0.971106	0.387237	0.0397616	0.0544336	0.847372	0.450002	0.0217881	0.159771	0.580848	0.453166	0.0112017
-0.00101973	Similar to At3g10760: unknown protein	chr1.CM0269.15_at	0.328623	0.374229	-0.132967	0.777823	0.0380246	0.999983	-0.567881	0.0375397	0.566966	0.0564977	0.114959	0.90801	0.0563538	0.98773
0.000128262	Similar to P93557: (P93557) MITOTIC CYCLIN	chr1.CM0269.20_at	0.06855	0.999977	-0.766416	0.00608628	-0.00162057	0.999983	0.05006	0.916511	0.12785	0.849353	0.481494	0.142872	-0.622371	0.0265781
-0.00687171	Similar to At3g56480: unknown protein	chr1.CM0269.21_at	-0.532718	0.0345235	-0.653191	0.00362627	-0.140268	0.727372	-0.656059	0.00428395	-0.134384	0.748539	0.0382876	0.999973	-0.139676	0.701114
-0.00247112	Similar to At5g12250: tubulin beta-6 chain (sp|P29514)	chr1.CM0269.30_at	-0.183172	0.636208	-0.562365	0.00981764	-0.0324352	0.999983	-0.45919	0.0397329	0.144479	0.703126	0.157315	0.707382	-0.0182542	0.99998
-0.0134688	Similar to At5g05140: unknown protein	chr1.CM0269.33.1_at	0.306276	0.788429	-0.642106	0.228518	-1.10118	0.0322011	-0.326522	0.61505	-0.114773	0.980931	-0.436424	0.583143	0.368509	0.601434
-0.0096688	Similar to At5g05140: unknown protein	chr1.CM0269.33_at	-0.0961816	0.999977	-0.61843	0.0637544	-0.370764	0.365588	-0.860666	0.0102532	0.201264	0.739161	-0.433152	0.309177	0.0821259	0.968101
0.00214301	Similar to At2g40950: bZIP tanscription factor like protein	chr1.CM0269.8_at	0.164724	0.504664	-0.332816	0.0393132	0.0753852	0.849754	-0.231235	0.181671	0.318411	0.0777128	0.123418	0.672577	0.661935	8.48436e-05
-0.0249197	Similar to At1g09970: leucine-rich repeat receptor-like kinase At1g09970	chr1.CM0275.1.3_at	-0.899387	0.020555	-1.38189	0.00015518	-0.83554	0.0211589	-0.779751	0.0274986	-0.749668	0.0515504	-0.912493	0.0147599	-0.392639	0.335501
-0.00402442	Similar to Q9SXC5: (Q9SXC5) T17H3.9	chr1.CM0275.16_at	-0.267307	0.655	-0.349095	0.36512	0.287387	0.538074	-0.374498	0.316131	0.109427	0.928004	0.254601	0.669088	-0.043751	0.99998
0.00258967	Similar to At1g27530: unknown protein	chr1.CM0275.22_at	0.161549	0.440217	-0.103824	0.606126	0.24735	0.116611	-0.0621372	0.768794	0.0884195	0.73773	-0.070361	0.871037	-0.118182	0.548746
-0.000511413	Similar to Q9LDX3: (Q9LDX3) T12C24.13 (F5O11.33)	chr1.CM0284.14_at	-0.0667808	0.999977	0.0159711	0.983491	-0.154768	0.684287	-0.307561	0.214428	-0.200082	0.542607	-0.340201	0.224464	1.29643	6.63449e-07
-0.00156864	Similar to At4g23010: unknown protein	chr1.CM0284.17_at	0.0874598	0.999977	-0.0130492	0.988126	-0.0267326	0.999983	-0.179422	0.656468	-0.112291	0.899584	-0.314016	0.468696	0.390418	0.237849
-0.000209358	Similar to At1g23280: mak16-like protein-related	chr1.CM0284.34_at	0.0566255	0.999977	0.391974	0.0730289	0.148545	0.675198	-0.491856	0.0245534	0.216247	0.456161	0.00793758	0.999973	0.0442376	0.989467
6.89547e-05	Similar to At4g00550: digalactosyldiacylglycerol synthase (DGD2)	chr1.CM0284.48_s_at	0.116846	0.862175	-0.0938113	0.83408	0.00489406	0.999983	0.167632	0.556411	0.325823	0.218383	0.0402574	0.999973	-0.0759059	0.915352
-0.00282034	Similar to At4g23890: unknown protein	chr1.CM0284.51_at	-0.111855	0.869966	-0.00486132	0.993461	0.0549079	0.991467	-0.10374	0.742017	-0.25028	0.373133	-0.22227	0.495825	-0.350837	0.128553
-0.00385306	Similar to At2g45790: putative phosphomannomutase	chr1.CM0284.61_at	-0.191606	0.395191	-0.0964197	0.698956	0.153402	0.477735	-0.563215	0.000808604	-0.0322423	0.994341	-0.31792	0.0792637	-0.124726	0.583128
-0.000153428	Similar to At4g00525: unknown protein	chr1.CM0284.62.1_at	-0.0635427	0.999977	-0.026335	0.979895	0.392846	0.248709	-0.322104	0.33403	0.249544	0.55987	0.217468	0.689916	-0.282993	0.440669
0.000422323	Similar to At4g00620: putative tetrahydrofolate synthase	chr1.CM0284.62_s_at	0.428784	0.0205394	0.147557	0.477852	-0.145777	0.53172	-0.227394	0.20598	0.382929	0.0360397	0.127014	0.672469	0.111733	0.66214
0.00719659	Similar to At5g37350: unknown protein	chr1.CM0284.72_at	0.329324	0.113675	0.34629	0.0510736	0.254826	0.205021	-0.0264733	0.930802	0.327863	0.0984295	0.200249	0.415276	0.170496	0.440669
0.00957423	Similar to At4g10160: unknown protein (At4g10160)	chr1.CM0284.8_at	0.227106	0.532023	0.331947	0.175954	0.745712	0.00214176	0.310364	0.21677	0.177794	0.621899	0.279634	0.369129	0.21507	0.465916
-0.00241842	Similar to At4g24470: unknown protein	chr1.CM0289.45_at	0.0945021	0.875941	-0.375332	0.0477116	-0.213263	0.362027	-0.39673	0.0388074	0.182401	0.479596	0.225616	0.376629	-0.0928192	0.804903
0.000695222	Similar to At3g20290: unknown protein	chr1.CM0289.49.1_s_at	-0.406494	0.333542	0.22701	0.602477	0.195854	0.727527	0.264146	0.492627	-0.0203103	0.999967	0.253155	0.641262	0.189661	0.714496
-0.00422788	Similar to Q9M404: (Q9M404) PUTATIVE RHO GDP DISSOCIATION INHIBITOR	chr1.CM0295.12_at	0.191613	0.491155	-0.511814	0.00526524	-0.0113872	0.999983	-0.486622	0.00931735	-0.116362	0.723259	0.0485292	0.995727	-0.170027	0.470262
0.00479151	Similar to At3g23410: unknown protein	chr1.CM0295.15_at	0.156183	0.708612	0.351757	0.109055	0.136499	0.713265	0.330143	0.142077	0.2589	0.328024	0.406838	0.0919529	-0.196936	0.469555
-0.00368093	Similar to At4g14360:	chr1.CM0295.31_at	-0.715389	0.00579234	0.798894	0.00082333	-0.0524572	0.999983	-0.576534	0.0156158	-0.328124	0.242125	-0.365364	0.199516	-0.360402	0.148102
0.000371484	Similar to At1g06210: unknown protein	chr1.CM0295.47.1_at	0.495206	0.0496616	0.0258247	0.974869	0.119571	0.797303	-0.133563	0.657424	0.265859	0.340702	0.0861301	0.933223	0.25826	0.315267
-0.000233909	Similar to At1g06210: unknown protein	chr1.CM0295.47_at	0.539451	0.0191671	0.138496	0.643248	0.175309	0.553166	-0.238102	0.306244	0.521847	0.0208919	0.00452256	0.999973	-0.0344421	0.99998
0.011754	Similar to At3g63530: putative protein	chr1.CM0315.39_at	0.725352	0.134182	0.461635	0.3179	0.153704	0.910987	0.0945802	0.888305	-0.169012	0.875896	0.273547	0.741535	0.592732	0.175271
0.00565698	Similar to At3g63530: putative protein	chr1.CM0315.39_s_at	-0.298799	0.601692	0.184739	0.739412	-0.0279374	0.999983	-0.129384	0.799559	0.0949022	0.956511	0.429587	0.332819	0.0544967	0.99998
-0.00321894	Similar to At1g76860: unknown protein	chr1.CM0316.13_at	0.189751	0.458749	-0.456194	0.00834498	-0.0986835	0.77309	-0.26593	0.148879	-0.00925211	0.999967	-0.0447803	0.998124	-0.152681	0.503624
0.00904635	Similar to At1g07840: unknown protein	chr1.CM0316.23_at	-0.0772475	0.961269	-0.108738	0.761296	0.129803	0.732931	0.790777	0.000359768	0.567767	0.0136531	0.10406	0.866377	-0.168819	0.560093
-0.00372736	Similar to At1g02170: hypothetical protein	chr1.CM0316.28_at	0.234627	0.67761	-0.429057	0.180731	-0.0992743	0.944116	-0.427311	0.187593	0.113105	0.900727	-0.149322	0.866563	0.11158	0.894322
-0.00631597	Similar to At5g62300: ribosomal protein S20 - like	chr1.CM0318.1_at	0.00317999	0.999977	-0.295898	0.0240956	-0.238362	0.0951656	-0.355993	0.00807629	-0.140764	0.416943	-0.165478	0.34252	-0.267855	0.0442991
-0.0122288	Similar to Q9LKQ8: (Q9LKQ8) POLYGALACTURONASE INHIBITING PROTEIN	chr1.CM0318.12.1_at	-0.84049	0.00445938	-1.40723	4.14304e-06	-1.05748	0.000274104	-0.133958	0.724956	-0.573695	0.0529504	-0.159184	0.798257	0.0378404	0.99998
0.000782473	Similar to At3g57860: unknown protein	chr1.CM0318.19_at	0.0351948	0.999977	-0.216812	0.507205	0.448762	0.106951	-0.470602	0.0741366	0.117249	0.848025	0.511671	0.0744055	0.158615	0.702987
-0.000713923	Similar to At2g43190: unknown protein	chr1.CM0318.22_at	0.110641	0.949245	-0.316612	0.330473	-0.449316	0.154417	0.249539	0.468665	-0.861925	0.00579501	-0.328589	0.402367	0.735538	0.00942899
-0.0145147	Similar to At3g57790: unknown protein	chr1.CM0318.23_at	-0.645999	0.00274004	-0.572905	0.00332027	-0.032357	0.999983	-0.785372	0.000169341	-0.268554	0.250963	-0.568942	0.00633513	-0.516005	0.00783941
0.0042752	Similar to At2g42320: unknown protein	chr1.CM0318.25_at	-0.232589	0.489498	0.635897	0.00427552	0.2059	0.497116	-0.343053	0.145686	-0.0516889	0.981609	0.322963	0.243035	0.0645146	0.946143
-0.00123647	Similar to At1g34350: unknown protein	chr1.CM0318.33_at	0.011943	0.999977	-0.219272	0.241893	0.113391	0.698097	-0.204614	0.285182	0.174924	0.446092	0.0769182	0.896347	-0.355042	0.0395859
-0.00149174	Similar to Q9XH71: (Q9XH71) HYPOTHETICAL 18.5 KDA PROTEIN	chr1.CM0318.34_at	0.068473	0.999977	-0.340781	0.216012	0.176016	0.675715	-0.363387	0.185196	0.19607	0.62278	-0.184857	0.702647	-0.00629573	0.99998
0.00338836	Similar to At3g57650: 1-acylcerol-3-phosphate acyltransferase - like protein	chr1.CM0318.53.1_at	0.168873	0.428002	0.370778	0.0118686	0.329969	0.0336505	0.282006	0.0639403	0.39115	0.0159982	0.0333133	0.999973	-0.255937	0.0954476
0.00198909	Similar to Q9SDN3: (Q9SDN3) 1-ACYL-SN-GLYCEROL-3-PHOSPHATE ACYLTRANSFER	chr1.CM0318.53_at	0.0516962	0.875365	0.164689	0.123542	0.232028	0.0310921	0.0498966	0.73469	0.177389	0.130688	0.0743404	0.704055	-0.00156307	0.99998
-0.00154572	Similar to At3g57610: adenylosuccinate synthetase	chr1.CM0318.58.1_at	0.280323	0.174459	-0.0802493	0.794303	0.0863951	0.818993	-0.144873	0.48438	0.0947156	0.776677	-0.0649336	0.9353	-0.600454	0.000496022
0.00203914	Similar to At5g41770: cell cycle control crn (crooked neck) protein-like	chr1.CM0318.6_at	0.147807	0.642328	0.0283799	0.962792	0.221636	0.301292	-0.101887	0.677937	0.323247	0.109648	0.1117	0.77752	0.10741	0.71899
0.00710688	Similar to At3g57570: unknown protein	chr1.CM0318.65_at	0.573764	0.380953	-0.013513	0.991357	0.663834	0.220711	-0.246593	0.709477	0.458654	0.477628	0.401344	0.612531	0.0804492	0.99998
-0.00222912	Similar to At3g52100: putative protein	chr1.CM0318.72.1_at	0.0548271	0.999977	-0.679855	0.0260657	-0.190149	0.732279	-0.328128	0.351819	0.335155	0.401396	-0.0392517	0.999973	0.146867	0.81584
-0.00618618	Similar to At2g40660: putative methionyl-tRNA synthetase	chr1.CM0320.12_at	0.163573	0.422793	-0.323987	0.0224858	-0.277096	0.0689877	-0.334355	0.0210145	-0.235872	0.1501	-0.145828	0.489641	-0.294534	0.0403478
0.00181817	Similar to At3g17700: cyclic nucleotide-binding transporter 1 (CNBT1)	chr1.CM0320.25_at	0.251033	0.447157	-0.605863	0.00721015	-0.0208396	0.999983	-0.0929158	0.781534	0.277438	0.324105	-0.298084	0.308329	0.869528	0.000196832
-0.00338106	Similar to At2g40780: putative translation initiation factor	chr1.CM0320.55_at	-0.222039	0.219965	-0.140032	0.423463	-0.0290054	0.999983	-0.406504	0.00602792	-0.125945	0.54817	0.0376616	0.997588	-0.408577	0.00473744
-0.0072491	Similar to At5g05180: unknown protein	chr1.CM0320.57_at	-0.246427	0.514556	-0.64873	0.00770719	-0.346148	0.216682	-0.524246	0.0351104	0.153156	0.728202	-0.0818909	0.963138	-0.53092	0.0304787
-0.00473326	Similar to At1g03080: unknown protein	chr1.CM0322.15.1_at	0.0867443	0.95065	-0.192862	0.501112	-0.527796	0.0246449	-0.28695	0.246463	0.0211182	0.999967	0.0206892	0.999973	-0.730397	0.00127487
-0.0114483	Similar to At3g51895: sulfate transporter (ATST1)	chr1.CM0322.18_at	-0.529347	0.0753455	-0.0399145	0.963639	0.0127322	0.999983	-0.344323	0.219901	-0.493983	0.087695	-0.350132	0.287311	-1.5981	1.53165e-07
-0.00520227	Similar to At3g63250: homocysteine S-methyltransferase AtHMT-2	chr1.CM0322.23_at	0.532141	0.0285826	-0.597324	0.00578872	-0.0991079	0.857587	-0.375218	0.0966074	0.0165079	0.999967	-0.0843679	0.932413	-0.606043	0.00514065
0.00470023	Similar to At5g37370: unknown protein	chr1.CM0322.4.3_x_at	0.28683	0.205082	0.140761	0.565615	0.231527	0.286196	0.252469	0.20122	0.277193	0.19417	0.144152	0.655388	-0.0282516	0.99998
-0.00122594	Similar to At1g31940: unknown protein	chr1.CM0322.4_s_at	-0.032532	0.999977	-0.173674	0.211529	-0.0271746	0.999983	-0.0118917	0.95682	0.103671	0.595806	0.0624235	0.873535	-0.0282612	0.983087
0.0111354	Similar to At2g35940: putative homeodomain transcription factor	chr1.CM0361.1_at	0.377652	0.127307	0.614586	0.0032584	0.417179	0.0594674	0.0967655	0.74679	0.651233	0.00457152	0.465176	0.0419603	0.41329	0.0504005
0.00226686	Similar to At5g16280: putative protein	chr1.CM0361.11_at	0.157956	0.662781	0.0895353	0.80966	0.282176	0.21142	-0.321007	0.121886	0.391568	0.0763509	0.12756	0.762213	0.118186	0.721119
-0.00041505	Similar to At3g52390: unknown protein	chr1.CM0361.13_at	0.130132	0.805331	-0.202648	0.445113	-0.21599	0.449452	-0.188711	0.473594	0.457809	0.0569706	0.346718	0.183159	-0.810193	0.000279298
0.00978581	Similar to At3g52380: RNA-binding protein cp33 precursor	chr1.CM0361.14_at	0.202129	0.536078	0.620391	0.00278569	0.199519	0.469455	0.230571	0.325115	0.00448874	0.999967	0.200743	0.523721	-0.158128	0.590505
0.0166435	Similar to At5g06510: transcription factor-like protein	chr1.CM0361.18_at	0.780884	0.0189756	1.13958	0.000234398	1.22553	0.000174834	1.05509	0.000719981	-0.096462	0.932019	0.0623188	0.999973	0.533367	0.0821883
-0.0104852	Similar to At2g35860: unknown protein	chr1.CM0361.28_at	-0.670054	0.0120338	-0.236261	0.413531	-0.306975	0.282385	-0.911451	0.000342666	-0.0832364	0.919823	-0.128423	0.841814	0.160786	0.666057
0.000541709	Similar to At5g22000: RING-H2 finger protein RHF2a	chr1.CM0361.29_at	0.144571	0.729585	0.0232327	0.975745	0.344618	0.12642	-0.122864	0.659423	0.126641	0.735491	-0.0189834	0.999973	-0.328074	0.129311
-0.0101176	Similar to At3g23880: unknown protein	chr1.CM0361.33_at	0.0691223	0.999977	-1.11563	4.58365e-05	-0.406185	0.150846	-0.191948	0.553344	-0.0843655	0.928037	-0.344376	0.291724	-0.335488	0.235491
-0.00760684	Similar to At2g35880: unknown protein	chr1.CM0361.34_at	-0.42996	0.507061	-0.58937	0.191484	-0.086341	0.999983	-0.579442	0.205131	-0.032965	0.999967	0.469997	0.429108	-1.51156	0.000443807
0.000226507	Similar to At1g29320: unknown protein	chr1.CM0361.37.1_at	0.250662	0.539401	0.288768	0.327234	0.376962	0.198056	-0.459853	0.0848456	0.153728	0.751055	0.0729038	0.987834	0.211863	0.547003
0.00486323	Similar to At2g35900: unknown protein	chr1.CM0361.37_at	0.544434	0.146274	0.198765	0.669534	0.264666	0.554053	0.00523522	0.99099	0.290714	0.504759	0.142511	0.891779	0.763196	0.0142435
-0.00887162	Similar to At5g06440: unknown protein	chr1.CM0361.38_at	0.131971	0.870479	-0.782701	0.00263165	-0.101303	0.902722	-0.668801	0.0111106	-0.34612	0.270712	0.0160449	0.999973	-0.343666	0.230247
-0.000348689	Similar to At3g11750: putative dihydroneopterin aldolase	chr1.CM0361.39_at	-0.0572064	0.978427	-0.035477	0.945021	0.352194	0.0487341	-0.345375	0.0455562	0.00720167	0.999967	0.0282551	0.999973	-0.506913	0.00278992
0.0157695	Similar to At3g11690: unknown protein	chr1.CM0361.47_at	0.155278	0.822788	1.02602	0.000239147	0.414285	0.16867	0.573939	0.0361233	0.615847	0.0375349	1.08014	0.000262039	-0.0840142	0.933024
0.00344534	Similar to Q9FG15: (Q9FG15) SimilarITY TO UNKNOWN PROTEIN	chr1.CM0361.56_at	-0.035926	0.999977	0.261111	0.385779	-0.22517	0.528497	-0.485004	0.0638945	0.0881097	0.919969	0.157205	0.783508	0.0207048	0.99998
0.00277941	Similar to At5g06560: putative protein	chr1.CM0361.61_at	0.146289	0.691895	0.253736	0.225624	0.26111	0.243935	-0.172238	0.459058	0.433715	0.0415749	0.250162	0.320365	-0.919502	1.05903e-05
-0.000676497	Similar to At3g60500: nucleolar autoantigen - like protein	chr1.CM0361.64_at	0.0437907	0.999977	0.00705303	0.991066	0.233777	0.412251	-0.501308	0.0260912	0.344946	0.180407	0.0233277	0.999973	-0.077663	0.908183
-8.01745e-05	Similar to At3g04610: putative RNA-binding protein	chr1.CM0375.25_at	0.279552	0.462125	0.324543	0.250857	-0.148607	0.765404	-0.195418	0.548217	0.455371	0.118953	-0.0328512	0.999973	0.263885	0.400267
0.00965747	Similar to At4g16430: putative transcription factor BHLH3	chr1.CM0375.31_at	0.213285	0.221402	0.123991	0.477872	0.394478	0.00652425	0.261942	0.0677526	0.357213	0.0192063	0.607357	9.53816e-05	0.223208	0.128209
-0.00011778	Similar to At3g04610: putative RNA-binding protein	chr1.CM0375.33_at	-0.0704406	0.950625	0.0132326	0.983019	0.0432196	0.997929	-0.34827	0.0631403	0.226424	0.315982	0.0645755	0.95328	0.356488	0.0543089
0.00417721	Similar to At2g30620: putative histone H1 protein	chr1.CM0375.36_at	0.195808	0.342295	-0.0502079	0.887635	0.609621	0.000246114	0.230174	0.157155	0.056803	0.903504	0.398973	0.0153109	0.0428349	0.952115
0.00747365	Similar to At3g23050: indoleacetic acid (IAA)-inducible gene (IAA7)	chr1.CM0375.38_at	0.177522	0.603945	0.197788	0.413079	0.448244	0.0336296	-0.164851	0.509158	0.187367	0.504833	0.334209	0.161251	-0.268472	0.227336
0.00701549	Similar to AX2E_PHAAU: (O24543) AUXIN-INDUCED PROTEIN 22E (INDOLE-3-ACE	chr1.CM0375.42_at	0.285143	0.46131	0.342412	0.229153	0.452728	0.113766	0.0477044	0.915079	0.441442	0.141714	0.540003	0.0648781	-0.553457	0.035717
-0.00240438	Similar to At4g02590: putative bHLH transcription factor (bHLH059)	chr1.CM0375.45.1_at	0.0526307	0.999977	0.00401791	0.994163	0.186632	0.48132	-0.318661	0.123753	0.316455	0.163766	-0.134439	0.734759	-0.308592	0.138007
-0.00945836	Similar to At3g54640: tryptophan synthase alpha chain	chr1.CM0375.47_at	-0.0951696	0.869059	-0.209576	0.323917	-0.277942	0.185675	-0.375431	0.0484383	-0.34628	0.0984295	-0.52396	0.00860712	-0.954094	3.55152e-06
0.00421618	Similar to At3g10050: threonine dehydratase deaminase (OMR1)	chr1.CM0375.48_at	0.103991	0.997477	0.00246303	0.998208	0.705152	0.0545104	-0.276298	0.522468	-0.224329	0.712082	-0.280876	0.638728	-0.383432	0.347646
0.0172725	Similar to At1g51440: unknown protein	chr1.CM0375.5_at	0.988174	0.340497	0.646713	0.512875	0.66162	0.545613	0.240794	0.84181	0.0615133	0.999967	0.831785	0.450687	2.39159	0.0019601
-0.00209974	Similar to At4g02620: vacuolar-type H+-ATPase subunit F (VHA-F)	chr1.CM0375.50_at	-0.0381738	0.999977	0.0183993	0.973995	0.0284985	0.999983	-0.0560605	0.806432	-0.146536	0.479376	-0.0111101	0.999973	-0.144998	0.446966
-0.00115046	Similar to At3g54610: histone acetyltransferase (HAT1)	chr1.CM0375.52_at	-0.00794452	0.999977	-0.00944052	0.986599	0.127492	0.638773	-0.360376	0.0412621	0.11218	0.71227	0.0974056	0.822547	-0.473637	0.00612827
-0.00123853	Similar to At2g38840: putative guanylate binding protein	chr1.CM0375.54_at	-0.225257	0.459034	-0.00134497	0.998317	-0.0555065	0.981526	-0.097521	0.74215	0.0339553	0.999967	0.0838336	0.922152	-0.29333	0.190057
0.000912989	Similar to At3g51510: unknown protein	chr1.CM0375.56_at	0.13594	0.641256	-0.211584	0.237482	0.260549	0.152264	0.123589	0.552996	-0.152971	0.503763	-0.00868399	0.999973	-0.366383	0.0257681
-0.00206248	Similar to At3g54560: histone H2A.F Z	chr1.CM0375.57_at	0.000728195	0.999977	-0.646607	0.00173994	0.463469	0.0307443	-0.0980247	0.738935	-0.0908672	0.858027	0.170591	0.624358	-0.483574	0.018082
0.0119361	Similar to At1g03055: putative protein	chr1.CM0375.58_at	0.585524	0.360197	1.32982	0.00449714	0.198582	0.879663	0.219312	0.744492	0.526772	0.381796	0.185851	0.927034	-0.594496	0.257279
-0.00609351	Similar to At3g63430: unknown protein	chr1.CM0375.59_at	-0.191925	0.684843	-0.320008	0.240724	-0.0543956	0.999983	-0.448962	0.0819208	-0.0365124	0.999967	0.515841	0.0640177	-0.407653	0.118803
0.00900327	Similar to PSBW_SPIOL: (Q41387) PHOTOSYSTEM II REACTION CENTER W PROTEI	chr1.CM0375.6_at	-0.203936	0.560239	0.371259	0.0946718	0.351145	0.14225	1.17229	2.45796e-06	0.278272	0.293939	0.375313	0.138377	-0.0432497	0.99201
0.0104534	Similar to At1g02970: unknown protein	chr1.CM0375.61.1_at	-0.866214	0.0403282	0.775114	0.0387466	0.433341	0.346384	-0.800362	0.0358072	1.0765	0.0088185	1.01957	0.0111402	-0.203039	0.767055
0.00376609	Similar to At1g06780: unknown protein (At1g06780)	chr1.CM0375.7_at	0.0582356	0.999977	0.430088	0.127843	-0.0775428	0.971472	-0.293708	0.34424	0.414783	0.190034	0.353615	0.316119	0.0443643	0.99998
0.0113025	Similar to At5g64560: unknown protein	chr1.CM0375.9_at	0.315988	0.22344	0.200441	0.423465	0.806535	0.000322659	0.427062	0.0434878	0.219388	0.423042	0.648366	0.00353403	-0.0285271	0.99998
-0.00461634	Similar to At5g03760: unknown protein	chr1.CM0378.15_at	-0.318137	0.45032	-0.562071	0.0528532	-0.318077	0.379623	-0.191225	0.616265	-0.0597029	0.991594	-0.193168	0.743352	-0.231942	0.559854
0.00419355	Similar to At3g52960: peroxiredoxin - like protein	chr1.CM0378.21_at	0.329495	0.171894	0.354836	0.079039	0.499982	0.015292	0.0365882	0.914104	0.382635	0.0852365	-0.0159622	0.999973	0.0519679	0.96183
-0.0016436	Similar to At5g67240: unknown protein	chr1.CM0378.22_at	0.184608	0.724728	-0.10391	0.846891	0.190422	0.641072	-0.426361	0.117286	0.185835	0.662427	-0.192055	0.69243	0.0498622	0.995082
-0.00182514	Similar to At5g67240: unknown protein	chr1.CM0378.23_at	0.227697	0.561553	0.084351	0.876769	0.243407	0.444063	-0.340041	0.193805	0.284721	0.352673	0.0492428	0.999973	0.0824624	0.914663
-0.00536597	Similar to At2g36530: enolase (2-phospho-D-glycerate hydroylase)	chr1.CM0378.25_at	0.124971	0.66297	0.202194	0.235494	-0.360565	0.0273024	-0.24707	0.134128	-0.138451	0.537949	-0.364329	0.0322956	0.215	0.209258
0.000329595	Similar to At5g42820: U2 snRNP auxiliary factor, small subunit	chr1.CM0378.26_at	0.195385	0.200786	-0.116188	0.44121	0.179929	0.200359	-0.103208	0.497699	0.22108	0.113697	0.193732	0.195433	-0.100036	0.556157
-0.000456702	Similar to Q9SJQ7: (Q9SJQ7) AT2G36480 PROTEIN	chr1.CM0378.27_at	0.203788	0.924535	0.16714	0.875244	-0.204949	0.876465	-0.284273	0.660242	0.124019	0.968582	0.122576	0.998124	0.557521	0.310285
0.00642386	Similar to At5g03740: histone deacetylase -like protein	chr1.CM0378.29_at	0.430859	0.0282929	-0.0382957	0.941983	0.351542	0.0592331	0.0577754	0.831526	0.203623	0.361089	0.387645	0.0445131	-0.157488	0.489795
0.00964112	Similar to At5g03730: SERINE THREONINE-PROTEIN KINASE CTR1	chr1.CM0378.33_at	0.807341	0.000899091	0.399787	0.0704803	0.0995783	0.856687	-0.211477	0.409472	0.390655	0.112495	0.300206	0.276208	0.12658	0.734953
-0.00336363	Similar to At3g02540: RAD23 like protein	chr1.CM0378.37_s_at	-0.0541903	0.948959	-0.300143	0.030148	0.0935241	0.688879	-0.135055	0.408944	0.0890422	0.716756	-0.127541	0.560791	-0.439501	0.00163786
-0.00179336	Similar to At1g65295: unknown protein	chr1.CM0393.2_at	-0.235947	0.284852	-0.385533	0.0226283	0.406902	0.0214705	-0.258048	0.152693	-0.0250126	0.999967	0.0167175	0.999973	0.0622858	0.896154
-0.00854591	Similar to At1g65540: hypothetical protein	chr1.CM0393.22_at	-0.000662031	0.999977	-0.00405002	0.995524	0.0046432	0.999983	-0.344975	0.207427	-0.0156708	0.999967	-0.705427	0.00912709	-1.25908	5.40164e-06
-0.00603027	Similar to At5g61240: Cf-5 disease resistance protein - like	chr1.CM0393.3_s_at	-0.0816926	0.906821	-0.109265	0.691765	-0.31557	0.106776	-0.351957	0.0559472	-0.0472019	0.967526	-0.130484	0.70134	-0.364021	0.0449233
-0.00657399	Similar to At1g65530: hypothetical protein	chr1.CM0393.30_at	-0.305849	0.317399	-0.0926142	0.846022	-0.0575576	0.991558	-0.369748	0.128035	-0.348407	0.197098	-0.3067	0.30192	-1.11456	8.63264e-06
-0.00486146	Similar to At2g44620: acyl carrier protein	chr1.CM0393.53.1_at	-0.223422	0.242251	-0.389692	0.00943486	-0.443357	0.00484229	-0.328424	0.0323862	0.0375002	0.974733	-0.143295	0.539388	-0.126904	0.531979
-0.00902903	Similar to At2g44620: acyl carrier protein	chr1.CM0393.53_at	-0.26045	0.171456	-0.65673	7.90575e-05	-0.297131	0.0768051	-0.427918	0.0073733	-0.0506482	0.932019	-0.416921	0.0130776	-0.478763	0.00228261
-0.00876499	Similar to At5g48380: receptor-like protein kinase	chr1.CM0393.58_at	-0.0787707	0.989897	-0.628824	0.0110472	-0.418202	0.125858	-0.522245	0.0395143	0.0544248	0.987736	-0.475755	0.092678	0.645237	0.00933106
-0.00873593	Similar to O81348: (O81348) SYMBIOTIC AMMONIUM TRANSPORTER	chr1.CM0393.64_at	-0.299541	0.588113	-0.0376502	0.975533	0.247074	0.632307	-0.372048	0.322533	-0.154645	0.843081	0.137652	0.916129	-0.537955	0.122022
-0.0148206	Similar to At5g04040: unknown protein	chr1.CM0398.12_at	-0.505083	0.176475	-1.00034	0.00125519	-0.409155	0.252457	-0.59447	0.0584778	-0.146793	0.833887	-0.677833	0.0441776	-0.636649	0.0390019
0.0384825	Similar to GST1_LYCES: (P27057) GAST1 PROTEIN PRECURSOR	chr1.CM0398.23.1_at	2.23525	1.05198e-05	1.65948	0.000206404	1.46238	0.00128386	2.47193	9.33331e-07	1.31998	0.00517185	1.56183	0.000808001	0.619224	0.181896
0.0109188	Similar to At3g57170: unknown protein	chr1.CM0398.24.1_at	0.837456	0.0366635	0.237361	0.646074	0.598515	0.125679	0.376339	0.359273	0.566786	0.168728	0.299027	0.619726	-0.647445	0.0761972
2.50261e-05	Similar to ACOC_CUCMA: (P49608) ACONITATE HYDRATASE, CYTOPLASMIC (EC 4.	chr1.CM0398.26.2_at	0.168755	0.43918	-0.0585307	0.853948	-0.0224281	0.999983	0.0540982	0.813064	0.00908635	0.999967	-0.116127	0.668251	0.404571	0.00698112
-0.011671	Similar to Q9LKW3: (Q9LKW3) DEHYDRATION-INDUCED PROTEIN ERD15	chr1.CM0398.34_at	-0.0267377	0.999977	-0.975281	0.000336793	-0.307928	0.339556	-0.189209	0.57679	-0.460869	0.124082	-0.433701	0.165874	-0.531961	0.0456794
0.00500367	Similar to At3g57180: unknown protein	chr1.CM0398.35_at	0.0407627	0.999977	0.0455697	0.928624	0.463142	0.015561	-0.211919	0.307222	0.519822	0.00995163	0.220678	0.375929	-0.360162	0.0538174
-0.0125987	Similar to At4g33030: sulfolipid biosynthesis protein SQD1	chr1.CM0398.4_at	-0.645779	0.0191581	-0.432047	0.0872976	0.134323	0.792541	-0.432054	0.092358	-0.46338	0.0954907	-0.400672	0.174895	-1.7393	1.54094e-08
-0.00778383	Similar to At3g10190: calmodulin-like protein	chr1.CM0398.9_at	-0.123086	0.85962	-0.517158	0.0263752	-0.396788	0.121578	-0.504628	0.0339873	0.253269	0.407514	-0.766824	0.00226037	1.03447	3.05987e-05
-0.00691251	Similar to At5g60980: ras-GTPase-activating protein SH3-domain binding protein - like	chr1.CM0410.22_at	-0.208657	0.657736	-0.542276	0.036254	-0.348362	0.247785	-0.445543	0.0985176	-0.451726	0.125534	0.101987	0.928942	-0.500887	0.0570412
-0.0240151	Similar to At3g02110: serine carboxypeptidase II like protein	chr1.CM0410.39_at	-0.956677	6.38785e-07	-1.12233	1.95562e-08	-0.382567	0.0170903	-1.51935	2.71907e-11	-0.872431	4.37729e-06	-0.849719	4.00793e-06	-0.957876	1.47461e-07
-0.0220585	Similar to At3g02110: serine carboxypeptidase II like protein	chr1.CM0410.41_at	-1.19835	5.56954e-08	-1.22957	1.74506e-08	-0.379626	0.0307504	-1.57375	7.95008e-11	-0.756383	0.000109224	-0.551943	0.002209	-0.906898	1.61292e-06
-0.008579	Similar to At3g29400: unknown protein (At3g29400)	chr1.CM0410.43_at	-0.337518	0.115846	-0.501532	0.00561267	-0.0651981	0.924067	-0.474555	0.0102509	0.244265	0.266448	-0.0234167	0.999973	-0.31962	0.0877798
-0.00246081	Similar to At5g61030: RNA-binding protein - like	chr1.CM0410.45_at	0.122682	0.724185	-0.52038	0.00263724	-0.13469	0.602862	-0.361669	0.0393773	-0.120393	0.675596	-0.172341	0.504091	0.0674163	0.880073
-0.00525682	Similar to At5g65360: histone H3 (sp|P05203)	chr1.CM0410.50_at	-0.198261	0.664441	-0.311663	0.254795	-0.140674	0.774379	-0.266141	0.350903	-0.20007	0.594856	-0.317642	0.330226	0.0755363	0.938859
-0.00664899	Similar to At5g65360: histone H3 (sp|P05203)	chr1.CM0410.50_x_at	-0.163667	0.942365	-0.846091	0.0374723	0.0326093	0.999983	-0.284742	0.589536	-0.256428	0.724794	-0.196107	0.87468	-0.00900102	0.99998
-0.00166421	Similar to At1g70330: unknown protein (At1g70330)	chr1.CM0410.55_s_at	-0.154629	0.681237	0.114736	0.719106	0.0765888	0.907861	-0.118595	0.662334	0.0200488	0.999967	-0.103729	0.851176	-0.149081	0.604978
-0.004271	Similar to Q9FUJ6: (Q9FUJ6) UDP-GLUCOSYLTRANSFERASE HRA25	chr1.CM0410.62_s_at	-0.230667	0.537065	-0.98076	8.99393e-05	-0.272065	0.349457	0.15586	0.618643	-0.129018	0.784988	-0.131437	0.826788	0.864096	0.000349736
-0.00181605	Similar to Q9FUJ6: (Q9FUJ6) UDP-GLUCOSYLTRANSFERASE HRA25	chr1.CM0410.64_at	-0.224363	0.677446	-0.681611	0.0172797	0.0550822	0.999983	-0.610929	0.0372936	0.00330425	0.999967	-0.3776	0.311762	0.718711	0.0123329
-0.00195585	Similar to At5g25100: putative multispanning membrane protein	chr1.CM0433.1.1_at	0.144547	0.838677	0.260423	0.401197	-0.0918917	0.927714	-0.272391	0.364885	0.113654	0.862105	-0.129823	0.863663	0.222836	0.519762
-0.00497763	Similar to At5g25100: putative multispanning membrane protein	chr1.CM0433.1_at	-0.174656	0.258075	-0.183853	0.147825	-0.121433	0.444016	-0.311798	0.0111921	-0.0766355	0.722694	-0.114097	0.543512	0.0226791	0.99706
0.00528614	Similar to At2g25140: putative ATP-dependent CLPB protein	chr1.CM0433.22_at	0.423854	0.19607	0.45645	0.0940912	-0.0985483	0.916519	-0.307877	0.303696	0.522957	0.0788613	-0.0071556	0.999973	0.603749	0.0230729
-0.00747873	Similar to At2g25110: unknown protein	chr1.CM0433.33_at	0.133772	0.703804	-0.33466	0.0674045	-0.327444	0.093556	-0.251063	0.197604	0.013681	0.999967	-0.356563	0.0792224	0.0392303	0.9838
0.00359031	Similar to At4g31880: unknown protein	chr1.CM0433.34.1_at	0.0968505	0.851189	0.101731	0.726236	0.0838248	0.850873	0.153506	0.486253	0.100069	0.778844	0.135572	0.683152	0.249238	0.205498
0.013495	Similar to At4g31890: unknown protein	chr1.CM0433.35_at	0.426955	0.151405	0.0990028	0.847042	0.332093	0.249233	0.278215	0.321295	0.554438	0.0422244	0.700773	0.00821592	0.105637	0.854369
0.00439935	Similar to At3g23780: DNA-directed RNA polymerase subunit, putative	chr1.CM0433.4_at	0.183781	0.192203	0.0273291	0.932228	0.00544265	0.999983	0.0739943	0.627824	0.409881	0.00130953	0.430077	0.000567858	-0.0389974	0.914575
0.00526188	Similar to At5g11270: unknown protein	chr1.CM0442.14_at	0.00258068	0.999977	0.0740669	0.809367	0.274103	0.125836	-0.100476	0.647237	0.371922	0.038369	0.0850119	0.850058	0.0481563	0.943367
-0.0016651	Similar to At4g32410: cellulose synthase catalytic subunit (RSW1)	chr1.CM0442.15_at	-0.337565	0.0271768	0.246692	0.0757066	-0.0390941	0.971209	-0.374474	0.00717579	0.0554932	0.88222	-0.0830751	0.789417	-0.0508229	0.893071
-0.00185662	Similar to At4g32400: adenylate translocator (brittle-1) - like protein	chr1.CM0442.17_at	0.00539419	0.999977	-0.00334816	0.995109	-0.193379	0.459872	-0.390891	0.0530473	0.131995	0.697267	0.123822	0.775623	-0.137392	0.644551
-0.00402374	Similar to At3g16770: AP2 domain containing protein RAP2.3	chr1.CM0442.18_s_at	-0.156533	0.663595	-0.260296	0.219587	0.0856098	0.872202	-0.877224	4.55263e-05	0.283181	0.222095	0.0854962	0.904065	-0.205517	0.385027
-0.000935057	Similar to At5g11280: unknown protein	chr1.CM0442.19_at	-0.0946302	0.955047	0.0593006	0.933008	-0.280476	0.370173	-0.146362	0.668691	0.129139	0.806966	-0.0851315	0.960424	-0.28021	0.341381
0.000654265	Similar to At5g55190: salt stress inducible small GTP binding protein Ran1 homolog	chr1.CM0442.29.2_s_at	0.157903	0.153228	0.0832899	0.465325	-0.154891	0.124518	-0.0426193	0.747115	-0.0347483	0.898862	-0.0576797	0.775214	0.206314	0.0248429
0.0110214	Similar to At4g32420: cyclophilin (AtCYP95)	chr1.CM0442.29_at	0.622036	0.0171029	0.627879	0.00712706	0.444296	0.076911	0.213951	0.445711	0.523217	0.0427754	0.451306	0.0891443	0.344366	0.170979
-0.00118494	Similar to At2g25540: cellulose synthase catalytic subunit like protein	chr1.CM0442.7_s_at	-0.327664	0.1628	0.349735	0.0764911	0.0248029	0.999983	-0.44698	0.0234621	0.230496	0.344716	-0.15282	0.656755	0.121436	0.698499
-0.00135142	Similar to At4g32390: putative protein	chr1.CM0442.9.1_at	-0.0741858	0.962275	0.186521	0.453415	0.117259	0.76352	-0.460026	0.0251207	0.493697	0.0260087	0.385992	0.0928377	0.162041	0.562103
5.4905e-05	Similar to At5g11230: putative protein	chr1.CM0442.9_at	0.121882	0.531683	0.2533	0.0413132	0.0813085	0.702243	-0.177352	0.182364	0.480018	0.000601311	0.252686	0.0680906	0.0815707	0.673246
0.00193994	Similar to At1g09020: putative activator subunit of SNF1-related protein kinase SNF4	chr1.CM0476.15_at	0.19457	0.291099	-0.181623	0.239252	0.201601	0.212173	0.0250353	0.916958	0.164146	0.360579	0.0398596	0.988295	-0.0926652	0.675646
0.0049363	Similar to At5g24460: unknown protein	chr1.CM0476.48_at	0.0475546	0.999977	0.369915	0.465771	0.481888	0.334186	-0.208961	0.717438	0.409439	0.457959	0.216516	0.843898	0.171361	0.859528
0.000515493	Similar to Q9M610: (Q9M610) TTG1-LIKE PROTEIN	chr1.CM0476.53_at	0.150892	0.770765	-0.269691	0.304593	0.363507	0.160868	-0.192359	0.504393	0.270021	0.361566	-0.351613	0.217783	0.344694	0.16736
0.00474629	Similar to Q9KK35: (Q9KK35) SURFACE PROTEIN PSPC	chr1.CM0496.11.2_at	0.0644816	0.999977	0.064794	0.907378	0.129827	0.760413	-0.0838903	0.8024	0.283171	0.299206	0.474107	0.0540224	0.832999	0.000267667
-0.00460805	Similar to At2g36230: phosphoribosylformimino-5-aminoimidazole carboxamide ribotide isomerase	chr1.CM0496.11_at	0.328025	0.406789	0.0488724	0.95755	0.00737735	0.999983	-0.566205	0.0474201	-0.007851	0.999967	-0.179291	0.765875	-0.40351	0.18157
0.00134886	Similar to At5g53440: putative protein	chr1.CM0496.12_at	0.415749	0.0489633	0.218859	0.295336	-0.0896996	0.839545	-0.0734811	0.79262	0.169656	0.518757	0.266697	0.25149	0.163123	0.505316
-0.00311404	Similar to At2g36230: phosphoribosylformimino-5-aminoimidazole carboxamide ribotide isomerase	chr1.CM0496.14_at	-0.102736	0.802609	-0.143523	0.509568	-0.335995	0.063042	-0.372244	0.0311276	0.22853	0.266448	0.204538	0.37329	-0.222892	0.236928
0.00254362	Similar to At5g04550: unknown protein	chr1.CM0496.36_at	-0.324848	0.124422	0.186235	0.372313	0.0626018	0.928897	-0.305966	0.0993864	0.466788	0.0168003	0.395174	0.0437151	0.22078	0.274249
0.00360684	Similar to At3g04950: unknown protein	chr1.CM0544.1_at	0.424951	0.00325314	0.202804	0.137271	0.117653	0.515071	-0.0192639	0.931873	-0.0350352	0.964034	0.0358463	0.99095	0.0463629	0.904395
0.0086249	Similar to Q9ZNQ4: (Q9ZNQ4) SUPEROXIDE DISMUTASE (EC 1.15.1.1) (CU-ZN)	chr1.CM0544.12_at	0.240639	0.627484	-0.320618	0.320595	0.480404	0.121698	0.551437	0.0576745	-0.318836	0.382082	0.36247	0.329698	1.4194	5.05906e-06
0.00561455	Similar to At1g68830: putative protein kinase	chr1.CM0544.13_at	-0.0121695	0.999977	0.261884	0.348879	0.19633	0.579804	0.385451	0.130325	-0.395522	0.155187	0.163143	0.740333	-0.138044	0.743128
0.0050303	Similar to At5g27240: putative protein	chr1.CM0544.15_at	0.176733	0.500611	-0.0490307	0.910011	0.133496	0.606927	-0.0637408	0.806372	0.277817	0.16091	0.388466	0.0388538	0.471286	0.00598553
0.00177948	Similar to At3g05090: unknown protein	chr1.CM0544.2_at	0.187033	0.472503	0.261064	0.15533	0.0386665	0.999983	0.123544	0.584532	-0.120372	0.682182	-0.183132	0.471705	0.326711	0.0668147
0.0026294	Similar to At5g27290: unknown protein	chr1.CM0544.21_at	0.32713	0.0909842	0.249699	0.152841	0.379883	0.0286834	0.205269	0.264996	-0.230521	0.246497	0.143623	0.600384	-0.309125	0.0685816
-0.0101373	Similar to At1g54690: unknown protein	chr1.CM0544.22_at	-0.235758	0.447025	-1.04501	9.98423e-06	-0.0301125	0.999983	-0.545038	0.0115308	-0.29651	0.243579	-0.010741	0.999973	-0.264322	0.271303
-0.00673727	Similar to At5g27380: glutathione synthetase gsh2	chr1.CM0544.34_s_at	-0.180297	0.348959	-0.458614	0.00140412	-0.208758	0.195418	-0.509191	0.000630033	-0.101629	0.663145	0.0425539	0.98175	-0.541675	0.000218133
0.00835128	Similar to At1g72770: protein phosphatase 2C (AtP2C-HA)	chr1.CM0544.40_s_at	-0.0744071	0.969525	0.647967	0.00212416	0.327343	0.160962	0.136779	0.624082	0.491132	0.0332683	0.468565	0.0417662	-0.13963	0.668089
0.00512594	Similar to At1g08970: transcription factor like protein	chr1.CM0544.44_at	0.458996	0.117394	-0.131267	0.753305	0.23187	0.490361	0.0247713	0.954341	0.504758	0.0679797	0.1395	0.822503	0.189872	0.590378
-0.00483725	Similar to At5g27450: mevalonate kinase	chr1.CM0544.47_at	-0.12047	0.703895	-0.0732508	0.811819	0.0597579	0.918808	-0.266237	0.118287	-0.167519	0.439929	0.0502741	0.976337	-0.261013	0.126531
-0.0013289	Similar to At5g27490: putative protein	chr1.CM0544.51_at	0.0384153	0.999977	-0.1081	0.559985	0.0496077	0.925553	-0.303323	0.0317133	0.0803814	0.763702	0.028169	0.999973	0.0248027	0.99998
0.0113881	Similar to At1g54570: unknown protein	chr1.CM0544.6_at	0.235259	0.715585	0.727372	0.0244275	0.783174	0.0205884	0.282613	0.473678	0.321162	0.466457	0.296499	0.564912	0.318202	0.432076
-0.00936543	Similar to At1g54610: Unknown protein (T22H22.5)	chr1.CM0544.8_at	-0.388395	0.144292	-0.558185	0.0113688	-0.343652	0.165408	-0.699931	0.00221913	0.0091227	0.999967	-0.158229	0.711639	-0.976533	3.27587e-05
-0.00405926	Similar to Q9ARW5: (Q9ARW5) P0503E05.11 PROTEIN	chr1.CM0544.9_at	0.240816	0.678031	-0.41446	0.214416	-0.0135204	0.999983	-0.468404	0.154238	0.413816	0.270185	0.118307	0.935566	-0.217334	0.639869
-0.00394281	Similar to At1g67410: unknown protein	chr1.CM0579.12.1_s_at	-0.289295	0.120348	-0.2818	0.079039	-0.0366574	0.999969	-0.201127	0.245677	-0.0625847	0.887584	0.0200595	0.999973	-0.40289	0.0102807
0.00536784	Similar to At2g33510: unknown protein	chr1.CM0579.21_at	0.161667	0.815722	-0.0125387	0.988047	0.320731	0.341912	0.334353	0.275399	-0.135171	0.824468	-0.0226769	0.999973	0.252807	0.47526
-0.0077927	Similar to At2g46370: putative auxin-responsive protein	chr1.CM0579.32_at	-0.62383	0.0874138	-0.0396401	0.972236	-0.445942	0.214355	-0.237651	0.549886	0.144272	0.847164	-0.853001	0.0112509	-0.171144	0.764637
-0.00271268	Similar to At4g01100: putative carrier protein	chr1.CM0579.33_at	0.18212	0.280294	0.0125176	0.978894	-0.0636986	0.834576	-0.0560205	0.769544	0.0794164	0.740903	-0.0598351	0.890092	-0.360115	0.00563229
-0.00457831	Similar to At5g41760: CMP-sialic acid transporter-like protein	chr1.CM0579.37_s_at	-0.182654	0.415845	-0.0254739	0.962223	-0.0222859	0.999983	-0.284868	0.0805785	-0.0884036	0.77559	-0.121673	0.668665	-0.688804	3.64348e-05
-0.00509802	Similar to At4g01070: putative flavonol glucosyltransferase	chr1.CM0579.4_at	-0.263423	0.293472	-0.465758	0.0146394	-0.531207	0.00775062	-0.143352	0.557695	0.000326752	0.999967	-0.0865928	0.89483	-0.0523252	0.956906
0.00977324	Similar to Q43450: (Q43450) G-BOX BINDING FACTOR (FRAGMENT)	chr1.CM0579.43_at	0.207634	0.677515	0.135942	0.76755	0.653035	0.0186174	0.307508	0.306184	0.451298	0.139499	0.548683	0.0652267	0.241568	0.483609
-0.000761478	Similar to O82681: (O82681) LANATOSIDE 15 -O-ACETYLESTERASE PRECURSOR	chr1.CM0579.45.1_at	-0.28696	0.364908	0.0896716	0.85452	-0.224324	0.465726	-0.261057	0.31801	0.262102	0.376583	0.0621628	0.993507	0.219409	0.452956
0.00151194	Similar to At3g61600: POZ BTB containing-protein AtPOB1	chr1.CM0579.46_at	0.128924	0.544326	0.0964745	0.604986	0.0753894	0.775807	-0.244845	0.0757398	0.276746	0.0626356	0.186442	0.2681	0.00551417	0.99998
0.00282735	Similar to At3g61620: exonuclease RRP41	chr1.CM0579.49_at	0.259834	0.125623	0.0424006	0.904811	0.281035	0.0648717	0.0977956	0.601405	0.237108	0.148923	0.210553	0.233082	-0.259068	0.0771753
0.000644085	Similar to At4g22720: glycoprotein endopeptidase - like protein	chr1.CM0579.51_at	0.14784	0.560239	0.0556944	0.873368	0.214452	0.237643	-0.0940186	0.658871	0.265583	0.139505	0.174652	0.429144	-0.22394	0.18745
-0.0024078	Similar to At3g66658: betaine aldehyde dehydrogenase like protein	chr1.CM0579.6_at	0.0390293	0.999977	-0.282124	0.200405	0.0116862	0.999983	0.0599112	0.854178	-0.190677	0.506605	-0.0759542	0.942645	-0.564736	0.00587903
-0.00275916	Similar to At3g61670: putative protein	chr1.CM0579.8_at	-0.10155	0.990559	-0.245568	0.573646	-0.0106067	0.999983	-0.54036	0.10932	0.405114	0.308008	0.100291	0.975654	-0.428218	0.229764
0.00345569	Similar to At3g22680: unknown protein	chr1.CM0591.10_at	-0.0680478	0.976881	0.0298027	0.966002	0.572319	0.00585187	-0.371249	0.070869	0.352382	0.120024	0.572257	0.0073676	0.0580642	0.945541
0.00210521	Similar to At3g22690: hypothetical protein	chr1.CM0591.11_at	0.174478	0.737617	0.361378	0.177123	-0.0288795	0.999983	-0.24296	0.413773	-0.101365	0.88456	0.129111	0.855342	-1.06709	5.59172e-05
-0.0098292	Similar to At1g64970: unknown protein	chr1.CM0591.13.2_s_at	-0.435752	0.0137427	-0.28918	0.0745176	-0.377665	0.0231283	-0.721009	4.02329e-05	-0.407278	0.0194736	-0.402647	0.019197	-0.2198	0.208017
0.00760572	Similar to Q9AVK9: (Q9AVK9) 12-OXOPHYTODIENOIC ACID 10, 11-REDUCTASE	chr1.CM0591.20_at	0.46259	0.0670717	-0.434314	0.0497574	0.607545	0.00780486	0.180809	0.506914	0.399402	0.107923	0.281287	0.329698	-0.0649736	0.9432
-0.00256118	Similar to At3g22630: multicatalytic endopeptidase complex, proteasome component, beta subunit	chr1.CM0591.28_at	0.0295471	0.999977	-0.0648536	0.791853	-0.0556094	0.890933	-0.326994	0.0177953	-0.0476493	0.917659	-0.0187061	0.999973	-0.163955	0.291217
0.00684167	Similar to At4g14770: hypothetical protein	chr1.CM0591.3_at	0.28604	0.28743	-0.237723	0.309468	0.659238	0.00240045	0.26463	0.244615	0.326395	0.172792	0.680638	0.00217723	-0.292508	0.192656
-0.00536528	Similar to At4g14500: unknown protein	chr1.CM0591.36_at	-0.0149037	0.999977	0.202875	0.325308	-0.185007	0.430978	-0.367855	0.0460399	0.20159	0.387444	-0.130715	0.703428	-0.134852	0.604453
-0.0383827	Similar to CHSY_PUELO: (P23569) CHALCONE SYNTHASE (EC 2.3.1.74) (NARING	chr1.CM0591.42_x_at	0.121054	0.999977	-1.80812	0.00122155	-1.92758	0.00100377	-0.850893	0.145895	-0.574954	0.433687	-1.35331	0.023396	0.24374	0.844428
-0.00381562	Similar to At5g43630: unknown protein	chr1.CM0591.43_at	-0.375724	0.0117152	0.101307	0.580396	-0.0279258	0.999983	-0.183607	0.208401	-0.110532	0.582438	-0.0264224	0.999973	-0.186367	0.205088
0.00826155	Similar to At1g64980: hypothetical protein	chr1.CM0591.44_at	-0.0555334	0.991203	0.858902	1.20351e-05	0.438581	0.0173212	-0.0127359	0.965083	0.405359	0.0375662	0.0909398	0.854981	0.440738	0.0125907
-0.000395785	Similar to At5g16680: putative protein	chr1.CM0591.45_at	0.11181	0.927776	-0.156078	0.705495	-0.243299	0.49972	-0.406689	0.146168	0.229268	0.549447	-0.0350392	0.999973	0.194161	0.613611
-0.00136691	Similar to At3g02900: unknown protein	chr1.CM0591.46_at	0.202852	0.382335	0.00129098	0.99798	-0.110378	0.699756	-0.0842153	0.722815	-0.0848536	0.813723	0.0851885	0.857572	-0.277303	0.1124
-0.000366856	Similar to At4g17900: unknown protein	chr1.CM0591.47.1_at	-0.0283719	0.999977	-0.303902	0.436898	0.697728	0.0385415	-0.100073	0.842355	-0.183063	0.769218	-0.0982928	0.978108	0.270079	0.531351
0.00270844	Similar to At1g11760: unknown protein	chr1.CM0591.48_at	0.157804	0.802731	-0.250557	0.427845	-0.0822091	0.95385	-0.588181	0.0265834	0.590971	0.039848	-0.012407	0.999973	-0.276252	0.378909
0.00259608	Similar to At1g32700: unknown protein	chr1.CM0591.49_at	-0.0934632	0.995457	-0.0505712	0.961298	0.680299	0.0339682	0.016047	0.97314	-0.0783485	0.971235	-0.0983408	0.970343	0.0654208	0.985716
0.000242421	Similar to At1g65020: hypothetical protein, 3 partial	chr1.CM0591.50.1_at	0.245641	0.411248	-0.170571	0.53606	-0.214808	0.434925	-0.212368	0.388514	0.284652	0.264339	0.137428	0.757568	0.00324415	0.99998
-0.00426465	Similar to At5g16730: putative protein	chr1.CM0591.50_at	-0.181506	0.82733	-0.444161	0.192039	-0.189407	0.752576	-0.219062	0.599128	0.138608	0.863435	0.350368	0.43763	-0.628595	0.0515327
0.00269202	Similar to Q40983: (Q40983) METALLOENDOPEPTIDASE	chr1.CM0591.53_at	0.257829	0.316931	0.301122	0.138346	0.177271	0.506579	0.22378	0.306874	-0.0461071	0.979394	0.0905094	0.885338	-0.407954	0.0368027
0.00284674	Similar to At5g42390: pitrilysin	chr1.CM0591.54_at	0.255199	0.254629	0.584205	0.00105652	0.150518	0.548165	-0.0614596	0.819143	0.117425	0.69772	0.136571	0.665301	-0.0767238	0.847785
0.00938392	Similar to Q40983: (Q40983) METALLOENDOPEPTIDASE	chr1.CM0591.55_at	0.649801	0.0699513	1.18395	0.000249821	0.761155	0.0189615	0.399907	0.242963	0.624489	0.0726271	0.152669	0.869203	0.163197	0.781338
0.00780615	Similar to At5g16800: unknown protein	chr1.CM0591.56_at	0.560116	0.141545	0.118502	0.86374	0.488996	0.170207	-0.06002	0.911884	0.630114	0.0768606	0.320766	0.49909	0.791585	0.0126339
-0.00624028	Similar to At3g22750: putative protein kinase	chr1.CM0591.6_at	-0.341183	0.076307	0.00991961	0.985765	-0.232943	0.223966	-0.687073	0.000131399	0.0977189	0.758811	-0.0747358	0.896611	-0.682328	8.7164e-05
-0.00575636	Similar to At5g16880: TOM (target of myb1) -like protein	chr1.CM0591.60_at	0.0865975	0.900373	-0.389974	0.036114	-0.107657	0.764916	-0.382756	0.0438003	0.272493	0.214576	-0.329797	0.126906	0.218852	0.307683
-0.00131571	Similar to At3g08950: putative SCO1 protein	chr1.CM0591.7_at	0.143652	0.662011	-0.148658	0.521565	-0.282378	0.156735	-0.307437	0.100145	0.127768	0.665883	0.0944155	0.846615	-0.342361	0.0610332
-0.000768514	Similar to At3g08950: putative SCO1 protein	chr1.CM0591.7_s_at	0.309485	0.194902	0.0766156	0.849851	-0.284163	0.196149	-0.0765857	0.792159	0.0182342	0.999967	-0.040995	0.999973	-0.208494	0.367239
-0.018242	Similar to At3g26700: protein kinase -like protein	chr1.CM0593.21_at	-1.08897	0.000282428	0.0861591	0.890418	-0.221394	0.56713	-1.01914	0.000313428	-0.633641	0.0308087	-0.665137	0.0209914	-0.995549	0.000285601
0.0155779	Similar to At5g13930: chalcone synthase (naringenin-chalcone synthase) (testa 4 protein) (sp|P13114)	chr1.CM0593.36_at	0.483641	0.032994	0.789885	0.00018207	1.07682	5.18309e-06	0.64365	0.00203473	0.318117	0.174381	0.640361	0.00312998	0.156314	0.584412
-0.00306527	Similar to At1g31860: unknown protein	chr1.CM0593.39_s_at	-0.0151638	0.999977	-0.139852	0.427318	0.393224	0.00930447	-0.122086	0.495959	0.298607	0.0653316	0.252405	0.138214	-0.573438	0.000142044
0.000380327	Similar to At5g51050: calcium-binding transporter-like protein	chr1.CM0593.48.1_at	-0.195443	0.493433	-0.00278249	0.995565	0.0150754	0.999983	-0.264657	0.191726	-0.0529067	0.956335	0.224636	0.377688	-0.660027	0.000548803
0.00208992	Similar to At3g02130: protein kinase like protein	chr1.CM0593.5.2_at	0.0622199	0.997639	0.0799734	0.856334	0.268931	0.273242	0.0565259	0.864504	0.187206	0.526779	0.000402072	0.999973	-0.18285	0.502942
-0.00511869	Similar to At3g04470: unknown protein	chr1.CM0600.12_at	-0.0642114	0.863308	-0.409341	0.00107525	-0.114383	0.496256	-0.35573	0.00484895	0.298838	0.0273685	0.0269056	0.999973	-0.240162	0.0552826
-0.00985626	Similar to At5g18485: unknown protein	chr1.CM0600.15.1_at	-0.276665	0.392039	-0.304907	0.224097	-0.64296	0.00746731	-0.624666	0.00805347	-0.194084	0.570142	-0.37073	0.181506	0.35802	0.144257
-0.0102644	Similar to At5g18485: unknown protein	chr1.CM0600.15.1_s_at	-0.336357	0.212576	-0.253534	0.298976	-0.464486	0.0418073	-0.478229	0.0302077	-0.169462	0.612995	-0.530316	0.0236891	-0.0188086	0.99998
-0.00690404	Similar to Q9ZQT9: (Q9ZQT9) WERBP-1 PROTEIN	chr1.CM0600.15_at	-0.312318	0.43918	-0.31982	0.310319	0.0634401	0.999983	-0.0825232	0.851897	-0.725195	0.0173649	0.220897	0.652767	-0.24152	0.511601
0.00418167	Similar to O23959: (O23959) CA+2-BINDING EF HAND PROTEIN	chr1.CM0600.17_at	0.0969658	0.983489	-0.632404	0.0325471	0.758371	0.0137887	-0.28177	0.42231	0.825124	0.0110026	0.613444	0.0634531	0.261097	0.501998
0.00241863	Similar to At4g19400: unknown protein	chr1.CM0600.20_at	0.033707	0.999977	-0.0378667	0.960868	0.0327437	0.999983	-0.496441	0.0323376	0.383693	0.142315	0.243119	0.460655	0.17934	0.574711
-0.00991992	Similar to At5g18485: unknown protein	chr1.CM0600.21_at	-0.295352	0.235105	-0.296985	0.152332	-0.392992	0.0608256	-0.660575	0.00126156	0.0624546	0.935042	-0.503015	0.0179365	-0.103725	0.779746
-0.0123404	Similar to At1g08800: unknown protein	chr1.CM0600.32_at	-0.481577	0.154821	-0.655087	0.0191102	-0.546991	0.0684512	-0.591073	0.0390251	-0.252667	0.528249	-0.456892	0.173565	-0.272452	0.439239
0.00365519	Similar to At3g04610: putative RNA-binding protein	chr1.CM0600.35_at	0.0951232	0.791799	0.0478989	0.895791	0.14138	0.500061	-0.205323	0.219366	0.364539	0.0308087	0.316214	0.0650809	0.15208	0.424403
-0.00415763	Similar to At1g48630: unknown protein	chr1.CM0600.37_x_at	-0.0505368	0.996545	-0.0824677	0.779712	-0.0451823	0.980389	-0.366525	0.0309712	-0.0972716	0.761248	-0.107314	0.76509	0.0417649	0.967965
2.92113e-05	Similar to At1g08630: unknown protein	chr1.CM0600.5_at	0.62269	0.00337623	0.0492283	0.924825	-0.414132	0.0401747	0.120625	0.639634	-0.152125	0.604178	-0.220092	0.408833	0.0242906	0.99998
0.00127365	Similar to At1g09770: putative DNA-binding protein, Myb	chr1.CM0600.6.1_at	0.656645	0.00587492	0.333765	0.139312	-0.0360451	0.999983	-0.145359	0.608756	0.407279	0.0929917	0.259515	0.373828	-0.260684	0.290263
0.0029977	Similar to At1g08640: unknown protein	chr1.CM0600.7.1_at	0.113237	0.856923	0.37461	0.0862442	0.264367	0.302653	0.0167893	0.962432	0.0732447	0.920916	0.150784	0.716973	-0.191962	0.489116
0.0026914	Similar to At1g08640: unknown protein	chr1.CM0600.8_at	0.0364213	0.999977	0.507019	0.0168095	0.0969742	0.858702	0.0510072	0.88422	0.213207	0.45988	0.0841988	0.928121	-0.492593	0.0208543
-0.00799096	Similar to At3g52570: unknown protein	chr1.CM0668.32_s_at	-0.0500328	0.999977	-0.591849	0.0593012	0.00400276	0.999983	-0.890651	0.0050545	-0.0506469	0.999967	-0.511638	0.16568	-0.402725	0.244216
0.00245743	Similar to At5g11430: putative protein	chr1.CM0760.16_at	0.0620934	0.999977	-0.114381	0.791523	0.103383	0.875681	-0.121117	0.721408	0.362316	0.196193	0.180205	0.683383	0.196855	0.546954
0.000656057	Similar to At3g24350: syntaxin-like protein	chr1.CM0760.22_at	0.254022	0.475053	-0.196788	0.522725	0.263763	0.37692	-0.239999	0.387737	0.262875	0.394193	0.120056	0.861326	0.0656103	0.95486
0.00240794	Similar to At2g25670: unknown protein	chr1.CM0760.23_at	0.0816414	0.892183	0.188527	0.335949	0.0120829	0.999983	-0.281951	0.114935	0.215082	0.305873	0.2641	0.202825	0.434478	0.0106314
0.00857973	Similar to At5g11450: unknown protein	chr1.CM0760.30.1_at	0.403237	0.539401	0.55201	0.218349	0.576296	0.227602	0.120295	0.855418	0.210839	0.812595	0.318239	0.671346	-0.431396	0.39083
0.000759582	Similar to At5g11450: unknown protein	chr1.CM0760.34.1_at	-0.0243803	0.999977	0.194292	0.562224	0.243749	0.464697	-0.113716	0.754077	-0.0972614	0.892822	0.080828	0.969929	-0.886609	0.000506744
0.0073591	Similar to At5g25510: AtB gamma - like protein	chr1.CM0760.34_at	0.537268	0.324135	0.504782	0.264913	0.435873	0.404958	-0.0750917	0.914385	0.352731	0.553281	0.47622	0.397663	-0.350037	0.520705
-0.00123054	Similar to At5g14520: pescadillo - like protein	chr1.CM0760.5_at	0.215326	0.283408	0.217249	0.188152	-0.1042	0.688972	-0.211097	0.208407	0.0539838	0.918227	-0.208129	0.294022	-0.0195619	0.99998
0.0325323	Similar to At5g25560: unknown protein	chr1.CM0760.8_at	0.71015	0.0475424	1.26801	0.000136205	1.1783	0.00049991	0.993351	0.00229756	1.23106	0.000568688	1.16589	0.000687754	2.28571	9.3634e-09
0.00321862	Similar to At4g27680: unknown protein	chr1.CM0794.16_at	0.168696	0.438561	0.274433	0.072046	0.215328	0.209284	-0.0303761	0.905706	0.404163	0.0140567	0.129458	0.602733	0.293299	0.0541406
0.00117106	Similar to O48618: (O48618) CYTOCHOME B5 (FRAGMENT)	chr1.CM0794.19_at	0.0804727	0.739929	0.031881	0.916532	0.136668	0.339327	0.057918	0.72805	0.044653	0.896381	-0.044077	0.939342	0.184312	0.134987
0.000936745	Similar to At5g53550: EspB-like protein	chr1.CM0794.22.1_at	0.272636	0.0813741	-0.106393	0.552037	0.0108576	0.999983	0.366937	0.00770006	0.0991527	0.649593	-0.0170515	0.999973	0.25445	0.0647512
0.00331772	Similar to At5g53550: EspB-like protein	chr1.CM0794.22_at	0.669613	0.0823279	0.231719	0.624483	0.19128	0.767095	0.49459	0.162971	0.542	0.15709	0.0268694	0.999973	-0.164834	0.802463
-0.000522112	Similar to At4g27700: unknown protein	chr1.CM0794.50.2_at	-0.0478644	0.989659	-0.132581	0.486495	-0.0414927	0.978123	0.150228	0.395358	-0.0773194	0.809302	0.095063	0.773509	-0.390875	0.0093996
0.0177229	Similar to At1g50420: scarecrow 3 -like protein	chr1.CM0794.57.2_s_at	0.547069	0.0459689	0.595377	0.0132999	0.525959	0.0386453	0.482911	0.051267	0.631116	0.01729	0.463792	0.0915812	1.04344	4.43637e-05
0.00555501	Similar to At4g27680: unknown protein	chr1.CM0794.7_at	0.32657	0.0867071	0.498985	0.00246525	0.291886	0.101093	0.127083	0.538463	0.523206	0.00387607	0.0373285	0.999973	0.223508	0.21438
-0.00440664	Similar to At3g24200: monooxygenase, putatve	chr1.CM0800.11_at	-0.000923865	0.999977	0.00798865	0.988879	-0.0367879	0.999983	-0.594649	0.00319075	0.135433	0.681981	-0.24064	0.360175	-0.546597	0.00525299
0.00374132	Similar to Q08145: (Q08145) GTP-BINDING PROTEIN 1	chr1.CM0800.12_at	0.203498	0.480915	-0.100751	0.757566	0.344796	0.0981838	-0.195844	0.38191	0.238718	0.31532	0.145655	0.67923	-0.138994	0.622063
0.00908737	Similar to At3g07360: unknown protein	chr1.CM0800.19_at	0.258444	0.700856	0.943604	0.00629508	0.491194	0.215896	-0.447451	0.239403	0.988981	0.00920941	0.412781	0.380133	-0.316197	0.478981
0.00143966	Similar to Q9CE49: (Q9CE49) HYPOTHETICAL PROTEIN YUHI	chr1.CM0800.2.1_at	-0.0376746	0.999977	0.00635629	0.991254	0.135312	0.714513	-0.0895231	0.77293	-0.197064	0.502826	0.104101	0.86779	-0.557191	0.00809093
-0.00181073	Similar to At4g18100: ribosomal protein L32 -like protein	chr1.CM0800.23_at	-0.00543118	0.999977	-0.163977	0.275166	-0.0885816	0.702906	-0.172169	0.246937	-0.126668	0.499945	-0.0715014	0.844411	0.00342479	0.99998
0.00398729	Similar to At5g48480: unknown protein	chr1.CM0800.31_at	0.276798	0.361133	-0.367016	0.108876	0.651872	0.00479327	0.239218	0.346335	0.218776	0.467934	0.502022	0.0385438	-0.30232	0.214054
-0.00144995	Similar to At3g25400: unknown protein	chr1.CM0800.42.1_at	0.350551	0.200795	0.125908	0.723947	0.190495	0.545521	-0.14773	0.613582	0.0840977	0.897935	0.132248	0.796455	-0.186983	0.529527
0.00280109	Similar to At5g48485: unknown protein	chr1.CM0800.42_at	0.259597	0.59044	-0.0451271	0.963297	0.415356	0.207461	0.18168	0.638788	-0.061949	0.989116	0.618597	0.0527272	-0.368006	0.254845
-0.00543223	Similar to At5g59970: histone H4 - like protein	chr1.CM0800.47_at	-0.408847	0.119916	-0.55461	0.0120445	-0.186389	0.560969	-0.0964364	0.766997	-0.357653	0.1634	0.0572946	0.998113	-0.34854	0.137927
-0.00499241	Similar to At3g25410: unknown protein	chr1.CM0800.52_at	-0.227528	0.52854	0.153095	0.647165	0.556177	0.0202604	0.0760835	0.830664	-0.29954	0.28623	-0.456406	0.0778664	-0.447597	0.0553569
-0.00557293	Similar to At3g07470: unknown protein	chr1.CM0800.54_at	-0.196309	0.52667	-0.0626201	0.893085	-0.116284	0.757941	-0.538123	0.00767492	-0.0334109	0.999967	-0.163195	0.629962	-0.656201	0.00102434
-0.00167259	Similar to Q9LV69: (Q9LV69) GENOMIC DNA, CHROMOSOME 5, P1 CLONE:MJE7	chr1.CM0800.63_at	0.0042984	0.999977	0.118453	0.774861	0.0119524	0.999983	-0.19279	0.511076	-0.290109	0.323613	0.0345524	0.999973	0.0381299	0.99998
-0.000300717	Similar to At3g07480: Unknown protein (F21O3.19)	chr1.CM0800.64.1_at	0.136466	0.523844	-0.153011	0.329518	-0.216723	0.154579	-0.337352	0.0155006	0.187285	0.257069	0.00648507	0.999973	0.0818388	0.722711
-0.0110199	Similar to At3g07510: unknown protein	chr1.CM0800.66_at	-0.0187521	0.999977	-0.591198	6.00708e-05	-0.302497	0.0368148	-0.822242	5.5161e-07	-0.0647158	0.841218	-0.0545921	0.92775	-0.290379	0.036491
-0.000868923	hypothetical protein	chr1.CM0955.14.1_at	-0.0284146	0.999977	-0.00443305	0.989539	0.0192332	0.999983	0.0550784	0.735879	-0.00742088	0.999967	0.00349166	0.999973	-0.447222	0.000149273
0.00542897	Similar to At3g52950: unknown protein	chr1.CM0955.20_at	0.123729	0.669787	0.36075	0.020743	0.00992984	0.999983	0.00823276	0.973032	-0.148737	0.492321	0.281235	0.120954	-0.125685	0.562103
-0.00836721	Similar to At2g01820: putative receptor-like protein kinase	chr1.CM0980.14.1_at	-0.233686	0.453978	-0.285387	0.213594	-0.239941	0.364414	-0.763431	0.000622058	0.0770587	0.910079	-0.182602	0.606073	-0.334749	0.136378
0.0067565	Similar to At3g09180: unknown protein	chr1.CM0980.15_at	0.353698	0.227615	0.143076	0.688057	0.39867	0.11849	0.0641049	0.863413	0.673005	0.00859981	0.310864	0.30087	-0.228756	0.431887
-0.0313309	Similar to At2g35980: Similar to harpin-induced protein hin1 from tobacco	chr1.CM0980.20_at	-0.247995	0.999977	-0.0135746	0.996154	-1.21521	0.420417	-1.64278	0.191847	-0.714172	0.73861	-2.35613	0.0716149	2.93541	0.0116311
-0.00546422	Similar to At5g06320: NDR1 HIN1-like protein 3 (NHL3)	chr1.CM0980.22_at	0.276123	0.943752	0.620878	0.46974	-0.435738	0.72198	-1.13653	0.116033	0.130623	0.998904	-1.35018	0.0827483	2.78056	0.000105512
-0.00717908	Similar to At3g11670: digalactosyldiacylglycerol synthase	chr1.CM0980.5_s_at	-0.58965	0.00191107	-0.496245	0.0037861	0.273523	0.149071	-0.492977	0.00489386	-0.145833	0.560454	-0.0701194	0.920027	-0.893849	2.65329e-06
-0.0410073	Similar to At5g49700: putative protein	chr1.CM0982.11_at	-1.39668	0.0134122	-2.5327	8.66462e-06	-1.56945	0.00326369	-1.96088	0.000281042	-0.199828	0.890244	-1.01657	0.0755207	-0.0628709	0.99998
-0.0108229	Similar to At5g65430: GF14 Kappa isoform	chr1.CM0982.38.1_at	-0.418208	0.00670642	-0.729012	4.52868e-06	-0.476617	0.00124034	-0.390818	0.006117	-0.391508	0.0104032	-0.480787	0.00141075	-0.460353	0.00107522
0.00705543	Similar to At2g33740: truncated copper-binding protein CUTA (CUTA)	chr1.CM0982.38_at	0.282054	0.514508	-0.0154933	0.986363	0.427016	0.173458	0.0815495	0.8543	0.484527	0.128753	0.426589	0.211846	-0.233103	0.537895
-0.0104038	Similar to Q9FXL2: (Q9FXL2) VF14-3-3C PROTEIN	chr1.CM0982.42.1_at	-0.306238	0.0220941	-0.528388	4.15619e-05	-0.538701	5.46512e-05	-0.284257	0.0194176	-0.481424	0.000418715	-0.366718	0.00428197	-0.238851	0.0489239
-0.0279234	Similar to At1g09750: unknown protein	chr1.CM0982.45.1_at	-0.860935	0.0395527	-1.39849	0.000273212	-0.844113	0.0296502	-1.6081	6.80765e-05	-0.842257	0.0392347	-0.60199	0.17461	-0.763845	0.0411491
-0.000683492	Similar to At1g21450: scarecrow-like 1 (SCL1)	chr1.CM0982.48_at	0.183074	0.788552	-0.535765	0.0726484	0.10382	0.927714	0.00441384	0.992096	0.583809	0.0754106	0.205961	0.720539	0.0161559	0.99998
0.00447858	Similar to At4g24560: putative protein	chr1.CM0982.8.1_at	0.25737	0.411248	0.213674	0.423463	0.0798772	0.922812	-0.0697704	0.840122	0.421708	0.0890099	0.0264857	0.999973	0.67302	0.00237509
0.00132571	Similar to At4g24560: putative protein	chr1.CM0982.8.2_at	0.306686	0.226212	-0.122792	0.691812	-0.0535434	0.98331	-0.074412	0.807528	0.131359	0.710243	-0.0789939	0.930492	0.433832	0.032462
0.00882868	Similar to At1g01970: hypothetical protein	chr1.CM1255.1_s_at	0.235961	0.374856	0.513367	0.00744667	0.509409	0.0109363	0.213286	0.330297	0.0958744	0.819706	0.153147	0.651622	-0.16822	0.507268
0.0145821	Similar to At4g12080: putative DNA-binding protein	chr1.CM1255.13_at	0.584185	0.0106835	-0.0752904	0.86768	0.843896	0.00018659	0.389186	0.0668347	0.681148	0.00290483	0.926597	6.6532e-05	0.0132289	0.99998
0.00415582	Similar to At4g00090: putative WD repeat membrane protein	chr1.CM1255.27_at	0.503623	0.000280294	0.0646472	0.757338	-0.04644	0.912151	0.18225	0.165999	0.0784817	0.720482	0.353506	0.00739639	0.140099	0.330561
-0.00153208	Similar to At2g38650: unknown protein	chr1.CM1255.42_at	0.0309991	0.999977	0.128658	0.445767	0.0244136	0.999983	-0.101287	0.565671	0.178005	0.291051	0.0513028	0.941875	-0.21865	0.132625
0.000152651	Similar to At3g54220: SCARECROW1	chr1.CM1255.46_at	0.309329	0.490219	-0.194826	0.653317	0.352463	0.328433	-0.0152783	0.973695	-0.174612	0.756134	0.2702	0.565306	0.0492016	0.99998
0.00506335	Similar to At2g38670: putative phospholipid cytidylyltransferase	chr1.CM1255.48_at	0.199925	0.43918	0.374027	0.035789	0.461013	0.0128082	0.053607	0.848983	0.686443	0.000634507	0.313446	0.130908	-0.207426	0.314159
0.00242313	Similar to At5g01020: protein kinase -like protein	chr1.CM1255.49_at	0.124231	0.709306	-0.0637838	0.861277	0.197574	0.341205	-0.156196	0.440658	0.122687	0.657243	0.386199	0.0370685	-0.265638	0.137969
-0.00253136	Similar to At1g51160: unknown protein	chr1.CM1409.13.1_at	-0.0769916	0.839722	-0.184188	0.220342	-0.162896	0.337327	-0.339745	0.0160385	0.241358	0.127036	0.0248371	0.999973	-0.232902	0.107281
0.000597704	Similar to At2g26990: putative PCI domain protein	chr1.CM1409.13.2_at	0.127764	0.481775	-0.0516926	0.828069	-0.0412068	0.936441	-0.142843	0.29149	0.225086	0.098063	0.0644841	0.841814	-0.081252	0.662788
-0.0034208	Similar to At1g51160: unknown protein	chr1.CM1409.13_at	-0.0937245	0.71422	-0.384022	0.00300495	-0.146814	0.35834	-0.342062	0.00925972	0.0711284	0.78143	0.0711572	0.830522	-0.134571	0.388847
0.00125097	Similar to At2g26990: putative PCI domain protein	chr1.CM1409.15_at	0.163059	0.440365	0.272982	0.0641869	0.151635	0.42041	-0.154656	0.356134	0.341825	0.0327581	0.000910163	0.999973	-0.0266318	0.999181
-0.00148706	Similar to At2g40980: unknown protein	chr1.CM1409.16_at	-0.456963	0.306547	-0.123694	0.86768	0.598327	0.105231	-0.750269	0.0297408	0.675533	0.0749634	0.209243	0.783508	-0.355552	0.385629
-0.00700702	Similar to Q9AV94: (Q9AV94) HYPOTHETICAL 149.2 KDA PROTEIN	chr1.CM1409.18_at	-0.323243	0.0201265	-0.276314	0.0259019	-0.0628769	0.822216	-0.335594	0.00820683	-0.0210644	0.999967	-0.167427	0.294852	-0.143153	0.323111
-0.00183888	Similar to At1g33110: Unknown protein (T9L6.1)	chr1.CM1409.34_at	-0.438283	0.209828	0.0121936	0.98833	-0.149787	0.801878	-0.323776	0.307681	0.0818957	0.951112	-0.348612	0.353101	1.02354	0.000373325
-0.000924317	Similar to At3g56810: unknown protein	chr1.CM1409.4_at	-0.198003	0.829	-0.658448	0.062315	-0.323083	0.496785	-0.305645	0.469879	-0.0487242	0.999967	0.342333	0.517452	-0.746274	0.0332485
-0.0106244	Similar to At3g43810: calmodulin 7	chr1.CM1409.6_at	-0.300584	0.108215	-0.189119	0.287547	-0.164619	0.424193	-0.455591	0.00508478	-0.0990751	0.730313	-0.907213	2.4388e-06	0.175036	0.3518
-0.00721927	Similar to At5g05080: unknown protein	chr1.CM1409.7_at	-0.276551	0.0998615	-0.901769	2.50884e-07	-0.102776	0.654242	-0.0265582	0.91385	-0.239056	0.146731	-0.350888	0.0235798	-0.462378	0.00136628
-0.00140645	Similar to At4g12800: PSI-L protein (PsaL, PSI subunit XI)	chr1.CM1413.10_at	0.0386988	0.972173	-0.235295	0.0332444	0.0767017	0.673339	0.0149442	0.938325	-0.0905148	0.585504	-0.0478132	0.906347	-0.244556	0.0273857
-0.000549488	Similar to At5g16490: putative protein	chr1.CM1413.11.1_at	-0.048837	0.999977	-0.793347	0.00592538	0.172246	0.751491	-0.137676	0.740229	0.146829	0.813083	0.448129	0.202248	-0.791636	0.00606563
-0.0125354	Similar to At5g36290: transmembrane protein FT27 PFT27-like	chr1.CM1413.14.1_at	-0.370172	0.054423	-0.493141	0.0035501	-0.206623	0.310143	-0.744133	5.58137e-05	-0.22935	0.260576	-0.482911	0.00755217	-0.192095	0.330098
-0.0107717	Similar to Q9SWF9: (Q9SWF9) ZINC FINGER PROTEIN	chr1.CM1413.18_at	-0.491595	0.0223522	-0.577074	0.00283641	-0.180494	0.488647	-0.286519	0.162888	-0.371526	0.0853869	-0.486736	0.0190985	-0.793912	8.00547e-05
-0.00416214	Similar to At1g65295: unknown protein	chr1.CM1413.19_at	-0.586363	0.0857249	-0.608942	0.0384279	0.574462	0.0668096	-0.279032	0.423153	-0.264727	0.526779	0.0496161	0.999973	-0.518143	0.0870553
0.00583628	Similar to At5g16530: auxin efflux carrier -like protein	chr1.CM1413.24_at	-0.427868	0.149248	0.511192	0.0387356	0.252211	0.433208	-0.0335225	0.937974	-0.0876112	0.914842	0.464318	0.0994582	-0.458248	0.0696672
-0.00852956	Similar to At1g65320: unknown protein	chr1.CM1413.28_at	-0.282479	0.249039	-0.345899	0.0784565	-0.255131	0.25887	-0.416651	0.0337345	-0.158547	0.582438	-0.401984	0.0614238	-0.453736	0.0184418
0.000751312	Similar to At1g65380: putative protein	chr1.CM1413.31_at	0.0971553	0.787005	0.00697959	0.988047	-0.0352203	0.999983	0.0454638	0.853712	0.261388	0.141877	-0.0524653	0.961444	0.102085	0.674177
0.0117678	Similar to At1g65410: ABC transporter like protein	chr1.CM1413.34_at	0.477124	0.00290373	0.495153	0.000784331	0.283605	0.0661767	0.295271	0.0457008	0.304106	0.0583293	0.555339	0.000450841	0.788784	1.38382e-06
0.000299896	Similar to At1g79790: unknown protein	chr1.CM1413.35_at	0.0890748	0.965331	0.442205	0.0782841	-0.0886777	0.923691	-0.140433	0.678057	0.325085	0.278881	0.154945	0.774457	-1.36676	1.04149e-06
0.00117529	Similar to At1g79790: unknown protein	chr1.CM1413.36.1_at	0.0660932	0.963431	0.113974	0.675213	-0.0474429	0.984922	0.187253	0.372557	0.0160168	0.999967	0.127849	0.716973	-0.565506	0.00187258
0.00569382	Similar to At3g54900: unknown protein	chr1.CM1413.38_at	0.123423	0.576659	0.113361	0.50984	0.0103026	0.999983	0.167346	0.260107	0.112767	0.569773	0.0125913	0.999973	-0.0635879	0.819529
0.00240558	Similar to At3g02790: unknown protein	chr1.CM1413.6_at	0.190644	0.138969	-0.045706	0.830642	0.0935607	0.539491	-0.278059	0.0111686	0.338376	0.00441707	0.0335652	0.975432	0.0501408	0.826003
-0.00806487	Similar to At3g02800: unknown protein	chr1.CM1413.9.2_at	-0.0732728	0.999977	-0.417476	0.379889	-0.985947	0.0191135	-0.807598	0.0507651	0.609542	0.197756	-0.399301	0.512712	0.802403	0.0500838
-0.00362019	Similar to At5g60920: phytochelatin synthetase - like predicted GPI-anchored protein	chr1.TM0092.25_at	-0.278237	0.0945348	0.0238694	0.960411	-0.287571	0.0569279	-0.252903	0.086456	-0.0231672	0.999967	-0.0550474	0.933847	0.0242927	0.99998
6.26514e-05	Similar to At3g49490: putative protein	chr1.TM0207.12_at	0.190913	0.524239	-0.116624	0.691861	0.0911817	0.844433	-0.00972191	0.974248	0.298533	0.180708	0.0255492	0.999973	0.17751	0.470669
0.00229261	Similar to At5g54140: IAA-amino acid hydrolase homolog ILL3 (gb|AAC31939.1)	chr1.TM0207.17_at	0.0415995	0.999977	0.0630472	0.911552	0.0548454	0.993056	-0.0798537	0.81513	0.460404	0.0640612	0.0182056	0.999973	-0.377061	0.104809
-0.000130729	Similar to At3g49470: alpha NAC-like protein	chr1.TM0207.7_at	0.174126	0.477521	-0.0192928	0.97482	0.0351313	0.999983	-0.0600578	0.808222	-0.00710272	0.999967	-0.0924048	0.821139	0.226103	0.206703
-0.000253994	Atmg00560 -mitochondrial genome-	chr1.TM0220.14_at	0.103473	0.686496	-0.0281442	0.945144	0.225665	0.128129	-0.200153	0.164588	0.116181	0.554257	0.122062	0.570994	-0.636719	1.21583e-05
-0.00238517	Similar to At5g38430: ribulose bisphosphate carboxylase small chain 1b precursor (RuBisCO small subunit 1b) (sp|P10796)	chr1.TM0220.16_at	0.168896	0.76943	-0.404902	0.13608	0.074794	0.970278	0.14629	0.6825	-0.113505	0.86222	-0.0208619	0.999973	-0.613678	0.0179493
-0.00133496	Similar to At5g38430: ribulose bisphosphate carboxylase small chain 1b precursor (RuBisCO small subunit 1b) (sp|P10796)	chr1.TM0220.16_x_at	0.00768931	0.999977	-0.0449782	0.773511	0.0383194	0.877836	-0.0195729	0.89654	-0.152723	0.136228	-0.05545	0.782163	-0.0960301	0.369839
0.0048876	Similar to At3g12130: unknown protein	chr1.TM0221.10.1_at	0.175366	0.302609	0.108683	0.513495	0.100463	0.607765	0.155303	0.282878	0.205842	0.169554	0.283835	0.0466861	0.239343	0.0708884
-0.00220579	Similar to At3g12120: unknown protein	chr1.TM0221.13_at	-0.297074	0.0841451	0.364637	0.013265	-0.0391204	0.984217	-0.473676	0.00197429	0.0775795	0.802278	-0.0079847	0.999973	0.409364	0.00565021
-0.00278099	Similar to At2g42120: DNA polymerase delta small subunit like protein	chr1.TM0221.15.1_at	0.1928	0.400578	0.0431054	0.920586	-0.0256944	0.999983	0.0723092	0.760495	0.135585	0.575228	0.0288213	0.999973	-0.148043	0.482315
-0.0056772	Similar to At2g42120: DNA polymerase delta small subunit like protein	chr1.TM0221.16_at	0.170698	0.677551	-0.318317	0.170576	0.280405	0.280498	-0.211741	0.412855	-0.125037	0.769217	-0.121448	0.828321	-0.349298	0.130339
0.00214368	Similar to At3g57950: putative protein	chr1.TM0221.9_at	-0.136882	0.919456	-0.0704969	0.938705	0.0640026	0.999983	0.0987467	0.840749	0.572429	0.105524	0.188214	0.794109	-0.289821	0.470845
0.00460012	Similar to At5g35220: putative protein	chr1.TM0236.1_at	0.117679	0.69278	0.24328	0.134501	0.358058	0.0276615	0.263086	0.10547	0.00436132	0.999967	0.251096	0.177305	-0.256533	0.114524
0.000427635	Similar to At3g04480: unknown protein	chr1.TM0236.14_at	0.112212	0.802608	-0.0504064	0.917039	0.156795	0.55494	0.175435	0.42502	0.0362212	0.996585	-0.241477	0.316706	0.169149	0.478787
-0.00278919	Similar to At3g03770: unknown protein	chr1.TM0236.18.2_at	-0.0954538	0.991805	0.095416	0.895791	0.107103	0.929554	-0.319385	0.366808	0.551699	0.110724	0.134601	0.901573	-1.20896	0.000136126
-0.000681943	Similar to At3g03770: unknown protein	chr1.TM0236.9.1_at	-0.12757	0.873631	-0.10621	0.833002	0.0492155	0.999983	-0.0816654	0.835602	0.136487	0.789916	0.298412	0.386584	-0.302014	0.296183
-0.020245	Similar to At3g09270: putative glutathione transferase	chr1.TM0240.20_at	-0.682582	0.0104161	-1.76868	1.64729e-08	-0.829407	0.00113699	-1.25186	4.48278e-06	0.0128645	0.999967	-0.522339	0.0489187	1.25781	2.61008e-06
-0.00273963	Similar to At5g20160: ribosomal protein L7Ae-like	chr1.TM0252.29.1_s_at	0.160108	0.687896	-0.156518	0.584888	-0.0392307	0.999983	-0.194365	0.437112	0.0879354	0.873323	-0.106932	0.856734	0.0177262	0.99998
-0.0022077	Similar to At2g34760: unknown protein	chr1.TM0252.6.1_s_at	0.1242	0.726364	0.170666	0.418747	0.0643643	0.918997	-0.367604	0.039506	0.0754586	0.865968	-0.0875391	0.863502	-0.0234097	0.99998
-0.00599461	Similar to At2g26670: heme oxygenase 1 (HO1)	chr1.TM0252.6_at	0.0731575	0.840004	-0.150422	0.315886	-0.193959	0.195325	-0.0256375	0.910192	-0.265827	0.0713521	-0.379442	0.00722904	-0.301773	0.0222105
0.00216356	Similar to At1g28050: unknown protein	chr1.TM0356.18.1_at	-0.016218	0.999977	-0.391749	0.239539	0.240129	0.598134	-0.231615	0.548402	0.288244	0.494949	-0.0223772	0.999973	0.175793	0.738682
0.000233817	Similar to At5g19820: unknown protein	chr1.TM0371.15_at	-0.0262566	0.999977	0.0386934	0.954511	0.00339248	0.999983	-0.295666	0.189691	0.530179	0.0205212	-0.0905418	0.906101	0.270273	0.246554
0.00557003	Similar to At5g19780: tubulin alpha-5 chain	chr1.TM0371.20_s_at	0.248151	0.147792	-0.0729224	0.767132	0.0397188	0.977019	-0.369588	0.0109426	0.343962	0.0283166	0.0368154	0.998113	0.254907	0.0827677
-0.0137058	Similar to At4g31590: unknown protein	chr1.TM0372.1_at	-0.582148	0.0875147	-0.349012	0.286556	-0.303331	0.424248	-0.672511	0.0239771	-0.0375691	0.999967	-0.117474	0.925005	-1.35292	1.64183e-05
0.000391904	Similar to At4g30910: leucyl aminopeptidase like protein	chr1.TM0372.12_s_at	0.167285	0.45354	0.0624722	0.839666	0.036714	0.995107	0.044478	0.853915	-0.11525	0.632156	-0.160262	0.469335	0.158105	0.39176
0.0073482	Similar to At4g31290: unknown protein	chr1.TM0372.14_at	-0.0190527	0.999977	0.127758	0.705487	0.157148	0.646021	-0.139135	0.629741	0.556827	0.0185314	0.185039	0.607335	-0.0343273	0.99998
0.00244541	Similar to At1g17370: oligouridylate binding protein, putative	chr1.TM0372.4_at	0.0906007	0.617027	0.0917736	0.489077	0.186523	0.101658	-0.022361	0.899745	0.363708	0.00181392	-0.0181102	0.999973	0.418997	0.000120118
-0.0313454	Similar to At1g60420: unknown protein	chr1.TM0372.7_at	-1.84718	6.62466e-06	-1.70121	9.30318e-06	-0.276389	0.586516	-1.10599	0.00186571	-1.36886	0.000465108	-1.41631	0.000196892	-1.6016	1.46192e-05
0.000233183	Similar to At2g30360: putative protein kinase	chr1.TM0386.1_at	-0.307548	0.353524	0.0437377	0.956412	0.0865736	0.92723	-0.0070785	0.985181	0.406423	0.146984	0.040485	0.999973	0.112141	0.830451
-0.00665963	Similar to At3g13445: transcription initiation factor TFIID-1 (TATA sequence-binding protein 1)	chr1.TM0386.19.1_at	-0.353878	0.11577	-0.638796	0.000957334	-0.418926	0.0358299	-0.174948	0.442255	-0.352219	0.100354	0.108299	0.817922	-0.67525	0.00049013
-0.00721469	Similar to At3g13445: transcription initiation factor TFIID-1 (TATA sequence-binding protein 1)	chr1.TM0386.19.1_x_at	-0.237946	0.256755	-0.590285	0.000472328	-0.326853	0.0614262	-0.355118	0.0337097	-0.357667	0.049137	-0.086604	0.846114	-0.451588	0.00591623
0.0041003	Similar to At3g51650: putative protein	chr1.TM0386.19_at	0.128748	0.781493	-0.0917384	0.810883	0.326519	0.146397	0.00952287	0.975715	0.474595	0.0336555	0.278863	0.279372	0.066526	0.922816
-0.000839075	Similar to At1g55520: transcription initiation factor TFIID-2	chr1.TM0386.20.1_at	-0.0520364	0.999977	0.0100326	0.986606	-0.352629	0.0799726	0.0807778	0.768794	-0.362436	0.0847265	-0.0461156	0.999973	0.0428536	0.978377
0.000859408	Similar to At3g24740: unknown protein	chr1.TM0430.10_at	0.29278	0.570333	-0.185242	0.70877	0.0434954	0.999983	0.048953	0.928225	0.0325691	0.999967	0.107583	0.959945	-0.831577	0.00822134
-0.00344176	Similar to At3g24760: unknown protein	chr1.TM0430.15.1_s_at	-0.0959294	0.999977	-0.0592883	0.969735	-0.0311383	0.999983	-0.258521	0.655513	0.416193	0.476614	0.0484336	0.999973	-0.22725	0.77608
0.00272607	Similar to At3g24740: unknown protein	chr1.TM0430.15.2_s_at	0.272623	0.146536	-0.0946457	0.693991	-0.0164724	0.999983	-0.0415875	0.868213	0.127846	0.586125	0.163395	0.475786	0.142772	0.479152
0.00696576	Similar to At3g24760: unknown protein	chr1.TM0430.3_at	0.123173	0.752239	0.189685	0.377103	0.417358	0.029151	0.302882	0.114241	0.196451	0.41277	0.0608266	0.964789	0.383853	0.0369068
-0.00846932	Similar to At1g09740: putative ER6 protein	chr1.TM0454.15_at	-0.346974	0.154821	0.344106	0.0982903	-0.273052	0.246168	-0.718316	0.000697646	-0.16589	0.584612	-0.879973	9.74727e-05	0.474868	0.0188232
0.00326639	Similar to At4g24610: putative protein	chr1.TM0454.18_at	0.244232	0.69301	0.628317	0.053676	-0.0195478	0.999983	-0.319252	0.399353	0.350509	0.405934	0.556377	0.141769	0.052555	0.99998
-0.00226426	Similar to At4g24590: unknown protein	chr1.TM0454.19_at	-0.206093	0.560338	0.0205707	0.979376	-0.180974	0.568909	-0.423932	0.0589641	0.14649	0.696627	-0.224347	0.488224	-0.107145	0.807186
0.00194014	Similar to At4g24620: glucose-6-phosphate isomerase	chr1.TM0454.3_at	-0.0611958	0.978473	0.0404262	0.939773	0.364484	0.0579492	0.204644	0.317872	-0.181138	0.459224	0.408992	0.0391659	-0.747241	7.9162e-05
-0.00191813	Similar to At5g49710: putative protein	chr1.TM0454.39_at	-0.0042968	0.999977	-0.0827649	0.858069	0.0674498	0.955652	-0.381814	0.0896252	0.200108	0.510221	-0.106697	0.868253	-0.428128	0.0514041
0.010218	Similar to At5g11530: putative protein	chr1.TM0487.1_at	0.340434	0.151599	0.266303	0.210543	0.492223	0.0165202	0.232921	0.29249	0.653896	0.00278777	0.596354	0.00479009	-0.028584	0.99998
0.011924	Similar to At5g25770: unknown protein	chr1.TM0487.3_at	0.0451182	0.999977	-0.53901	0.0402552	0.376006	0.209642	0.243461	0.436943	0.141449	0.790394	0.519465	0.0784701	0.0181597	0.99998
-0.00143746	Similar to At4g32760: unknown protein	chr1.TM0487.4.1_at	-0.0134869	0.999977	-0.0647482	0.818829	0.0501726	0.935874	-0.154055	0.36402	0.12839	0.544868	-0.0165824	0.999973	0.235785	0.126695
-0.00648497	Similar to At5g25760: unknown protein	chr1.TM0487.4_at	-0.130319	0.731415	-0.401435	0.0303317	-0.09839	0.803555	-0.338546	0.0776484	-0.180261	0.478184	-0.276659	0.226773	-0.441358	0.0173004
0.00876006	Similar to At5g25220: KNAT3 homeodomain protein	chr1.TM0498.16_at	0.657685	0.0262141	0.487157	0.0695052	0.266335	0.441594	0.599393	0.0257141	0.607194	0.0369177	0.0181947	0.999973	0.261658	0.424718
0.0142147	Similar to At5g25220: KNAT3 homeodomain protein	chr1.TM0498.8.2_at	0.598992	0.0375624	0.503398	0.0507469	0.365643	0.21142	0.842838	0.00149361	0.449588	0.122413	0.325565	0.332952	0.729613	0.00431672
0.00129172	Similar to At1g21700: putative transcriptional regulatory protein	chr1.TM0507.11.1_at	0.318524	0.227422	-0.311483	0.160248	0.211048	0.444063	0.0530106	0.876362	0.0153423	0.999967	0.243446	0.400858	-0.273805	0.241438
0.00290699	Similar to At1g21700: putative transcriptional regulatory protein	chr1.TM0507.11_at	0.292922	0.705544	0.137796	0.876769	0.479827	0.316434	0.199058	0.723288	0.450658	0.374611	0.188456	0.879248	0.00873342	0.99998
0.00572844	Similar to At2g41250: unknown protein (At2g41250)	chr1.TM0509.14_at	-0.0247636	0.999977	-0.0674095	0.745131	0.232021	0.084597	0.539696	7.0523e-05	0.0784902	0.726417	0.124293	0.507737	-0.112398	0.488577
-0.00625058	Similar to At3g57030: unknown protein	chr1.TM0509.3.1_at	0.0321741	0.999977	-0.221552	0.426628	-0.553062	0.0211316	0.0214497	0.956573	-0.0798431	0.919262	-0.146435	0.769191	-0.0270382	0.99998
0.000477867	Similar to At2g26500: unknown protein	chr1.TM0523.11_at	-0.0858585	0.722136	-0.0589059	0.781677	0.0992898	0.568268	0.00203977	0.99099	-0.0828894	0.681774	-0.0330303	0.990818	0.0874776	0.618168
0.00423581	Similar to At1g47640: unknown protein	chr1.TM0523.12_at	0.218395	0.141715	0.188717	0.148079	0.0775439	0.728448	-0.166784	0.21718	0.301723	0.0268336	-0.0471019	0.937737	-0.0282536	0.978692
-0.0114076	Similar to At1g06870: chloroplast thylakoidal processing peptidase like protein	chr1.TM0523.18_at	-0.161388	0.45227	-0.419056	0.00424118	-0.264416	0.0958581	-0.744982	6.55791e-06	0.0178038	0.999967	-0.415232	0.00815693	-0.266934	0.0755235
0.00700198	Similar to At5g49970: unknown protein	chr1.TM0523.20.1_at	0.381301	0.00109533	0.353643	0.000895831	0.088234	0.557761	0.172955	0.115098	0.261719	0.0225409	0.142636	0.285182	0.118896	0.330853
0.00599531	Similar to At5g49970: unknown protein	chr1.TM0523.20_at	0.202429	0.256755	0.270538	0.0551365	0.191964	0.235335	0.0463273	0.830353	0.170555	0.327498	0.21397	0.209684	-0.207561	0.165969
0.00142616	Similar to At1g27450: adenine phosphoribosyltransferase 1, APRT	chr1.TM0534.12.2_at	0.186311	0.772124	-0.307321	0.359672	0.282619	0.459278	-0.284931	0.399295	-0.00453288	0.999967	-0.0916655	0.971924	-0.00265051	0.99998
0.000168125	Similar to At5g11160: adenine phosphoribosyltransferase - like protein	chr1.TM0534.21.1_at	-0.062301	0.95274	-0.183106	0.326435	0.139159	0.550708	-0.324597	0.0520849	0.112954	0.681243	0.188981	0.401729	-0.0792234	0.810774
-0.00717424	Similar to At2g25430: unknown protein	chr1.TM0534.21_at	-0.305206	0.0803677	-0.342304	0.0225573	-0.138088	0.503756	-0.483202	0.00192607	0.179187	0.344669	-0.0754787	0.86337	-0.00811919	0.99998
0.00677387	Similar to At2g25320: unknown protein	chr1.TM0534.23_at	0.296465	0.166909	0.302932	0.0948942	0.291811	0.13412	0.207654	0.295313	0.16558	0.500373	0.346751	0.0819325	0.314502	0.0839147
0.00214452	Similar to At4g32260: H+-transporting ATP synthase chain 9 - like protein	chr1.TM0534.9_at	0.203913	0.112719	0.0951452	0.489969	0.150481	0.231437	0.105815	0.409973	-0.0497687	0.848994	0.0527752	0.873353	0.0161484	0.99998
-0.0050072	Similar to At1g04170: putative translation initiation factor eIF-2, gamma subunit	chr1.TM0637.2.1_at	-0.11019	0.735126	0.0347391	0.941347	-0.243228	0.170309	-0.348006	0.0307082	-0.155631	0.470505	-0.23855	0.219123	0.103398	0.677722
-0.00333603	Similar to At3g55320: P-glycoprotein - like	chr1.TM0637.6.1_at	0.0274283	0.999977	-0.351887	0.17226	0.172779	0.658787	-0.443694	0.0769317	0.187535	0.620622	-0.193969	0.649522	0.328777	0.218578
-0.0031466	Similar to At1g27770: envelope Ca2+-ATPase	chr1.TM0671.18.1_at	-0.150844	0.774768	-0.230434	0.413068	-0.422896	0.0962178	-0.366709	0.139047	0.226825	0.480233	-0.167148	0.712099	0.0632694	0.958113
-6.08943e-05	Similar to At1g27760: unknown protein	chr1.TM0671.9_at	-0.398908	0.213942	0.482704	0.0646807	0.379676	0.194116	-0.0663263	0.873373	-0.0578826	0.985298	-0.00124585	0.999973	-0.684497	0.00772807
-0.0109667	Similar to At3g12110: unknown protein	chr1.TM0688.27_at	-0.170008	0.374856	-0.462066	0.00103485	-0.427196	0.00329071	-0.559002	0.000171801	-0.200046	0.223599	-0.189551	0.283518	-0.33355	0.0159346
0.00364004	Similar to At4g00980: unknown protein	chr1.TM0750.10_at	0.374511	0.611137	0.0812373	0.953072	0.357323	0.565579	0.200341	0.745957	0.122799	0.954262	0.0476147	0.999973	0.166411	0.883105
-0.0131223	Similar to At1g11950: putative DNA-binding protein	chr1.TM0750.13_at	-0.152231	0.819784	-1.00473	0.000224549	-0.594763	0.0300261	-0.231342	0.46523	-0.680157	0.017663	-0.538673	0.0656029	0.264567	0.411208
-0.00729767	Similar to At4g27840: unknown protein	chr1.TM0750.14_s_at	-0.232032	0.715332	-0.125787	0.851619	0.0704756	0.999983	-0.251311	0.531621	-0.22055	0.683185	-0.560917	0.132797	-0.871562	0.00634418
0.00111584	Similar to At1g01300: chloroplast nucleoid DNA binding protein like	chr1.TM0750.15_at	0.314022	0.0748958	-0.324792	0.0331912	0.042265	0.977508	0.067374	0.76174	0.0669207	0.861397	0.169629	0.430671	-0.0293843	0.995077
0.0130672	Similar to At1g01250: transcription factor TINY like protein	chr1.TM0750.18_at	0.0550052	0.999977	0.537224	0.0314839	0.331274	0.258143	-0.259991	0.369582	0.717002	0.00903525	0.30875	0.355327	0.784543	0.00180589
-0.00761681	Similar to At2g46500: putative ubiquitin	chr1.TM0750.5.2_at	-0.161135	0.500299	-0.369491	0.0175911	-0.33406	0.042621	-0.308345	0.0543222	-0.139354	0.534647	-0.54108	0.00137974	0.211063	0.220549
0.00750241	Similar to At3g61790: seven in absentia-like protein	chr1.TM0750.5_at	0.263018	0.214924	-0.038773	0.937507	0.396518	0.0257821	-0.0203964	0.945151	0.383842	0.0408501	0.469965	0.0101133	0.160382	0.458903
0.00264338	Similar to At3g03420: putative protein	chr1.TM0805.16.1_at	0.0574093	0.995281	0.183935	0.413717	0.297072	0.153141	0.00942943	0.974402	0.293412	0.177581	0.0873399	0.885338	0.318885	0.101212
3.50051e-05	Similar to At5g14370: unknown protein	chr1.TM0805.5.1_at	-0.421442	0.0226614	0.0620057	0.86246	0.178824	0.39478	-0.108899	0.620078	0.144907	0.54442	0.108196	0.755767	-0.737866	2.70181e-05
0.00190044	Similar to At5g14370: unknown protein	chr1.TM0805.5_at	-0.293084	0.108731	-0.120885	0.559624	0.12475	0.586303	0.104689	0.608139	-0.0606832	0.890984	0.0901181	0.809987	0.145971	0.459749
-0.0343405	Similar to At4g02380: unknown protein	chr1.TM0811.11_at	-0.930898	0.399693	-1.44743	0.0699082	-0.83201	0.41002	-1.7913	0.0250229	-0.627202	0.600308	-1.63817	0.0614239	0.666359	0.526521
-0.00291074	Similar to At2g47580: small nuclear ribonucleoprotein U1A	chr1.TM0811.12_at	0.140095	0.703246	-0.128689	0.635347	0.0861668	0.857596	-0.415414	0.0304737	-0.0895195	0.837264	0.0211463	0.999973	-0.507506	0.00698362
-0.0009385	Similar to At4g02350:	chr1.TM0811.16_at	-0.187651	0.121506	-0.0576781	0.72737	-0.0438107	0.877836	-0.330546	0.00180883	0.10887	0.420202	-0.0976987	0.536213	0.347688	0.000788719
-0.0245483	Similar to At4g02370: unknown protein	chr1.TM0811.17_at	-1.39518	0.000329131	-0.806534	0.0191693	-0.648139	0.0817846	-0.974656	0.00589108	-0.517233	0.20328	-0.937816	0.0115542	-0.92802	0.00717102
-0.0032406	Similar to At4g21470: unknown protein	chr1.TM0811.18_at	-0.0682372	0.991203	-0.319411	0.165265	-0.0246714	0.999983	-0.0340648	0.92741	-0.43543	0.0733267	-0.0437406	0.999973	0.0823047	0.889871
-0.00292423	Similar to At2g47690: unknown protein	chr1.TM0811.21_at	0.0169843	0.999977	-0.342307	0.00584619	-0.0962675	0.609505	-0.128515	0.373567	-0.112368	0.526015	0.0355712	0.986573	-0.265983	0.0334911
-0.003103	Similar to At2g47580: small nuclear ribonucleoprotein U1A	chr1.TM0811.22_at	-0.016291	0.999977	-0.210425	0.137679	-0.0606346	0.864337	-0.24815	0.0759964	0.00102757	0.999967	-0.139967	0.482956	-0.308265	0.0229398
0.00314996	Similar to At1g02840: ribonucleoprotein SF-2 like protein	chr1.TM0811.23_at	0.167694	0.698783	-0.380016	0.0989085	0.444468	0.0620241	-0.0313431	0.935766	0.17865	0.600463	0.0634613	0.987515	0.295203	0.234226
-0.0017992	Similar to At4g29590: unknown protein	chr1.TM0811.25_s_at	0.0990562	0.612985	0.0808041	0.614839	0.185723	0.139782	0.100377	0.466584	-0.0275187	0.977941	0.0397974	0.955671	-0.257843	0.0236223
-0.000764581	Similar to At4g02350:	chr1.TM0811.27_at	-0.0404335	0.999977	-0.012609	0.981068	0.14672	0.487998	-0.313804	0.0496378	0.118977	0.629183	-0.0499531	0.97152	0.174508	0.342641
0.0018852	Similar to At4g02440: EID1 (Empfindlicher Im Dunkelroten Licht 1)	chr1.TM0811.29_at	-0.0162454	0.999977	0.370576	0.27086	0.461166	0.175597	-0.380931	0.255899	0.520762	0.132769	0.506171	0.158199	-1.21816	0.000110826
0.00708315	Similar to At2g47710: unknown protein	chr1.TM0811.3_at	0.29993	0.115789	-0.654584	0.000118575	0.393884	0.0190105	0.530696	0.00150812	0.25797	0.166396	0.388172	0.0263137	-0.463853	0.00402023
-0.000164342	Similar to At2g47710: unknown protein	chr1.TM0811.31.1_at	0.110401	0.732248	-0.794076	7.3356e-06	0.0528653	0.940162	0.360797	0.0245299	-0.0554255	0.917242	-0.0326898	0.999973	-0.356894	0.0236811
-0.00207969	Similar to At5g14105: unknown protein	chr1.TM0812.12_at	-0.27104	0.629302	-0.214914	0.642864	0.00936718	0.999983	-0.230371	0.576289	-0.0489861	0.999967	-0.412407	0.325234	1.19216	0.000290759
-0.000534399	Similar to At3g58040: unknown protein	chr1.TM0812.13_at	0.0233892	0.999977	-0.129985	0.446875	-0.059232	0.879576	-0.22376	0.127766	0.264151	0.0918473	0.04002	0.986119	-0.0426719	0.937329
0.00727077	Similar to At2g41950: unknown protein	chr1.TM0812.19_at	0.0206927	0.999977	0.459522	0.0314056	0.275297	0.276816	-0.0384265	0.916028	0.29209	0.257246	0.352561	0.165597	0.687202	0.00141945
0.000599875	Similar to At3g58050: putative protein	chr1.TM0812.20_at	0.153152	0.628107	0.0642712	0.87257	-0.0632576	0.929314	-0.205037	0.31487	0.188269	0.43197	0.0726297	0.924432	0.157473	0.507529
0.00429344	Similar to At3g12040: hypothetical protein	chr1.TM0812.25_at	0.197298	0.604648	0.409041	0.0723227	0.113803	0.820223	0.528376	0.0201942	-0.156747	0.675155	-0.0326905	0.999973	0.028693	0.99998
0.000216335	Similar to At5g06680: gamma-tubulin interacting protein-like	chr1.TM0812.27_at	0.0735	0.976085	-0.110648	0.762645	-0.264132	0.304617	-0.208347	0.409188	0.536378	0.022268	0.358494	0.156745	-0.0452714	0.987152
-0.00215328	Similar to At5g06690: thioredoxin-like 5	chr1.TM0812.28_at	-0.0242592	0.999977	-0.0137232	0.983889	0.131975	0.706653	0.0810077	0.78928	-0.286671	0.235573	-0.00461967	0.999973	-0.832694	8.48436e-05
0.00155908	Similar to At2g39090: unknown protein	chr1.TM0812.3_s_at	0.264298	0.275805	0.242673	0.235963	0.226633	0.318892	-0.166207	0.463939	0.390376	0.0616487	0.1037	0.829949	-0.198373	0.379979
-0.00619174	Similar to At3g12020: unknown protein	chr1.TM0812.32_at	0.00748417	0.999977	-0.41373	0.13569	-0.0172829	0.999983	-0.275557	0.369777	-0.229291	0.552022	-0.15919	0.794241	-0.621197	0.0189853
-0.000752343	Similar to At5g06710: homeobox protein	chr1.TM0812.9_at	-0.72104	0.0237364	-0.0652379	0.936962	0.0214199	0.999983	0.457522	0.127747	-0.376195	0.278781	-0.10523	0.943031	-0.0232586	0.99998
0.00280367	Similar to At3g12300: unknown protein	chr1.TM0816.8.1_s_at	-0.0287081	0.999977	-0.0739384	0.815463	0.0104296	0.999983	-0.161768	0.407977	0.206482	0.314072	0.0128363	0.999973	0.512222	0.00209444
-0.006921	Similar to At1g14980: mitochondrial chaperonin 10	chr1.TM0816.9_at	0.0383317	0.999977	-0.528012	0.0100562	-0.332967	0.144713	-0.401934	0.0574127	-0.206684	0.458391	-0.226111	0.440374	-0.223961	0.361674
-0.000595042	Similar to At1g64790: hypothetical protein	chr1.TM0835.1_at	0.370963	0.247697	0.349611	0.19656	-0.0929861	0.918808	-0.123461	0.732688	0.637443	0.0212146	-0.170691	0.74012	-0.0883575	0.908488
-0.00791688	Similar to At3g04580: putative ethylene receptor	chr1.TM0835.11_at	-0.445429	0.278801	-0.322397	0.392469	-0.444454	0.223966	-0.457794	0.179635	0.354129	0.389133	0.0440198	0.999973	0.00517788	0.99998
-0.00114139	Similar to At3g04590: unknown protein	chr1.TM0835.14_at	-0.147515	0.73028	-0.339567	0.11903	0.318246	0.177129	-0.130111	0.645178	-0.105122	0.818022	0.0273518	0.999973	-0.780853	0.000294025
-0.00420629	Similar to At3g04580: putative ethylene receptor	chr1.TM0835.16_at	0.190665	0.73728	0.0807373	0.905964	-0.18304	0.695143	-0.480908	0.0924093	-0.121939	0.858027	-0.0824536	0.981693	0.0117736	0.99998
-0.00223262	Similar to At1g64790: hypothetical protein	chr1.TM0835.3_at	0.137668	0.599035	0.00403792	0.99211	-0.174301	0.366304	-0.30596	0.0538136	0.146057	0.497121	-0.00515216	0.999973	-0.242161	0.139663
-0.000636862	Similar to At5g18460: unknown protein	chr1.TM0835.4_at	-0.286577	0.25111	-0.0435355	0.940492	-0.00962389	0.999983	-0.182805	0.435396	-0.0904804	0.846633	0.141207	0.706607	-0.0132556	0.99998
-0.00428938	Similar to At1g71260: unknown protein (At1g71260)	chr1.TM0835.5_at	0.330313	0.0846004	-0.410376	0.012331	-0.190579	0.347469	-0.148519	0.454485	0.0630799	0.896381	-0.0179369	0.999973	-0.407902	0.0131454
-0.00386268	Similar to At1g77380: amino acid permease AAP3	chr1.TM0862.1_at	-0.124534	0.63204	-0.101607	0.631491	-0.317104	0.0414496	-0.0238883	0.924511	-0.058334	0.888901	-0.25953	0.131818	-0.147084	0.4214
-0.00135967	Similar to At5g63810: beta-galactosidase (emb|CAB64746.1)	chr1.TM0862.11.1_at	-0.554028	0.0602082	0.454335	0.0844197	-0.00699656	0.999983	-0.906837	0.000768271	-0.147755	0.76746	-0.206954	0.645877	-0.0900702	0.908629
0.000825217	Similar to At5g63810: beta-galactosidase (emb|CAB64746.1)	chr1.TM0862.11_at	-0.0789915	0.999977	0.676492	0.091656	0.154527	0.899789	-1.07774	0.00701004	0.609861	0.180122	-0.102321	0.996764	-0.185699	0.818845
-0.000946367	Similar to At5g63840: glucosidase II alpha subunit	chr1.TM0862.14.1_at	0.263811	0.32341	0.0427417	0.944236	-0.0397878	0.999983	-0.387364	0.0597203	0.48049	0.0293343	0.133231	0.748004	0.00648551	0.99998
-0.0038892	Similar to At1g77380: amino acid permease AAP3	chr1.TM0862.18.2_at	-0.161285	0.575613	0.148784	0.50657	-0.298767	0.119046	-0.0847925	0.735471	-0.0692986	0.888641	-0.273693	0.197641	0.0770131	0.845493
0.00200876	Similar to At5g66460: mannan endo-1,4-beta-mannosidase	chr1.TM0952.13_at	-0.0179478	0.999977	0.101835	0.735877	-0.210822	0.355899	0.322265	0.092984	-0.0327215	0.999967	0.241515	0.313629	0.0296156	0.99998
0.0075111	Similar to At1g75330: ornithine carbamoyltransferase precursor	chr1.TM0952.15.1_at	0.475784	0.00852039	0.694256	6.70443e-05	0.264934	0.142624	0.14918	0.446261	0.346096	0.0562096	0.213869	0.313503	0.0683874	0.86001
0.00540126	Similar to At1g75330: ornithine carbamoyltransferase precursor	chr1.TM0952.15_at	0.498348	0.000616102	0.344961	0.00760166	0.160519	0.302864	0.152692	0.294359	0.289579	0.0430049	0.237509	0.111765	-0.0444214	0.91384
-0.00274343	Similar to At5g48630: cyclin C-like protein	chr1.TM0989.5_at	0.179413	0.57027	-0.186845	0.424143	-0.113614	0.757995	-0.368681	0.0633873	0.17643	0.518211	0.00300366	0.999973	-0.416118	0.0321702
0.00124269	Similar to At3g25230: rotamase FKBP (ROF1)	chr1.TM0989.7_at	0.144909	0.661135	-0.177284	0.414188	0.0599635	0.942684	-0.0653984	0.811872	0.195405	0.40866	0.234229	0.320653	0.0890421	0.804903
0.00056046	Similar to At3g11970: hypothetical protein	chr1.TM0989.9.1_at	-0.0244977	0.931799	0.0332406	0.72616	0.0129664	0.999983	0.0386032	0.621026	0.00627056	0.999967	-0.000480803	0.999973	0.0431259	0.615149
-0.00193807	Similar to At2g40590: 40S ribosomal protein S26	chr1.TM1003.2.1_s_at	0.148687	0.726304	-0.0831947	0.849392	-0.0986337	0.847675	-0.185018	0.465595	-0.286661	0.256117	-0.315048	0.220821	0.036794	0.99998
0.00572297	Similar to At3g10920: [Mn] superoxide dismutase like protein	chr1.TM1003.2_at	0.167648	0.767233	0.437586	0.0968755	-0.113076	0.869193	0.311858	0.275115	-0.0386756	0.999967	0.0572599	0.999973	0.544422	0.034803
-0.000497706	Similar to At3g10920: [Mn] superoxide dismutase like protein	chr1.TM1003.2_s_at	0.343441	0.00120511	0.0265302	0.913501	0.00372297	0.999983	-0.0579896	0.652775	0.110372	0.362501	-0.0593455	0.779426	0.0147538	0.99998
-0.00234971	Similar to At3g56310: alpha-galactosidase-like protein	chr1.TM1003.6_at	0.115044	0.830455	-0.282244	0.195268	-0.107802	0.803523	0.191612	0.428602	-0.120428	0.754212	-0.168452	0.628127	-0.418083	0.0416764
0.006802	Similar to At5g01650: light-inducible protein ATLS1	chr1.TM1078.3.1_at	0.361898	0.0266356	0.139518	0.429999	0.331269	0.0299017	0.241971	0.113357	0.189345	0.287735	0.172802	0.38427	0.248565	0.100529
0.00735588	Similar to At2g38330: unknown protein	chr1.TM1078.7.1_at	0.116897	0.909186	0.109909	0.829938	0.305976	0.332556	0.690953	0.00873972	-0.0105486	0.999967	0.261303	0.498016	0.0339976	0.99998
-0.00152093	Similar to At1g67510: putative receptor protein kinase	chr1.TM1078.8_at	-0.134594	0.815874	-0.382707	0.105596	0.292657	0.282126	-0.452158	0.0541171	0.0483213	0.990238	0.276908	0.371217	-0.274739	0.295141
-0.00866384	Similar to At5g15640: putative mitochondrial carrier protein	chr1.TM1168.1_at	-0.20139	0.692167	-0.00860472	0.991027	-0.479274	0.0962715	-0.378926	0.184966	-0.425286	0.166337	-0.41813	0.193893	-0.0594982	0.980507
-0.0011824	Similar to At5g28680: receptor-like protein kinase precursor - like	chr1.TM1168.16.2_at	0.151965	0.958635	-0.224535	0.736706	0.0292368	0.999983	-0.294961	0.573531	0.0771291	0.998944	-0.242703	0.797567	-0.180242	0.844067
0.00339102	Similar to At1g50180: disease resistance protein, putative	chr1.TM1168.17.1_at	-0.0762384	0.999977	-0.116044	0.890533	0.273346	0.620556	-0.159015	0.76174	0.131757	0.907412	0.153779	0.90945	0.782996	0.0302642
0.0018981	Similar to At5g23535: 50S ribosomal protein L24	chr1.TM1168.8_at	0.0323682	0.999977	-0.114208	0.646074	-0.147932	0.542787	-0.143144	0.497881	0.159628	0.504059	0.0935302	0.833443	-0.15788	0.472879
-0.0113626	Similar to At1g22015: unknown protein	chr1.TM1265.13_at	0.0725197	0.969598	-0.822153	0.000133552	-0.632826	0.00316066	-0.772851	0.000352543	0.0876645	0.867492	-0.429413	0.0592799	0.110861	0.767141
0.000469073	Similar to At3g19770: unknown protein	chr1.TM1265.14.2_at	0.192129	0.328728	0.0295578	0.947999	0.0651375	0.867533	-0.262339	0.0850323	0.234023	0.169202	-0.190976	0.319282	-0.205909	0.199288
-0.00206504	Similar to At1g36940: hypothetical protein	chr1.TM1265.20_at	0.0637018	0.999977	-0.317951	0.362031	-0.0881441	0.965863	-0.0409723	0.93729	0.00216393	0.999967	-0.193251	0.762856	0.306748	0.401348
0.00942784	Similar to At1g77800: putative phorbol ester diacylglycerol binding protein	chr1.TM1265.3.2_at	0.423375	0.0284944	0.265371	0.14224	0.544286	0.00263943	0.0945663	0.691987	0.596084	0.00185666	0.573241	0.00199405	-0.0172708	0.99998
-0.00414025	Similar to At3g21110: phosphoribosyamidoimidazole-succinocarboxamide synthase, putative	chr1.TM1265.6.2_at	0.356779	0.263682	-0.65944	0.00787171	-0.0479543	0.999983	-0.592296	0.0192872	-0.224619	0.526779	-0.160019	0.76521	-0.102061	0.866108
-0.0155188	Similar to At1g11580: unknown protein	chr1.TM1284.1_at	-0.786989	0.0789141	-0.347961	0.471144	-0.386759	0.447982	-0.602032	0.141873	-0.287909	0.642757	-1.55583	0.000261627	0.587156	0.154882
0.00473961	Similar to At5g59720: heat shock protein 18	chr1.TM1284.10_at	0.160369	0.835283	-0.264259	0.45442	0.181855	0.719925	-0.0728633	0.875201	0.231417	0.593046	0.127004	0.899787	-0.156871	0.763279
-0.000381117	Similar to At2g27810: putative membrane transporter	chr1.TM1284.9.1_at	-0.238172	0.299394	-0.0353936	0.947715	-0.17895	0.432602	-0.31938	0.0771085	0.731155	0.000271868	0.255483	0.239338	0.0324347	0.998235
-0.000661079	Similar to At2g27810: putative membrane transporter	chr1.TM1284.9.1_x_at	-0.169879	0.502386	0.110767	0.644344	-0.192377	0.343822	-0.301504	0.0779068	0.37857	0.0378149	0.226086	0.283821	0.130477	0.573567
-0.00981856	Similar to At1g78780: unknown protein	chr1.TM1305.12_at	0.259916	0.852776	0.171426	0.874195	-0.798841	0.135532	0.0447878	0.95682	0.00361172	0.999967	-1.48136	0.00441573	1.38473	0.00429463
3.07496e-05	Similar to At5g42740: glucose-6-phosphate isomerase, cytosolic (GPI) (phosphoglucose isomerase) (PGI) (phosphohexose isomerase) (PHI) (sp|P34795)	chr1.TM1305.19.2_at	0.42391	0.0373618	0.444436	0.0134252	-0.000862011	0.999983	-0.0175648	0.955396	0.36287	0.0724905	-0.166561	0.559632	-0.500823	0.00553726
-0.0136761	Similar to At1g77120: alcohol dehydrogenase	chr1.TM1305.19.3_s_at	0.268964	0.404693	0.271396	0.289099	-0.711831	0.00298454	-0.367192	0.127363	-0.574956	0.0216421	-0.602709	0.0141246	0.163022	0.630333
-0.000278746	Similar to At5g42740: glucose-6-phosphate isomerase, cytosolic (GPI) (phosphoglucose isomerase) (PGI) (phosphohexose isomerase) (PHI) (sp|P34795)	chr1.TM1305.24_at	0.129247	0.406816	0.135189	0.268552	-0.0475506	0.875771	-0.000230114	0.998663	0.133583	0.331663	-0.0330896	0.981379	-0.424513	0.000190615
0.00115104	Similar to At1g48880: hypothetical protein	chr1.TM1305.7.1_at	-0.0960951	0.999977	-0.363847	0.3688	0.455035	0.262778	-0.00351661	0.994231	0.287938	0.575191	0.325401	0.545979	-0.865606	0.0121524
-0.0115057	Similar to At1g77120: alcohol dehydrogenase	chr1.TM1305.8.1_s_at	0.364085	0.0669542	0.453839	0.00839718	-0.269748	0.161517	-0.369022	0.0361599	-0.302757	0.124082	-0.500875	0.00684162	0.00739082	0.99998
-0.0092417	Similar to At1g77120: alcohol dehydrogenase	chr1.TM1305.8_s_at	0.245591	0.454411	0.399997	0.0794324	-0.33447	0.184934	0.0505375	0.892965	-0.476121	0.0548756	-0.511666	0.0363332	0.198709	0.496838
0.00122567	Similar to At3g50070: cyclin D3-like protein	chr1.TM1305.9.2_s_at	0.10611	0.889675	-0.590787	0.00704979	0.689036	0.00283424	-0.191236	0.474428	0.415982	0.0924684	0.494251	0.0404587	-0.863414	0.00014946
-0.00227429	Similar to At5g65380: unknown protein	chr1.TM1410.16.1_at	-0.358623	0.506468	-0.118217	0.883833	0.21272	0.744287	0.052466	0.931268	-0.0145823	0.999967	-0.158551	0.895161	0.128765	0.896786
-2.91287e-05	Similar to At1g63000: unknown protein	chr1.TM1438.1_at	-0.0332908	0.999977	-0.0426121	0.907894	-0.00120938	0.999983	-0.286011	0.0579452	0.211571	0.224724	-0.00307082	0.999973	0.123686	0.53185
-0.00265951	Similar to At3g56740: unknown protein	chr1.TM1438.18.1_at	0.293595	0.197346	-0.108201	0.70877	-0.15925	0.542929	-0.35537	0.0602722	0.457154	0.0238823	-0.0282408	0.999973	-0.101298	0.761496
0.0062805	Similar to At3g23610: dual-specificity protein phosphatase	chr1.TM1438.19_at	0.499641	0.00415495	0.136426	0.497106	0.57384	0.00066277	-0.113885	0.575633	0.408335	0.0181852	0.373449	0.0295861	-0.0799328	0.795081
0.00578407	Similar to At1g62310: hypothetical protein	chr1.TM1438.20_s_at	0.162127	0.552021	0.0521388	0.898531	0.275793	0.142057	-0.0359494	0.900595	0.403964	0.0306082	0.440113	0.0161203	0.00105189	0.99998
-0.00117593	Similar to At3g56740: unknown protein	chr1.TM1438.9_at	0.230817	0.543292	0.0497724	0.94521	-0.0532089	0.999983	-0.172749	0.573811	0.290237	0.33022	0.118422	0.866563	0.14399	0.717271
0.010425	Similar to At3g61490: unknown protein	chr1.TM1444.11_at	0.691778	0.0205264	0.53424	0.0470733	0.253943	0.480994	0.256501	0.417496	0.474573	0.118248	0.51345	0.0909149	-0.537749	0.0470809
0.00323124	Similar to At3g61480: putative protein	chr1.TM1444.15.1_at	0.101324	0.681345	0.0882963	0.641005	0.116107	0.526565	0.0306108	0.887612	0.226536	0.129227	0.211967	0.175906	3.70907e-05	0.99998
0.00288496	Similar to At3g61480: putative protein	chr1.TM1444.15_at	0.247153	0.438885	0.218218	0.407665	0.271851	0.303779	-0.259947	0.292035	0.399033	0.108699	0.112871	0.855342	0.300646	0.213325
0.00461766	Similar to At3g61480: putative protein	chr1.TM1444.2.1_at	0.604792	0.0998764	0.50335	0.122494	-0.0356493	0.999983	0.288017	0.443006	0.262437	0.571755	0.198041	0.772504	0.218811	0.64335
0.00252618	Similar to At3g61480: putative protein	chr1.TM1444.2.2_at	0.220984	0.648424	0.217814	0.537679	0.246305	0.507216	-0.145573	0.697984	0.580443	0.0522784	0.219432	0.63837	-0.236298	0.506495
-0.00201798	Similar to At2g46080: unknown protein	chr1.TM1444.23_at	0.0841365	0.916136	-0.183997	0.425076	0.0369379	0.999983	-0.163237	0.483962	0.22809	0.340822	-0.127583	0.744657	0.178748	0.462394
-0.0179126	Similar to At4g00300:	chr1.TM1444.4_at	-0.346136	0.360197	-0.455896	0.110869	-0.945563	0.00123623	-0.867224	0.00235845	-0.0752082	0.962505	-1.07369	0.000395775	0.375989	0.215962
-0.0162998	Similar to At4g01370: MAP kinase 4	chr1.TM1444.9_at	-0.089914	0.999977	-1.07365	0.00176636	-0.937283	0.0081149	-0.889009	0.0104078	0.105922	0.938976	-0.613226	0.119864	0.0410743	0.99998
-0.00416372	Similar to At3g07220: unknown protein	chr1.TM1516.16_at	0.0594177	0.953554	-0.434724	0.00528877	0.226979	0.201821	-0.371307	0.0191983	-0.0231765	0.999967	0.10919	0.722506	-0.215018	0.208623
-0.00568539	Similar to At3g07180: unknown protein	chr1.TM1516.22.1_at	-0.00623311	0.999977	-0.479287	0.159433	-0.11699	0.922553	-0.0248147	0.963262	-0.147724	0.84861	0.136209	0.912232	-0.16371	0.79432
-0.00353142	Similar to At3g25110: acyl-(acyl carrier protein) thioesterase	chr1.TM1516.23_at	-0.0385958	0.999977	-0.109048	0.724344	-0.187201	0.463513	-0.304983	0.13236	0.101729	0.797936	-0.00992218	0.999973	-0.401309	0.037923
0.0046027	Similar to At1g48140: unknown protein	chr1.TM1516.27_at	0.351417	0.47693	-0.266235	0.537484	0.15582	0.846502	-0.191212	0.672088	0.662319	0.0722962	0.37657	0.411986	0.251724	0.592583
0.00109327	Similar to At3g07210: unknown protein	chr1.TM1516.28_at	-0.260966	0.496379	-0.372521	0.161567	0.0690544	0.978688	-0.309102	0.269817	0.407039	0.1615	0.349323	0.272603	-0.5046	0.0479361
-0.00774724	Similar to At3g07180: unknown protein	chr1.TM1516.31.1_at	0.13819	0.969173	-0.437626	0.323838	0.324532	0.56342	-0.70549	0.078823	0.272215	0.674789	0.357992	0.55933	-0.591606	0.152726
0.00325873	Similar to At1g74670: GAST1-like protein	chr1.TM1542.2_at	-0.0108597	0.999977	-0.00585471	0.990332	0.253859	0.156735	-0.121174	0.554717	-0.0468272	0.951408	-0.067304	0.914723	-0.28476	0.0868065
0.0057202	Similar to At1g74680: unknown protein	chr1.TM1542.5_at	-0.203509	0.560239	0.0349424	0.962223	0.231561	0.400842	-0.141448	0.622196	0.566129	0.0167038	0.299694	0.27197	-0.235871	0.357619
-0.00355076	Similar to At4g02340: unknown protein	chr1.TM1573.17_at	0.254637	0.178385	-0.218107	0.186937	-0.325345	0.0465995	0.0723041	0.745665	-0.336331	0.049592	-0.401495	0.0160773	-0.107444	0.646712
-0.00723135	Similar to At5g27850: 60S ribosomal protein - like	chr1.TM1573.18_at	0.0656474	0.999977	0.108373	0.839211	-0.217171	0.571017	-0.67889	0.0112944	-0.0512522	0.997108	0.24487	0.553513	-0.395514	0.160205
0.00499707	Similar to At4g02260: RSH1	chr1.TM1573.2_at	0.270303	0.213924	0.357514	0.0411793	0.185992	0.405715	0.184517	0.359717	0.158139	0.523766	0.269422	0.205187	-0.054398	0.933704
-0.00738712	Similar to At4g02320: pectinesterase - like protein	chr1.TM1573.5_at	-0.415189	0.0417489	-0.571262	0.00169642	-0.439965	0.0192763	-0.396165	0.0309711	-0.298945	0.149774	-0.167851	0.553115	0.125001	0.647601
-0.0113996	Similar to At4g02290: putative endo-1,4-beta glucanase	chr1.TM1573.8_at	0.243536	0.745364	-0.967555	0.00650923	-0.666516	0.0825704	-0.40713	0.312531	-0.593689	0.147686	-0.273352	0.672287	-1.52067	5.1829e-05
0.0014564	Similar to At2g33540: CTD phosphatase-like 3 (CPL3)	chr1.TM1612.18_at	0.075076	0.994677	0.00402189	0.99537	-0.113256	0.852256	-0.0228088	0.956445	0.245536	0.456142	0.101541	0.915535	-0.0526045	0.984769
0.00671265	hypothetical protein	chr1.TM1612.27.1_at	-0.142869	0.858062	-0.981312	0.000419806	0.085008	0.954075	0.0538023	0.907472	0.0394308	0.999967	0.257934	0.536246	0.657975	0.0146518
-0.00529897	Similar to At1g28110: serine carboxypeptidase II (At1g28110)	chr1.TM1612.36_at	-0.0863323	0.948137	0.0953779	0.824515	-0.0696404	0.953117	-0.228126	0.37104	-0.287871	0.28385	-0.238377	0.449041	-1.06249	8.77713e-06
0.00281164	Similar to At1g09620: putative leucyl-tRNA synthetase (At1g0962)	chr1.TM1612.38.1_at	0.209557	0.610449	0.4788	0.0473615	0.0860924	0.924563	-0.105205	0.764155	0.704028	0.00754133	0.0928695	0.93377	-0.170444	0.632865
0.00283248	Similar to At5g23680: unknown protein	chr1.TM1612.40_at	0.0911405	0.896003	0.0747583	0.855171	0.169724	0.531551	0.198974	0.37446	0.0024641	0.999967	0.00572864	0.999973	0.449592	0.0197413
0.00179398	Similar to At5g13300: putative protein	chr1.TM1612.5.1_at	0.0776535	0.972101	-0.140326	0.672541	0.253612	0.355027	-0.152316	0.599479	0.237225	0.415429	0.128063	0.811617	-0.104296	0.821688
0.00336001	Similar to At5g13300: putative protein	chr1.TM1612.5_at	0.341182	0.29631	-0.0192884	0.981944	0.600105	0.0211316	-0.0973764	0.79542	0.23929	0.486898	0.23541	0.544976	-0.276106	0.34954
-3.72535e-05	Similar to At5g25170: unknown protein	chr1.TM1633.2_at	-0.235458	0.515534	-0.0863432	0.865851	0.196686	0.559393	0.0529152	0.892877	-0.200555	0.556881	0.257437	0.43763	-0.576176	0.0135397
-0.00197464	Similar to At3g61540: prolyl aminopeptidase-like protein	chr1.TM1635.1_at	0.0388066	0.999977	-0.306423	0.175678	-0.26898	0.289039	-0.200802	0.427579	-0.0329851	0.999967	0.0788784	0.942324	-0.450572	0.0354093
-0.00209516	Similar to At3g61540: prolyl aminopeptidase-like protein	chr1.TM1635.13_at	-0.000860977	0.999977	0.0117285	0.985831	-0.611459	0.00351614	0.396005	0.053269	0.0764483	0.89669	0.144843	0.703677	-1.05664	2.28698e-06
-0.0202923	Similar to At1g01490: unknown protein	chr1.TM1635.22_at	-1.36373	0.00537756	-1.02606	0.0199778	-0.457679	0.426107	-0.899132	0.0469299	-0.998946	0.0408501	-0.796639	0.120184	-0.603031	0.215239
0.00473924	Similar to At2g31260: unknown protein	chr1.TM1643.20_at	-0.0777415	0.993385	-0.0160571	0.984829	0.0612572	0.993709	-0.0503311	0.90648	0.459605	0.104779	0.539789	0.0521485	-0.176102	0.641256
-0.00824855	Similar to At2g31190: unknown protein	chr1.TM1643.21_at	-0.166474	0.89917	-0.250891	0.618108	0.215072	0.744382	-0.991555	0.00635969	-0.0835954	0.980547	-0.447154	0.34171	0.219659	0.705578
0.0152248	Similar to At2g31200: actin depolymerizing factor 6 (ADF6)	chr1.TM1643.7_at	0.671019	0.0208681	0.110632	0.829655	0.780193	0.0040735	0.498402	0.0619627	0.542749	0.0604793	0.262492	0.498521	0.0986295	0.889077
-0.0231855	Similar to At1g06620: oxidoreductase-like protein	chr1.TM1666.6_at	-0.526524	0.453113	-1.1719	0.0137422	-1.02342	0.0421441	-0.563013	0.294459	-0.418378	0.544931	-0.445407	0.552288	0.0289284	0.99998
0.00101227	Similar to At5g48730: putative protein	chr1.TM1666.7_at	0.0385406	0.999977	-0.0334247	0.959456	-0.0649915	0.943471	-0.174044	0.464144	-0.111411	0.771648	0.210728	0.456785	-0.250021	0.256936
0.00101026	Similar to At5g44800: helicase-like protein	chr1.TM1671.14_at	0.167335	0.842774	-0.315993	0.376891	0.0101393	0.999983	-0.434681	0.184203	0.311624	0.444482	0.377261	0.353067	-0.117133	0.885031
-0.000788277	Similar to At1g31800: unknown protein	chr1.TM1671.17_at	0.0563612	0.994016	0.0431647	0.933384	0.0696596	0.909414	-0.125836	0.598872	-0.214826	0.352596	0.0702956	0.934851	-0.770746	5.97557e-05
-0.000360782	Similar to At1g05410: unknown protein	chr1.TM1703.1_at	0.185235	0.604498	0.102769	0.783641	-0.035116	0.999983	-0.324072	0.145826	0.205223	0.474457	0.0659923	0.974397	-0.371996	0.0859035
0.0051571	Similar to At4g14890: ferredoxin	chr1.TM1703.11_at	0.0738955	0.979784	0.183819	0.518227	0.277651	0.29095	0.189736	0.480784	0.11179	0.81401	0.151648	0.731431	0.106064	0.814199
0.00479613	Similar to At4g14930: unknown protein	chr1.TM1703.14.1_at	0.143977	0.62008	-0.37698	0.023669	0.110613	0.699172	-0.0146296	0.958949	0.32952	0.0788488	0.17357	0.480677	0.0403886	0.972256
0.00209992	Similar to At2g25580: putative selenium-binding protein	chr1.TM1703.14_at	0.148891	0.633482	0.229259	0.235599	-0.15627	0.529661	-0.16765	0.425643	0.286335	0.1615	0.132428	0.686643	0.289952	0.118134
0.00947683	Similar to At4g14870: putative protein	chr1.TM1703.5_at	0.174368	0.581032	0.938973	9.97498e-06	0.375383	0.0648329	0.372904	0.0565302	0.102534	0.792146	0.159519	0.622205	-0.488624	0.0102374
0.00879807	Similar to At4g14880: cytosolic O-acetylserine(thiol)lyase (EC 4.2.99.8)	chr1.TM1703.7.1_at	0.538958	0.046769	0.118928	0.777053	0.226607	0.481829	0.166736	0.592201	0.67655	0.00984673	0.627036	0.0147698	0.48807	0.0432147
0.0100854	Similar to At4g14880: cytosolic O-acetylserine(thiol)lyase (EC 4.2.99.8)	chr1.TM1703.8.1_at	0.528448	0.00972739	0.189436	0.383823	0.333732	0.0947734	0.212424	0.306793	0.691835	0.000852982	0.614186	0.00194653	0.190326	0.396066
0.0021125	Similar to At1g49170: serine threonine kinase 9 like protein	chr1.TM1730.5_at	-0.118669	0.889119	0.0906164	0.865851	0.650559	0.0108151	-0.0761004	0.843572	-0.0271524	0.999967	0.0768782	0.974552	0.170318	0.646712
-0.0191398	Similar to At5g39590: unknown protein	chr1.TM1730.6_at	-0.503001	0.0228396	-0.760128	0.000219739	-0.810455	0.000179409	-0.5963	0.00333427	-0.711208	0.00126344	-0.643805	0.00241935	-1.11824	7.31933e-07
0.00210843	Similar to At4g31340: unknown protein	chr1.TM1767.13_at	0.178734	0.2592	0.177721	0.177478	-0.0168615	0.999983	-0.0345132	0.861427	0.13845	0.387247	0.0192767	0.999973	0.0138646	0.99998
-0.00464755	Similar to At5g24800: bZIP protein BZO2H2	chr1.TM1767.16_at	-0.086317	0.999977	-0.442745	0.414144	-0.208242	0.854281	-0.363749	0.517826	0.418576	0.507421	-0.275074	0.788957	0.278771	0.705495
-0.00245074	Similar to At1g29150: 19S proteosome subunit 9 like protein	chr1.TM1767.17_at	0.0244863	0.999977	-0.248741	0.0237424	-0.277009	0.0159853	-0.334843	0.00319959	0.185831	0.14245	-0.126408	0.410106	-0.0871766	0.572822
0.00544403	Similar to At4g31330: unknown protein	chr1.TM1767.21_at	0.358112	0.278269	-0.175494	0.631773	0.650501	0.0142789	0.121641	0.740283	0.423264	0.149378	0.174494	0.734792	-0.744936	0.00355813
-0.000195397	Similar to At5g24840: methyltransferase-like protein	chr1.TM1767.3_at	0.126971	0.805331	-0.137691	0.658529	-0.00382452	0.999983	-0.225655	0.353402	0.388535	0.103501	0.0571584	0.992873	-0.253658	0.294654
0.00498661	Similar to At4g32660: protein kinase (AME3)	chr1.TM1767.6_at	0.318468	0.141715	0.0325669	0.956249	0.3758	0.0494525	0.202512	0.324012	-0.138147	0.627718	0.363306	0.073629	-0.075302	0.862032
-0.00490196	Similar to At2g40200: putative bHLH transcription factor (bHLH051)	chr2.CM0002.22_at	-0.777719	0.00184316	-0.117357	0.758847	-0.0795611	0.927641	-0.864528	0.00028606	-0.00644398	0.999967	0.168671	0.685327	0.288445	0.251395
-0.00373172	Similar to At3g08530: hypothetical protein	chr2.CM0002.25_at	0.0901046	0.760077	-0.320502	0.0176131	-0.344462	0.0146322	-0.217776	0.127805	-0.0197058	0.999967	-0.216777	0.184047	0.388336	0.00421081
-0.00352307	Similar to At3g11130: hypothetical protein	chr2.CM0002.27_at	0.0148093	0.999977	-0.221588	0.0881646	-0.146099	0.351106	-0.192623	0.153568	0.0381489	0.945814	-0.0387842	0.978536	0.0199412	0.99998
-0.00305997	Similar to At5g05560: meiotic check point regulator-like protein	chr2.CM0002.34_at	0.117705	0.849257	-0.154926	0.613064	-0.286228	0.262328	-0.0349948	0.924994	0.0259048	0.999967	0.0529407	0.999973	-0.1211	0.756008
-0.0235337	Similar to At3g55990: unknown protein	chr2.CM0002.35_at	-0.754438	0.0630599	-1.74908	9.57767e-06	-1.07642	0.00366767	-0.850462	0.0180354	-0.41477	0.35523	-0.388935	0.438986	-1.6287	1.75932e-05
-0.00664504	Similar to At3g55390: unknown protein	chr2.CM0002.4_s_at	0.0363629	0.999977	-0.0676296	0.953389	-0.46064	0.277438	-0.482173	0.216199	0.0229639	0.999967	-0.482895	0.293068	0.0350241	0.99998
-0.0229147	Similar to At2g40140: putative CCCH-type zinc finger protein	chr2.CM0002.48_at	-0.654901	0.104692	-1.00287	0.00356607	-0.77733	0.0306361	-1.155	0.00121208	-0.493612	0.225356	-1.15722	0.00175073	-0.166565	0.81109
-0.0158054	Similar to At5g05600: leucoanthocyanidin dioxygenase-like protein	chr2.CM0002.50_at	-0.773076	0.0485161	-1.414	0.0001079	-0.390445	0.362794	-0.491607	0.185624	-0.30316	0.543087	-0.388189	0.422237	-0.632104	0.074043
-0.00780653	Similar to At2g40120: protein kinase like protein	chr2.CM0002.55_at	0.203494	0.688103	-0.584028	0.0278062	-0.361629	0.241965	-0.407803	0.148879	-0.185502	0.677797	-0.189856	0.712147	-1.16424	3.62604e-05
-0.00752152	Similar to At3g55960: unknown protein	chr2.CM0002.57_at	-0.312007	0.325089	-0.583292	0.013589	-0.234771	0.454917	-0.56538	0.0192325	0.0806835	0.922953	-0.335955	0.260147	0.179418	0.598409
-0.00690137	Similar to At3g08510: phosphoinositide specific phospholipase C (AtPLC2)	chr2.CM0002.62_at	-0.299911	0.202216	-0.543339	0.00426438	-0.278108	0.197646	-0.292868	0.14588	-0.349394	0.103143	-0.0789265	0.915954	-0.329018	0.094328
-0.002405	Similar to At1g10600: hypothetical protein	chr2.CM0008.1.1_at	-0.110504	0.85962	-0.453111	0.0305143	0.0319114	0.999983	-0.0509359	0.882467	-0.118899	0.771648	0.00823175	0.999973	-0.41881	0.0488518
8.10965e-05	Similar to At1g70340: unknown protein	chr2.CM0008.1_at	-0.0821765	0.999977	-0.620962	0.0352255	0.379176	0.277503	0.0736253	0.878106	-0.00315933	0.999967	0.251564	0.610056	-0.666419	0.0238914
0.000375941	Similar to At1g23730: putative carbonic anhydrase	chr2.CM0008.10_at	0.0176171	0.999977	-0.0352513	0.954657	-0.0973826	0.819646	0.0586182	0.845973	-0.14789	0.619695	0.081193	0.910813	0.267627	0.199649
-0.00266851	Similar to CAH2_FLALI: (P46513) CARBONIC ANHYDRASE 2 (EC 4.2.1.1) (CARB	chr2.CM0008.11.1_at	0.0751299	0.795795	-0.204185	0.10562	-0.0143295	0.999983	0.0381056	0.842676	-0.26755	0.047889	-0.0610024	0.864361	-0.318821	0.0089591
-0.00158082	Similar to At5g14670: ADP-ribosylation factor - like protein	chr2.CM0008.23_at	0.046846	0.94978	-0.202696	0.103184	-0.0705331	0.760575	-0.0987896	0.509548	0.0469318	0.892436	-0.0787386	0.757276	0.0312448	0.963236
0.00383406	Similar to At1g60490: phosphatidylinositol 3-kinase (AtVps34)	chr2.CM0008.24_at	0.138896	0.900688	-0.173317	0.714491	0.329903	0.37981	-0.135255	0.754818	0.308125	0.440003	0.176567	0.801337	-0.269546	0.487042
0.00583394	Similar to At1g10650: Similar to putative inhibitor of apoptosis gi3924605; Similar to ESTs gb|AI994578.1, gb|T04171, gb|AA728525	chr2.CM0008.28_at	0.255196	0.26411	-0.118518	0.64811	0.0599508	0.939623	0.139092	0.535467	0.27385	0.18833	0.205924	0.403719	0.173743	0.436068
-0.00359235	Similar to At5g14740: CARBONIC ANHYDRASE 2	chr2.CM0008.3_at	0.0826794	0.999977	-0.0924158	0.907433	0.00461246	0.999983	-0.0189179	0.970015	-0.157244	0.820924	0.00565134	0.999973	-0.652794	0.0411367
-0.00344696	Similar to At1g10660: unknown protein	chr2.CM0008.31_at	-0.0860789	0.999977	-0.325125	0.40976	0.149262	0.859444	-0.586416	0.0851162	0.507282	0.185831	-0.0976584	0.982723	0.598101	0.0763543
-0.00669079	Similar to At5g05670: signal recognition particle receptor beta subunit-like protein	chr2.CM0008.32_at	-0.245555	0.201961	-0.422573	0.00639498	-0.218162	0.221825	-0.490905	0.00220086	-0.238558	0.188538	-0.211123	0.287543	-0.0118891	0.99998
-0.00966536	Similar to At1g10670: unknown protein	chr2.CM0008.33_at	0.0104463	0.999977	-0.608574	2.13963e-05	-0.450497	0.00116618	-0.322932	0.0152798	-0.427439	0.00316639	-0.299551	0.036338	-0.407857	0.00192608
0.00603227	Similar to At1g60800: Putative Serine Threonine protein kinase	chr2.CM0008.37_at	-0.908836	0.017985	0.467834	0.20689	0.304349	0.528696	-0.82023	0.0191356	0.951255	0.0117652	0.96747	0.00881519	-0.0217281	0.99998
0.00508279	Similar to At1g60795: unknown protein	chr2.CM0008.40_at	-0.121559	0.954821	-0.112964	0.875085	0.412196	0.278937	-0.123912	0.79838	0.0253923	0.999967	0.455539	0.258317	0.218703	0.656563
-0.00178214	Similar to At1g70370: unknown protein	chr2.CM0008.5_at	-0.529941	0.00131786	-0.338701	0.0217159	0.22787	0.169656	-0.126047	0.487453	0.106227	0.662115	0.0961954	0.75956	-0.347957	0.0186807
0.0167043	Similar to At2g29650: Na+-dependent inorganic phosphate cotransporter like protein	chr2.CM0008.51.1_at	0.819338	0.000132904	0.785569	9.11706e-05	0.498177	0.0113407	0.672174	0.000691643	0.448721	0.0310578	0.449241	0.0287883	0.0622464	0.922181
-0.00155377	Similar to At1g70550: unknown protein	chr2.CM0008.53_at	-0.281083	0.474923	-0.156839	0.701314	-0.200923	0.61713	-0.411797	0.138665	0.317109	0.335479	0.354485	0.293471	-0.665602	0.0112017
0.00368923	Similar to At1g10740: lipase like protein	chr2.CM0008.56_at	-0.272475	0.685349	0.000328244	0.999759	0.584032	0.13522	-0.26137	0.564111	0.293061	0.578814	-0.105948	0.981936	0.476055	0.223394
-0.00854216	Similar to At1g60780: putative Clathrin Coat Assembly protein	chr2.CM0008.63_at	-0.257064	0.160048	-0.533229	0.000590477	-0.391322	0.0129153	-0.450166	0.00374479	-0.0121485	0.999967	-0.201017	0.303048	-0.569552	0.000258747
0.00182038	Similar to At1g10700: putative phosphoribosyl diphosphate synthase	chr2.CM0008.65_at	0.214768	0.257169	-0.120683	0.533257	0.00539117	0.999983	0.0550598	0.806372	0.0211226	0.999967	0.258433	0.13632	-0.708715	1.03103e-05
-0.00153918	Similar to At1g70580: putative alanine aminotransferase	chr2.CM0008.66_at	0.0144683	0.999977	-0.155994	0.128967	0.0113111	0.999983	0.0446079	0.754816	-0.161419	0.154866	-0.048498	0.868279	-0.183565	0.0685607
-0.00630615	Similar to At1g70590: unknown protein	chr2.CM0008.68_at	0.103433	0.919131	-0.211617	0.474134	-0.0010593	0.999983	-0.446972	0.0659217	-0.0023341	0.999967	-0.284046	0.374833	-0.587082	0.0128145
-0.00240417	Similar to At3g26600: unknown protein	chr2.CM0008.69_at	0.100371	0.998224	-0.0805421	0.932228	-0.0973401	0.969413	-0.213014	0.63729	0.196856	0.760078	-0.38554	0.409483	0.455893	0.218272
-0.0052216	Similar to At1g70600: 60S ribosomal protein L27A	chr2.CM0008.74_at	-0.0768477	0.851111	-0.191434	0.213943	-0.0707551	0.829424	-0.270843	0.0649146	-0.0942505	0.702926	-0.106258	0.68946	-0.179189	0.265383
0.00365297	Similar to At1g23750: unknown protein	chr2.CM0008.8_s_at	0.223006	0.0687658	0.0981068	0.454935	0.0748105	0.666171	0.123443	0.303709	0.130371	0.325355	0.0111114	0.999973	0.230495	0.031172
-0.000982237	Similar to At3g55610: delta-1-pyrroline-5-carboxylate synthetase	chr2.CM0011.16_at	0.263077	0.622522	-0.347924	0.319901	0.206527	0.690171	-0.68735	0.0276756	-0.0231907	0.999967	-0.301767	0.516503	0.122678	0.873513
-0.0312284	Similar to Q9ZTT3: (Q9ZTT3) SUBTILISIN-LIKE PROTEASE C1 (FRAGMENT)	chr2.CM0011.25_at	-1.16586	0.00519241	-1.02095	0.00663306	-1.12788	0.004182	0.152156	0.786579	-0.745858	0.0774874	-0.718064	0.0944921	-1.05925	0.00493796
-0.000833186	Similar to At2g30920: dihydroxypolyprenylbenzoate methyltransferase	chr2.CM0018.101_at	-0.257954	0.305853	-0.554781	0.00378207	0.0949873	0.828655	-0.493435	0.0111921	0.0960625	0.817123	-0.191649	0.503437	0.125337	0.676279
0.00241138	Similar to At1g51510: unknown protein	chr2.CM0018.13_at	0.0978226	0.690082	-0.108543	0.509951	0.119313	0.495573	0.0383677	0.850278	0.106619	0.576872	0.149837	0.397266	0.087291	0.657613
0.00247485	Similar to HEM3_PEA: (Q43082) PORPHOBILINOGEN DEAMINASE, CHLOROPLAST PR	chr2.CM0018.14_at	0.0528275	0.999977	0.133743	0.605465	0.253292	0.238174	0.09127	0.730435	-0.0571569	0.940755	0.00779484	0.999973	-0.194819	0.38402
0.000516655	Similar to At1g71500: unknown protein	chr2.CM0018.28_at	0.111817	0.775542	0.248111	0.180752	0.0982181	0.776017	-0.00395464	0.988238	-0.0643939	0.904901	0.0698818	0.925005	-0.684404	0.000147943
0.000430445	Similar to At4g32480: putative protein	chr2.CM0018.29_at	-0.266287	0.806227	0.00796891	0.994713	-0.0802965	0.999983	0.000313421	0.999642	-0.194062	0.862357	0.506786	0.412541	0.206603	0.826335
0.0138007	Similar to Q9ZNU6: (Q9ZNU6) TDET1 PROTEIN	chr2.CM0018.30_at	0.577554	0.0225718	0.073963	0.888718	0.349243	0.168266	0.514367	0.0255608	0.315322	0.245398	0.672496	0.00554837	-0.4063	0.0811591
0.000475419	Similar to At4g10030: unknown protein	chr2.CM0018.31_at	-0.153477	0.632769	0.252836	0.195283	0.109356	0.748625	-0.0630417	0.821315	0.145068	0.601597	0.0607128	0.964549	-0.112171	0.707269
-0.00327684	Similar to At5g10330: histidinol-phosphate aminotransferase-like protein	chr2.CM0018.34.1_at	0.155574	0.43918	0.0189204	0.970096	-0.25301	0.0915403	-0.0420971	0.847438	-0.126932	0.515824	-0.147027	0.464361	-0.258295	0.0685021
0.00678687	Similar to At1g71480: unknown protein	chr2.CM0018.37_at	0.165154	0.763444	0.278871	0.332418	0.393496	0.158641	0.415136	0.114788	-0.0436369	0.999967	0.0214677	0.999973	-0.410335	0.118529
-0.00217266	Similar to At5g10330: histidinol-phosphate aminotransferase-like protein	chr2.CM0018.41.1_at	0.205059	0.18458	-0.0145528	0.974993	-0.304888	0.0202181	0.101843	0.516046	-0.264287	0.0589968	-0.0522723	0.916322	-0.102012	0.55671
-0.00356348	Similar to At5g10330: histidinol-phosphate aminotransferase-like protein	chr2.CM0018.41.2_at	0.18434	0.298042	-0.189954	0.188332	-0.350695	0.0126079	0.0204916	0.930225	-0.238682	0.120412	-0.0233944	0.999973	-0.14981	0.348054
-0.00112728	Similar to At4g10030: unknown protein	chr2.CM0018.41_at	0.265678	0.547527	-0.0117995	0.988746	0.100908	0.920885	-0.0467857	0.921543	0.187892	0.690139	0.0509707	0.999973	-0.00288924	0.99998
-0.0106949	Similar to At4g10040: cytochrome c	chr2.CM0018.44_at	-0.198708	0.51125	-0.38336	0.0524698	-0.653591	0.00160016	-0.651063	0.00137902	-0.301011	0.188558	-0.418131	0.0545632	0.0640459	0.923467
0.0010629	Similar to At4g10050: lipase like protein	chr2.CM0018.46_at	0.0696703	0.969841	-0.0996389	0.77054	0.179247	0.507477	-0.0973848	0.728443	0.341946	0.127036	0.186057	0.541737	-0.0753489	0.886209
-0.000137954	Similar to At4g10070: putative DNA-directed RNA polymerase	chr2.CM0018.47_at	0.387017	0.0531811	-0.00926447	0.986606	0.01689	0.999983	-0.124789	0.583187	0.376565	0.0529316	0.279371	0.186889	-0.127337	0.621174
-0.00798585	Similar to At2g39725: unknown protein	chr2.CM0018.49_at	-0.407688	0.401509	-0.533743	0.139567	-0.344656	0.448155	-0.599018	0.0953533	0.0264209	0.999967	-0.357309	0.48164	-0.456594	0.232213
0.000820861	Similar to At4g15110: cytochrome P450 (Z97337.39)	chr2.CM0018.5.1_at	0.0843255	0.954353	-0.282931	0.2459	0.0737166	0.942872	0.0811196	0.80975	-0.318148	0.228352	0.267934	0.37329	-0.801937	0.000412055
0.00480989	Similar to At1g71420: hypothetical protein	chr2.CM0018.58_at	0.042474	0.999977	0.0137089	0.984317	-0.0373559	0.999983	0.120613	0.668976	0.521759	0.0209953	0.12966	0.775238	-0.0691793	0.918201
0.00221967	Similar to At2g40935: unknown protein	chr2.CM0018.59_at	0.126658	0.903988	0.0192047	0.983491	0.284011	0.426889	0.236245	0.48239	-0.173264	0.726004	-0.133218	0.873574	0.102732	0.892609
-0.000776732	Similar to At5g41960: unknown protein	chr2.CM0018.60_at	-0.0239377	0.999977	-0.0207942	0.980295	-0.0715922	0.966047	-0.504678	0.0421138	0.388837	0.16707	-0.369356	0.21477	-0.242915	0.419254
-0.0140032	Similar to At3g03150: unknown protein	chr2.CM0018.61_at	-0.297433	0.140842	-0.557558	0.00111639	-0.314684	0.0831261	-0.174544	0.37231	-0.446689	0.0157433	-0.765227	5.87346e-05	-0.253153	0.160255
-0.00772477	Similar to At5g38650: unknown protein	chr2.CM0018.64_at	0.151818	0.612517	-0.148388	0.50563	-0.196138	0.366363	-0.0513762	0.852669	-0.148648	0.560299	-0.222597	0.331084	-0.205232	0.307468
0.00365832	Similar to At5g17170: unknown protein	chr2.CM0018.65_at	0.334897	0.0577563	0.0583727	0.860741	0.345923	0.032678	0.373555	0.0173014	-0.306912	0.0759539	0.0616244	0.926242	-0.0173954	0.99998
0.00618717	Similar to At1g08520: Mg-chelatase like protein	chr2.CM0018.7_at	0.185265	0.393955	0.349026	0.0239057	0.221652	0.211932	0.183607	0.291185	0.0589356	0.897935	0.385937	0.0213774	-0.351455	0.0236342
-0.000144565	Similar to At5g62030: unknown protein (At5g62030)	chr2.CM0018.76_at	0.180539	0.701976	0.0229773	0.979155	-0.282561	0.341827	-0.526032	0.0329777	0.106795	0.85949	-0.00146968	0.999973	0.488959	0.0461914
0.00781717	Similar to At2g43190: unknown protein	chr2.CM0018.77_s_at	-0.0979976	0.931129	-0.196845	0.51355	0.077592	0.943371	-0.161283	0.599295	0.0729907	0.938635	0.148131	0.772504	-0.148949	0.691323
0.00256689	Similar to Q9SYH1: (Q9SYH1) F15I1.23 PROTEIN	chr2.CM0018.78_at	0.0893259	0.993017	-0.306439	0.361064	0.155297	0.796611	0.333377	0.304559	-0.242782	0.567726	0.258049	0.577507	-1.14904	0.000121881
-0.0167855	Similar to At5g17060: ADP-ribosylation factor -like protein	chr2.CM0018.82_at	-0.155056	0.827981	-0.707614	0.00904032	-1.02198	0.000476576	-0.438952	0.126032	-0.276866	0.449561	-0.759152	0.00936946	0.154076	0.748554
0.00209028	Similar to At5g12410: unknown protein	chr2.CM0018.9_at	0.120102	0.621189	-0.0478221	0.880679	0.0706401	0.822172	0.0827245	0.664115	0.0134089	0.999967	0.172677	0.35524	-0.168914	0.29082
-0.00794479	Similar to At4g39160: putative protein	chr2.CM0018.96_at	0.242281	0.582566	0.364149	0.201788	0.0271017	0.999983	0.262958	0.398969	-0.0842859	0.934757	-0.0610958	0.999973	0.0174098	0.99998
0.00371914	Similar to At5g06210: unknown protein	chr2.CM0018.98.1_at	0.225749	0.518361	0.0891662	0.849775	0.421158	0.0820291	0.180822	0.519288	0.300082	0.272039	0.322767	0.251008	-0.208272	0.470437
-0.000581145	Similar to At1g31970: unknown protein	chr2.CM0020.19_at	-0.0924863	0.825706	-0.0772209	0.79144	0.0415763	0.986988	-0.0451527	0.861039	-0.0344286	0.989932	-0.0331982	0.999973	0.137413	0.524741
-0.00282184	Similar to At1g32050: unknown protein	chr2.CM0020.26_at	-0.111908	0.731079	-0.24406	0.144803	-0.200766	0.290865	-0.314088	0.0544451	0.0705545	0.85851	-0.1404	0.589652	0.0846001	0.776564
0.000546753	Similar to At1g32060: phosphoribulokinase (EC 2.7.1.19) precursor like protein	chr2.CM0020.27_at	0.0459303	0.906821	-0.0957107	0.436158	0.107724	0.404245	0.0880692	0.47244	-0.0464497	0.846881	-0.00755332	0.999973	-0.225393	0.0257681
0.00565485	Similar to At5g45590: unknown protein	chr2.CM0020.33_at	0.240909	0.129401	0.145036	0.347471	0.17709	0.257214	-0.0480264	0.813094	0.218576	0.155187	0.162753	0.364802	-0.109236	0.550001
-0.00923985	Similar to Q9LWT7: (Q9LWT7) ESTS AU082452(S2330)	chr2.CM0020.35_at	-0.0940759	0.916192	-0.987734	2.23417e-05	0.0563095	0.984217	-0.432235	0.0472097	-0.0232389	0.999967	-0.0430873	0.999973	-0.774931	0.000377543
-0.0107557	Similar to IFRI_LUPAL: (P52581) ISOFLAVONE REDUCTASE HOMOLOG (EC 1.3.1.	chr2.CM0020.42.1_at	-0.656634	0.0652263	-0.790702	0.0103857	-0.84344	0.0088894	-0.507905	0.118762	-0.151077	0.827373	0.0362094	0.999973	-0.943042	0.00242818
-0.000671851	Similar to At5g45620: 26S proteasome subunit-like protein	chr2.CM0020.8_at	0.167906	0.224627	-0.045296	0.83974	-0.085653	0.607464	-0.143588	0.234973	0.073204	0.700699	0.0850253	0.669156	-0.0538287	0.808825
-0.00418916	Similar to At1g31940: unknown protein	chr2.CM0020.9_at	0.0615244	0.976881	-0.280653	0.136996	0.0331747	0.999983	-0.327716	0.0788124	0.217428	0.335733	0.035702	0.999973	-0.178821	0.424403
0.00827875	Similar to At5g46560: unknown protein	chr2.CM0021.13_at	0.208681	0.305363	0.329319	0.0330566	0.311264	0.0580448	-0.0566867	0.808537	0.332266	0.0523797	0.433818	0.00888613	0.0340238	0.982624
0.00228556	Similar to At5g47010: UPF1	chr2.CM0021.20_at	0.0141289	0.999977	0.0621614	0.72616	0.156473	0.213668	0.000634083	0.996657	0.266589	0.0272071	0.0959928	0.594793	0.127865	0.314857
0.00152776	Similar to At2g38740: unknown protein	chr2.CM0021.25_at	0.354491	0.633088	0.0198377	0.987526	0.0738098	0.999983	0.294778	0.590272	0.509184	0.333869	-0.164226	0.931397	0.397158	0.458525
-0.00444513	Similar to Q9ZRD1: (Q9ZRD1) NTGP4 (FRAGMENT)	chr2.CM0021.28_at	0.173801	0.335846	-0.0928176	0.629238	-0.117142	0.537027	-0.0167078	0.943152	0.107098	0.600837	-0.244676	0.114183	-0.485077	0.000404808
-0.0194039	Similar to At1g32440: putative pyruvate kinase, plastid isozyme (At1g32440)	chr2.CM0021.3_at	-0.353602	0.627996	-2.11851	6.38127e-06	-0.247263	0.753469	-0.782462	0.0677526	-0.0194132	0.999967	0.0715404	0.999973	-2.8301	2.96957e-08
-0.0058024	Similar to At2g38740: unknown protein	chr2.CM0021.30_at	-0.288344	0.393572	0.0877668	0.868332	0.194351	0.585767	-0.107207	0.76042	-0.0572913	0.979394	-0.517788	0.0527272	-1.40621	4.47376e-07
-0.00320616	Similar to At5g47020: putative protein	chr2.CM0021.32_at	0.0490353	0.999977	-0.154414	0.867077	0.129065	0.958725	0.120959	0.857554	-0.284364	0.693749	-0.260973	0.782575	0.0209698	0.99998
0.00235703	Similar to At1g33970: unknown protein	chr2.CM0021.36_at	0.152637	0.411225	0.0141879	0.97613	0.268994	0.0524096	0.0997717	0.547225	0.162557	0.315878	0.229726	0.132514	-0.359011	0.00603738
0.000710819	Similar to At5g47020: putative protein	chr2.CM0021.39_at	-0.111939	0.979194	-0.335411	0.395656	0.171467	0.813754	-0.283497	0.485948	0.352614	0.42163	0.278294	0.621228	-0.207808	0.699211
-0.000398091	Similar to At3g57990: unknown protein	chr2.CM0021.4_at	0.00966435	0.999977	0.0659459	0.887964	-0.109051	0.794455	-0.0780158	0.797077	-0.0804608	0.886379	-0.254378	0.338203	-0.454981	0.0238776
0.0120919	Similar to At5g47040: Lon protease homolog 1 precursor	chr2.CM0021.42_at	0.618949	0.0260024	-0.155509	0.677691	0.257865	0.422604	0.664575	0.00864581	0.322733	0.287523	0.148212	0.796718	0.127555	0.789776
-0.00274899	Similar to At4g17120: hypothetical protein	chr2.CM0021.43_at	0.147611	0.649502	0.00539392	0.991254	-0.177714	0.457483	-0.173328	0.417182	0.201138	0.38976	0.0894283	0.866849	-0.0454677	0.967145
-0.0082756	Similar to At5g47060: unknown protein	chr2.CM0021.49_at	-0.219068	0.603771	-0.836926	0.000920499	0.195316	0.599187	-0.305498	0.268288	-0.472061	0.0906551	-0.29597	0.380081	0.200686	0.557693
0.019182	Similar to At4g17090: beta-amylase (ct-bmy gene)	chr2.CM0021.54_at	1.24039	0.000905937	0.458862	0.201274	0.732658	0.0370215	1.89014	1.25114e-06	0.387735	0.362121	0.266309	0.651224	0.587623	0.0887537
-0.00139095	Similar to At1g32730: unknown protein	chr2.CM0021.55.1_at	0.211253	0.578932	-0.0436386	0.952964	0.385055	0.128344	-0.132011	0.675723	0.455971	0.0769889	0.0121728	0.999973	-0.392185	0.101099
0.00166398	Similar to At1g32730: unknown protein	chr2.CM0021.55.2_at	0.386255	0.0395527	-0.0783034	0.796793	0.182335	0.385052	0.166144	0.393721	-0.17264	0.436338	0.0502507	0.98021	0.488887	0.00333227
0.0449352	Similar to At4g17090: beta-amylase (ct-bmy gene)	chr2.CM0021.56_at	1.36724	0.00167016	1.60996	0.000100612	1.5843	0.00020398	1.56857	0.000180758	1.60623	0.000332344	1.81722	4.43946e-05	2.15834	1.12745e-06
-0.00365338	Similar to R37A_PSEMZ: (Q9ZRS8) 60S RIBOSOMAL PROTEIN L37A	chr2.CM0021.59_at	-0.0671308	0.89931	-0.318557	0.0259036	-0.19408	0.244766	0.0905542	0.638417	-0.337469	0.0326675	-0.0981811	0.734496	-0.221175	0.146945
-0.00252735	Similar to R37A_PSEMZ: (Q9ZRS8) 60S RIBOSOMAL PROTEIN L37A	chr2.CM0021.59_x_at	-0.0314403	0.999977	-0.19853	0.138133	-0.0444084	0.931845	0.0939484	0.56637	-0.347167	0.0133954	-0.170782	0.299612	0.00183913	0.99998
0.00297678	Similar to At5g47080: casein kinase II beta chain	chr2.CM0021.60_at	0.271092	0.0554267	0.075589	0.691179	0.0199649	0.999983	-0.191285	0.145855	0.217453	0.123761	0.0654822	0.845715	0.173941	0.198552
-0.0025266	Similar to P93557: (P93557) MITOTIC CYCLIN	chr2.CM0021.62_s_at	0.980686	0.0856649	-0.0621737	0.972215	-0.102052	0.999983	-0.387408	0.528973	0.468129	0.489916	0.211202	0.907894	-0.0723156	0.99998
-0.00578874	Similar to At1g32400: unknown protein	chr2.CM0021.7_at	-0.314207	0.0401952	-0.193279	0.180752	-0.118166	0.537771	-0.373308	0.00706008	0.0422115	0.938802	-0.243792	0.120664	-0.105239	0.583213
0.0012481	Similar to At4g18020: pseudo-response regulator 2 (APRR2)	chr2.CM0021.9_at	-0.110403	0.900854	-0.166706	0.621279	0.150531	0.720912	-0.156362	0.620486	0.120391	0.814298	0.151989	0.767044	-0.302756	0.255841
-0.0170729	Similar to At1g59940: putative protein	chr2.CM0028.12_at	-0.434235	0.532914	-1.6435	0.000322183	-0.15477	0.929554	-1.88917	8.22682e-05	0.210333	0.836092	-0.379242	0.606187	-0.742614	0.106677
-0.00047332	Similar to At1g70090: unknown protein	chr2.CM0028.18_s_at	-0.387041	0.418661	0.536614	0.124066	0.701645	0.0475388	-1.05493	0.00228328	0.606723	0.109626	-0.247018	0.694731	0.194492	0.736671
-0.00437347	Similar to At1g59900: pyruvate dehydrogenase E1 alpha subunit, putative	chr2.CM0028.20.3_at	0.0349972	0.999977	-0.0658691	0.798696	-0.060579	0.876567	-0.261873	0.0709615	0.103296	0.649901	-0.185611	0.307536	-0.168764	0.294819
-0.00312438	Similar to ODPA_PEA: (P52902) PYRUVATE DEHYDROGENASE E1 COMPONENT ALPHA	chr2.CM0028.20_at	-0.0226444	0.999977	-0.0883874	0.48616	-0.0680114	0.68672	-0.316458	0.0022735	0.109498	0.403542	-0.0595698	0.800027	-0.314509	0.0018477
0.00805116	Similar to At1g70070: Similar to Synechocystis antiviral protein (At1g70070)	chr2.CM0028.21_at	0.0689649	0.964258	0.357659	0.0628931	0.525935	0.00768467	0.253908	0.219424	0.329	0.12856	0.313134	0.165374	-0.375625	0.0510248
-0.00234601	Similar to At1g24190: hypothetical protein	chr2.CM0028.22_at	-0.100632	0.845224	-0.176606	0.428594	-0.0707348	0.907423	-0.292402	0.13236	0.137387	0.64102	-0.12253	0.747175	-0.0687503	0.892576
0.00578587	Similar to At1g70000: unknown protein	chr2.CM0028.28_at	-0.226763	0.562656	0.336501	0.19326	0.882713	0.000624455	0.171703	0.583186	-0.108928	0.853559	0.258225	0.459067	-0.0508184	0.98773
-0.00229611	Similar to At1g69980: unknown protein	chr2.CM0028.30.2_at	-0.195886	0.349816	-0.0359861	0.934802	0.0350577	0.999983	-0.0981721	0.635509	0.302937	0.0801533	0.0841435	0.834756	0.0788612	0.792127
-0.000756059	Similar to Q9MB06: (Q9MB06) TYPE 2A PROTEIN PHOSPHATASE-1	chr2.CM0028.31_at	0.214654	0.151333	-0.00236742	0.994246	-0.173786	0.224391	-0.232135	0.0699792	0.187415	0.198404	-0.0852694	0.733077	0.0902929	0.620384
0.00420047	Similar to At1g70160: unknown protein	chr2.CM0028.8_at	0.245474	0.0103215	-0.113928	0.224015	0.00904914	0.999983	0.0581325	0.60941	0.209059	0.0274544	0.114195	0.305617	0.176729	0.0425882
0.00158651	Similar to At2g27060: putative receptor-like protein kinase	chr2.CM0031.21_at	0.0582982	0.973775	-0.085542	0.768945	0.0442469	0.98455	-0.0233177	0.936477	0.0415545	0.975533	0.0102725	0.999973	0.601027	0.000452507
-0.00152948	Similar to At3g20770: ethylene-insensitive 3	chr2.CM0031.25_at	0.0691674	0.911577	-0.24272	0.131957	0.0160115	0.999983	-0.100076	0.626645	0.125411	0.589199	-0.00989717	0.999973	0.199729	0.245835
-0.00507939	Similar to At5g21090: leucine-rich repeat protein	chr2.CM0031.27.2_at	0.116615	0.684134	-0.27203	0.0780206	-0.205223	0.243211	-0.287792	0.0644109	0.181512	0.339669	-0.320814	0.0564033	0.140069	0.470845
0.0031885	Similar to At2g27040: Argonaute (AGO1)-like protein	chr2.CM0031.33_at	0.243998	0.0485491	-0.00805504	0.982907	0.112525	0.426539	0.134762	0.265268	0.0461873	0.870488	0.108981	0.504335	0.0808795	0.607975
-0.00226983	Similar to At5g60345: unknown protein	chr2.CM0031.34_at	0.112819	0.823407	0.106831	0.740482	-0.257283	0.262848	-0.186876	0.42002	0.0283078	0.999967	0.0574475	0.98415	0.076482	0.880487
-0.00271319	Similar to At5g21160: unknown protein	chr2.CM0031.38_at	0.00415435	0.999977	-0.130622	0.414865	-0.0965818	0.648647	-0.355222	0.00893399	0.138228	0.436603	-0.0528033	0.927518	-0.23829	0.0823829
-0.000705468	Similar to At5g55970: unknown protein	chr2.CM0056.12_s_at	-0.00292172	0.999977	-0.227342	0.436627	0.0483255	0.999983	0.498375	0.0417397	-0.228891	0.489375	-0.46612	0.0861992	-0.253689	0.379582
-0.0111243	Similar to At1g70230: unknown protein	chr2.CM0056.18_at	-0.16531	0.697339	-0.171864	0.558597	-0.627622	0.0061857	0.0784531	0.815705	-0.328094	0.20486	-0.683444	0.00380664	0.0536815	0.971125
-0.00169714	Similar to At1g70230: unknown protein	chr2.CM0056.20.2_at	-0.495907	0.00183741	0.321701	0.0240956	0.0592843	0.88786	-0.248915	0.0949597	-0.0247915	0.999967	-0.126992	0.585547	0.0718261	0.79842
0.00415866	Similar to At1g70230: unknown protein	chr2.CM0056.20_at	0.0807987	0.995738	0.456694	0.092794	-0.202063	0.618123	0.0444451	0.922281	0.380519	0.225762	0.260267	0.51677	0.232084	0.505803
0.00201848	Similar to At1g24040: unknown protein	chr2.CM0056.25_at	0.192822	0.550804	0.527726	0.00858563	0.331187	0.136731	-0.201608	0.393014	0.162041	0.596386	0.0859957	0.909931	-0.172829	0.520021
-0.00421368	Similar to At1g24030: protein kinase like protein	chr2.CM0056.26.1_at	0.153624	0.96186	-0.439002	0.369138	-0.291164	0.670587	-0.0136974	0.98304	0.000535338	0.999967	-0.0749836	0.999973	-0.346805	0.540503
-0.00461705	Similar to At1g24030: protein kinase like protein	chr2.CM0056.26_at	-0.367167	0.503664	-0.808948	0.0234486	-0.0109308	0.999983	-0.267673	0.557814	-0.0139015	0.999967	0.344967	0.530581	-1.19763	0.000944815
0.00138207	Similar to At1g24020: pollen allergen-like protein	chr2.CM0056.28_at	0.163215	0.373143	-0.057602	0.824411	0.119618	0.516044	0.0843239	0.635845	0.227055	0.135249	0.284259	0.0533723	-0.327458	0.0134863
-0.00821773	Similar to At5g26830: threonyl-tRNA synthetase	chr2.CM0056.35_at	-0.0683128	0.904862	-0.225174	0.150487	-0.274063	0.0880052	-0.368533	0.0149066	-0.0552946	0.903625	-0.251549	0.151917	-0.532015	0.000454853
0.00162553	Similar to At1g23980: unknown protein	chr2.CM0056.37_at	0.120794	0.905679	0.220661	0.517204	0.0481654	0.999983	-0.107508	0.783787	0.223703	0.565073	0.0264742	0.999973	0.161568	0.71072
-0.00299147	Similar to At1g60070: hypothetical protein	chr2.CM0056.38_at	0.27117	0.0898332	-0.131892	0.427157	-0.0924666	0.688879	-0.463583	0.00115843	0.0587584	0.867685	-0.0737767	0.839704	0.0545029	0.875553
-0.00404205	Similar to At3g54250: DIPHOSPHOMEVALONATE DECARBOXYLASE - like protein	chr2.CM0056.4.1_at	-0.185705	0.426666	-0.348564	0.031818	0.104676	0.712424	-0.302831	0.0706695	-0.29255	0.112004	-0.010164	0.999973	-0.0612359	0.890767
-0.00347456	Similar to At3g54250: DIPHOSPHOMEVALONATE DECARBOXYLASE - like protein	chr2.CM0056.4.1_x_at	-0.19438	0.469896	-0.213745	0.291034	0.0510381	0.974206	-0.32392	0.0829772	-0.200898	0.390015	0.00176789	0.999973	-0.0705422	0.880608
-0.0136575	Similar to At1g23870: trehalose 6-phosphate synthase, putative	chr2.CM0056.42_at	-0.608354	0.0306897	-0.620359	0.0129196	-0.336023	0.251441	-0.477155	0.0644541	-0.0440368	0.999967	-0.63426	0.019238	-0.812465	0.00132571
0.00358812	Similar to At2g32700: unknown protein	chr2.CM0056.49_at	0.332908	0.0591161	0.305309	0.0492755	0.165077	0.402399	0.0238862	0.9283	0.348177	0.0405879	0.100172	0.759438	0.0252229	0.99998
0.00482798	Similar to At4g31990: aspartate aminotransferase	chr2.CM0056.5_x_at	0.43532	0.139975	0.105325	0.828495	0.259986	0.412385	0.653117	0.00931445	-0.663711	0.0140808	-0.355965	0.246567	0.710405	0.00395962
0.000172301	Similar to At3g07110: 60S ribosomal like protein L13A	chr2.CM0056.52_at	-0.0735397	0.872281	-0.0292528	0.947909	-0.1598	0.381071	-0.200499	0.201492	0.0875641	0.74555	0.0932389	0.764837	0.645433	2.78834e-05
0.00199786	Similar to At3g07090: unknown protein	chr2.CM0056.54_at	0.234014	0.305978	0.015502	0.97996	-0.0338305	0.999983	-0.0927474	0.701461	0.274487	0.172257	0.372881	0.0522267	-0.0586008	0.916424
0.00853785	Similar to At3g24800: PRT1	chr2.CM0056.57.2_at	0.611238	0.0755329	0.643942	0.0301823	-0.0706108	0.99792	0.0727598	0.881485	0.593976	0.0743394	0.0868085	0.984922	0.300714	0.411249
0.0327437	Similar to Q9SRX8: (Q9SRX8) F22D16.15 PROTEIN	chr2.CM0056.59.1_at	1.8267	2.24734e-05	1.24726	0.000935106	0.800065	0.0400535	1.44407	0.000247913	1.61443	0.000162496	1.09084	0.00597166	3.093	5.10833e-10
0.00351726	Similar to At2g32700: unknown protein	chr2.CM0056.59_at	0.32699	0.251538	0.266239	0.289132	0.317325	0.217168	0.0258441	0.946636	0.327034	0.217539	0.0595768	0.994905	-0.15191	0.658997
-0.00351048	Similar to At5g48760: 60S ribosomal protein L13a	chr2.CM0056.61_at	0.0260502	0.999977	-0.11297	0.673989	-0.195785	0.386636	-0.165855	0.438389	-0.0387076	0.988801	-0.0938951	0.847659	0.0395177	0.982416
-0.00154316	Similar to At3g07080: putative integral membrane protein	chr2.CM0056.65.1_at	0.0252452	0.999977	0.0949289	0.793976	0.273753	0.237258	-0.392727	0.0554641	0.212073	0.422292	0.0963039	0.875578	0.0888456	0.842526
0.0022921	Similar to At3g24800: PRT1	chr2.CM0056.81_at	0.281064	0.384165	-0.110517	0.7927	-0.0142477	0.999983	-0.384036	0.11493	0.465896	0.0725064	0.347429	0.22374	-0.114553	0.804817
0.00498759	Similar to At5g58410: unknown protein	chr2.CM0058.11.1_at	0.337341	0.218063	0.0261769	0.974634	0.357611	0.140109	-0.108839	0.72805	0.446415	0.06813	0.0680903	0.976123	0.213048	0.438296
0.00468805	Similar to At5g58410: unknown protein	chr2.CM0058.11_s_at	0.330171	0.076307	-0.0692931	0.8271	0.137141	0.552187	-0.158563	0.402499	0.435849	0.013729	0.248991	0.20444	0.257237	0.129823
0.0184753	Similar to At2g30300: hypothetical protein	chr2.CM0058.34.1_at	0.700228	0.226011	0.218216	0.794689	0.632636	0.235517	0.680206	0.166785	0.707704	0.18831	1.1808	0.0174429	-0.350971	0.593544
0.0027343	Similar to At2g30260: putative small nuclear ribonucleoprotein U2B	chr2.CM0058.7_at	0.0579768	0.954353	0.0769165	0.773155	0.106922	0.668811	-0.111517	0.569781	0.17522	0.370479	0.212056	0.272636	-0.0732392	0.815798
0.0066858	Similar to At5g24610: unknown protein	chr2.CM0060.15_s_at	0.277063	0.245463	-0.135743	0.604904	0.0490517	0.985237	-0.0958924	0.718664	0.532424	0.00976411	0.367504	0.0834859	0.645164	0.000704557
-0.00421993	Similar to At4g23740: putative receptor kinase	chr2.CM0060.18_at	0.229038	0.677348	0.00617498	0.993886	0.398805	0.242117	-0.317087	0.346486	0.322069	0.399675	0.862835	0.00610453	-1.01543	0.000656115
0.00391585	Similar to At5g41770: cell cycle control crn (crooked neck) protein-like	chr2.CM0060.28_s_at	0.28911	0.176475	-0.000127636	0.999759	0.115225	0.701805	0.266809	0.151778	0.0567758	0.931895	0.121095	0.729218	0.0849727	0.811166
0.000926547	Similar to At4g11110: COP1 like protein	chr2.CM0060.40.1_at	-0.00935233	0.999977	0.587504	0.00704035	0.00547153	0.999983	-0.290963	0.222258	0.387952	0.118269	0.161077	0.694731	0.36965	0.104207
0.00285943	Similar to At2g46340: putative photomorphogenesis repressor protein	chr2.CM0060.40_at	0.0107404	0.999977	0.480657	0.0297887	0.0355839	0.999983	-0.0308944	0.936073	0.146749	0.701792	0.157342	0.714762	0.158145	0.630401
0.00125372	Similar to At1g64350: unknown protein	chr2.CM0060.48_at	0.207359	0.617025	0.111636	0.8012	-0.15078	0.725552	-0.311291	0.237375	0.510452	0.0551395	-0.0404902	0.999973	-0.229351	0.449078
0.000434717	hypothetical protein	chr2.CM0060.61.1_at	0.0961863	0.70264	0.254542	0.0507469	-0.0580862	0.863018	0.0833505	0.629459	-0.18127	0.241157	0.0221627	0.999973	0.184459	0.188216
-0.00634768	Similar to At4g23850: acyl-CoA synthetase - like protein	chr2.CM0060.61_at	0.118761	0.522943	0.0890697	0.584901	-0.0502026	0.882176	-0.381593	0.00194847	-0.165646	0.246125	-0.21662	0.114982	-0.353851	0.00303861
-0.00625108	Similar to At4g23900: unknown protein	chr2.CM0060.62_at	0.203994	0.275715	-0.477124	0.00115773	-0.233954	0.144522	-0.340709	0.0206357	-0.258729	0.115095	-0.285449	0.0806589	0.164988	0.32958
0.00342938	Similar to At1g27435: unknown protein	chr2.CM0060.70.1_at	0.0711303	0.929019	0.171291	0.39216	0.416329	0.0177857	-0.0841478	0.726293	0.24743	0.214258	0.124506	0.694115	-0.0712691	0.857347
0.011467	Similar to At4g23860: unknown protein	chr2.CM0060.70.2_at	0.607878	0.00199375	0.387542	0.0282041	0.533632	0.00396575	0.172908	0.407572	0.643123	0.0011614	0.512468	0.00691391	0.0310175	0.99998
0.00473725	Similar to GAE2_CYATE: (O65781) UDP-GLUCOSE 4-EPIMERASE GEPI48 (EC 5.1.	chr2.CM0060.72_at	-0.0180392	0.999977	0.475689	0.0157351	0.390999	0.0638587	-0.602089	0.00312531	0.451842	0.038369	0.486826	0.0231198	0.196117	0.425066
0.0116625	Similar to At4g10955: unknown protein	chr2.CM0060.74.1_at	0.0746622	0.999977	0.532574	0.0711211	1.00903	0.00105178	0.355546	0.27077	0.483439	0.147192	0.522932	0.119146	-0.0273039	0.99998
-0.0017028	Similar to At5g42080: dynamin-like protein (pir||S59558)	chr2.CM0060.74_at	-0.180525	0.175426	-0.111565	0.387969	-0.0486321	0.865945	-0.293896	0.0082876	0.0747194	0.687472	-0.0793429	0.701383	-0.292541	0.00722945
-0.00205415	Similar to At1g13160: unknown protein	chr2.CM0060.9_s_at	0.361306	0.127445	0.338319	0.0990033	-0.0462183	0.999983	-0.402532	0.0482163	-0.00208065	0.999967	-0.110502	0.828394	-0.0391521	0.993676
-0.0320464	Similar to At5g25930: receptor-like protein kinase - like	chr2.CM0065.16_at	-0.136677	0.984896	-1.48339	0.000572137	-1.535	0.000620601	-0.408475	0.409453	-0.796577	0.0913905	-2.02265	2.72057e-05	-0.135426	0.92647
-0.000140448	Similar to At2g03820: putative nonsense-mediated mRNA decay protein	chr2.CM0065.34_at	0.0390019	0.999977	-0.00907747	0.985831	-0.0769663	0.824795	-0.307898	0.0497064	0.0400981	0.968049	-0.0441825	0.985999	0.0944116	0.7072
0.00405246	hypothetical protein	chr2.CM0067.22.2_at	-0.0142653	0.999977	0.182116	0.858665	-0.248446	0.81173	0.78692	0.1173	-0.501118	0.430622	-0.440561	0.56042	0.708051	0.168188
-0.00160052	Similar to At5g23550: unknown protein	chr2.CM0074.17_at	-0.00505285	0.999977	-0.10037	0.664167	0.0389714	0.991467	-0.349473	0.0274582	0.0788079	0.814698	-0.048437	0.975987	0.00829582	0.99998
0.00430352	Similar to At5g08450: unknown protein	chr2.CM0074.2_at	0.38501	0.0813244	-0.110808	0.713451	0.151305	0.593047	0.236042	0.264221	-0.159471	0.572027	0.28554	0.222839	0.116279	0.711459
-0.00202873	Similar to At4g33420: peroxidase ATP17a like protein	chr2.CM0074.20_at	-0.41931	0.196121	0.875945	0.00102807	-0.378489	0.20741	-0.496342	0.0661297	0.386074	0.213169	-0.488903	0.10409	0.656528	0.012289
-0.00426063	Similar to At4g15093: unknown protein	chr2.CM0074.3_at	0.141841	0.971693	-1.11842	0.00552833	-0.733769	0.0934006	0.0464951	0.946636	0.0345461	0.999967	-0.363997	0.573724	-0.323659	0.562849
0.0062717	Similar to At5g14970: seed maturation -like protein	chr2.CM0081.13_at	0.0820303	0.949665	0.26132	0.263512	0.413507	0.066525	0.236819	0.32285	0.266854	0.305146	0.230713	0.443185	0.057993	0.955814
0.00154199	Similar to At3g01320: unknown protein	chr2.CM0081.15_at	0.343815	0.163084	-0.0727525	0.871754	-0.115935	0.771715	0.0649121	0.838292	0.0677275	0.927017	0.0591313	0.985057	0.234121	0.322718
-0.0011685	Similar to At3g28380: P-glycoprotein, putative	chr2.CM0081.24.2_at	-0.198789	0.767396	-0.744771	0.0138363	0.0992244	0.946757	0.364962	0.283038	0.159593	0.801598	0.494035	0.174497	-1.32392	3.88042e-05
-0.00191969	Similar to At1g27190: receptor kinase, putative	chr2.CM0081.30.1_at	0.144556	0.466516	-0.140413	0.369259	-0.209987	0.157619	-0.305742	0.0245608	0.219731	0.15342	-0.0828349	0.782119	0.478671	0.000445279
0.0012329	Similar to At1g19010: unknown protein	chr2.CM0081.37_at	0.0851528	0.800691	0.0367401	0.921081	0.197268	0.219359	0.0298937	0.899411	0.178034	0.300841	-0.107585	0.670669	-0.183709	0.236998
-0.0100688	Similar to At1g74910: putative GDP-mannose pyrophosphorylase	chr2.CM0081.6_s_at	-0.399635	0.0621849	-0.503068	0.00698267	-0.336621	0.0972044	-0.500313	0.00867912	-0.35725	0.088913	-0.178496	0.536382	-1.0059	1.72812e-06
0.00513872	Similar to At5g14950: alpha-mannosidase -like protein	chr2.CM0081.7_at	0.303071	0.17959	0.425731	0.0205556	-0.0312819	0.999983	-0.0829884	0.756718	0.48967	0.015571	0.0419385	0.999973	0.275408	0.163359
0.0067119	Similar to At3g58770: putative protein	chr2.CM0099.14.1_at	0.127247	0.919456	0.302838	0.376404	0.404007	0.229354	-0.195668	0.61085	0.390345	0.269793	0.338406	0.399841	0.347919	0.297629
0.00216202	Similar to At1g06530: hypothetical protein	chr2.CM0099.23_at	0.313589	0.39376	0.379906	0.172966	0.0529072	0.999983	-0.0935853	0.815705	0.2715	0.438757	0.232064	0.587626	0.729264	0.00542203
-0.0042619	Similar to At2g46200: unknown protein	chr2.CM0099.49_at	0.326642	0.624843	-0.0936097	0.930109	0.0418904	0.999983	-0.208663	0.693873	0.0538685	0.999967	0.0909577	0.999973	-0.73784	0.0580179
-0.0102402	Similar to At2g21150: XAP-5 like protein [Homo sapiens]	chr2.CM0099.50_at	-0.287812	0.332712	-0.659479	0.0029898	-0.0988171	0.865242	-0.461561	0.0409316	-0.385215	0.126902	-0.170313	0.670206	-0.731795	0.00106029
0.00233207	Similar to At4g35380: putative protein	chr2.CM0102.1_at	0.233158	0.52892	0.265748	0.323567	-0.227817	0.469455	0.721385	0.00295187	-0.191222	0.590522	0.262247	0.430187	0.104439	0.843675
0.00351335	Similar to At4g38180: unknown protein (At4g38180)	chr2.CM0102.11_at	0.285358	0.390034	0.0297478	0.9728	0.17605	0.635492	-0.166287	0.590272	0.339439	0.229253	-0.120819	0.858491	-0.0907183	0.887365
-0.00745814	Similar to At2g17290: calmodulin-domain protein kinase CDPK isoform 6 (CPK6)	chr2.CM0102.18_at	-0.0926621	0.731494	-0.241944	0.0716909	-0.402156	0.00362715	-0.495099	0.000385566	0.0100641	0.999967	-0.365354	0.00998061	0.0783783	0.72585
-1.41613e-05	Similar to At2g17265: homoserine kinase (HSK)	chr2.CM0102.21_at	0.163822	0.621951	-0.0814456	0.829162	0.0263062	0.999983	-0.435417	0.0250266	0.291335	0.192161	0.0215816	0.999973	-0.280561	0.171844
0.00306757	Similar to At1g20760: unknown protein	chr2.CM0102.27.3_at	0.163597	0.340922	0.199375	0.134552	0.0223588	0.999983	0.140784	0.332032	0.0971283	0.628711	0.134002	0.470873	-0.151181	0.301863
-0.00815678	Similar to At2g17220: protein kinase like protein	chr2.CM0102.32_at	0.213181	0.784147	-0.705551	0.0371794	-0.40504	0.324623	-0.585478	0.0964026	0.403616	0.342476	-0.39811	0.390141	-0.0473112	0.99998
0.00439063	Similar to At1g20760: unknown protein	chr2.CM0102.40.1_at	0.586393	0.000676085	0.681417	3.94306e-05	-0.047809	0.956078	-0.0253986	0.92325	0.4733	0.0051648	0.0835184	0.835957	-0.083184	0.768399
0.00598531	Similar to At1g20760: unknown protein	chr2.CM0102.40_at	0.554392	0.142065	0.788563	0.011898	0.120993	0.907777	-0.00544732	0.990862	1.04892	0.00269678	0.283611	0.57458	0.00310037	0.99998
-0.00361285	Similar to At4g38350: putative protein	chr2.CM0102.41.1_at	-0.0185093	0.999977	-0.25655	0.112476	-0.408747	0.0118219	0.00537664	0.982477	-0.10366	0.700856	-0.153553	0.516628	0.0597036	0.887143
-0.00352504	Similar to At1g42470: Niemann-Pick C disease protein-like protein	chr2.CM0102.41_at	0.0259504	0.999977	-0.142019	0.538273	-0.369822	0.0468723	-0.402637	0.0247149	0.1992	0.379562	-0.156024	0.586542	0.00945538	0.99998
-0.00761571	Similar to At4g35230: unknown protein	chr2.CM0102.57.1_at	-0.0764038	0.881536	-0.456455	0.00326365	-0.289613	0.0820291	-0.338252	0.0315999	-0.244716	0.172257	-0.174033	0.422176	-0.294186	0.0622983
-0.00610102	Similar to At4g35230: unknown protein	chr2.CM0102.57_at	-0.0779089	0.938408	-0.319551	0.104058	-0.013004	0.999983	-0.321948	0.106362	-0.0493295	0.969541	-0.141819	0.689916	-0.0448302	0.975957
-0.00636218	Similar to At4g35230: unknown protein	chr2.CM0102.65_at	-0.136035	0.624959	-0.134293	0.511563	-0.360885	0.0306273	-0.0183427	0.946636	-0.278486	0.125305	-0.459642	0.00709602	0.0518058	0.924635
0.000750963	Similar to At3g29360: UDP-glucose dehydrogenase, putative	chr2.CM0120.10_at	-0.0320273	0.999977	0.243311	0.150145	0.0307491	0.999983	-0.179842	0.324074	0.0926279	0.765287	0.0971547	0.792268	0.352197	0.0289757
0.002525	Similar to At2g03480: unknown protein; non-consensus donor site at intron 5, (GA) instead of(GT)	chr2.CM0120.12.1_at	0.372153	0.452179	0.357597	0.363836	0.13393	0.89904	-0.0709586	0.901607	0.193875	0.766844	0.322596	0.535377	-0.700088	0.0395602
-0.0134175	Similar to At1g26480: 14-3-3 protein epsilon like	chr2.CM0120.20_at	-0.546621	0.0277241	-0.868441	0.000178748	-0.787513	0.00083212	-0.747904	0.00117449	-0.00790739	0.999967	-0.515489	0.0328309	-0.680576	0.00219939
0.0128613	Similar to At1g69295: predicted GPI-anchored protein	chr2.CM0120.25_at	0.37887	0.0294276	0.399455	0.00972034	0.772268	1.468e-05	0.268456	0.0969001	0.679584	0.000156917	0.653301	0.00015041	0.301084	0.0565253
0.00550156	Similar to At1g13820: hypothetical protein	chr2.CM0120.27_at	0.189099	0.199148	0.0218214	0.95507	0.393185	0.00172574	-0.173607	0.173416	0.23799	0.0738002	0.320915	0.0120246	0.522428	3.43193e-05
0.0157772	Similar to At5g50280: putative protein	chr2.CM0120.41_at	0.249527	0.685008	0.860752	0.00773053	0.65914	0.0553357	0.373462	0.307456	0.620523	0.0883392	0.487536	0.220882	0.397603	0.280798
0.0117779	Similar to At2g03620: unknown protein	chr2.CM0120.45_at	0.473542	0.0786336	0.453002	0.0536164	0.372795	0.148423	0.179542	0.54129	0.633518	0.0131578	0.640089	0.0103822	-0.0652868	0.952011
0.0456866	Similar to At1g13740: unknown protein (At1g13740)	chr2.CM0120.49_at	1.11028	0.00435891	1.39286	0.000165444	2.18363	4.66721e-07	1.63842	2.74032e-05	1.78656	2.2182e-05	1.90247	5.37642e-06	1.43558	9.44235e-05
0.00157791	Similar to At2g04030: heat shock like protein	chr2.CM0124.10_at	0.269965	0.573265	0.395264	0.209274	0.165254	0.774809	-0.0276804	0.956211	0.0112338	0.999967	0.111563	0.936254	-0.24527	0.533422
-0.0326725	Similar to At1g17020: SRG1-like protein	chr2.CM0124.18.1_at	-0.192065	0.963492	-2.02633	0.000216487	-1.66487	0.0025918	-1.44168	0.00729591	-0.689347	0.283104	-0.963055	0.112153	0.379925	0.623227
-0.034259	Similar to At4g25300: SRG1-like protein	chr2.CM0124.18_at	0.593724	0.583948	-2.08942	0.00152633	-1.77592	0.00885615	-1.97881	0.00319413	-0.647479	0.464737	-1.03773	0.187157	0.881022	0.220334
-0.000652256	Similar to At1g17020: SRG1-like protein	chr2.CM0124.30_at	0.283948	0.206467	-0.328144	0.0750812	-0.114212	0.723516	0.149967	0.503373	0.0989326	0.785289	-0.207886	0.407977	0.48923	0.00679233
-0.0110827	Similar to At1g17020: SRG1-like protein	chr2.CM0124.31_s_at	0.234936	0.731732	-0.626095	0.0654028	-0.891709	0.0105179	-0.104666	0.84222	0.0463736	0.999967	-0.557681	0.16004	0.138004	0.864761
0.00534856	Similar to At1g68920: putative bHLH transcription factor (bHLH049)	chr2.CM0124.32.1_at	0.449907	0.0734331	0.431866	0.0486458	0.322218	0.190701	-0.0492916	0.892707	-0.0847471	0.891991	0.640691	0.00596925	-0.0984631	0.836349
-0.00536	Similar to At1g68910: unknown protein	chr2.CM0124.35_at	-0.230164	0.472376	-0.41667	0.0541651	-0.123106	0.76849	-0.342245	0.130422	-0.142566	0.700055	-0.0332123	0.999973	-0.023222	0.99998
-0.00269156	Similar to At2g03890: unknown protein	chr2.CM0124.4_at	0.0375808	0.999977	-0.515806	0.0025308	0.0941341	0.784309	-0.451309	0.00917698	0.104774	0.73574	-0.198123	0.397302	-0.0830054	0.808551
0.00210362	Similar to At1g13570: hypothetical protein	chr2.CM0124.48_at	-0.0366562	0.999977	-0.20352	0.39414	0.0248214	0.999983	0.0213468	0.950834	0.0906866	0.853273	0.318155	0.190391	0.102089	0.794257
-0.00623769	Similar to At5g03490: UDPG glucosyltransferase - like protein	chr2.CM0124.5_at	-0.26022	0.409128	-0.746472	0.000967758	0.247145	0.37601	-0.232852	0.365736	0.060683	0.962205	-0.300434	0.292175	0.171109	0.587916
-0.0133696	Similar to At1g13580: hypothetical protein	chr2.CM0124.52.2_at	-0.106203	0.88058	-0.809438	0.000269997	-0.693178	0.00214121	-0.460516	0.0348999	-0.238131	0.391213	-0.591633	0.0101635	-0.0297913	0.99998
-0.0084606	Similar to At1g11260: glucose transporter	chr2.CM0124.7_at	-0.343255	0.303521	-0.703247	0.00549545	-0.62919	0.0172166	-0.362474	0.183876	0.108955	0.866839	-0.164844	0.759369	-0.184497	0.619726
-0.00785993	Similar to At3g49750: unknown protein	chr2.CM0132.12_at	-0.142022	0.827425	-0.626788	0.0114158	0.365491	0.196581	-0.300067	0.280668	0.270852	0.40513	0.196107	0.657532	-0.629391	0.0113453
0.00600065	Similar to At1g10150: unknown protein	chr2.CM0132.13_at	0.125044	0.814045	0.261342	0.265968	0.477621	0.0314273	0.239975	0.317199	0.356302	0.142915	0.339322	0.18279	0.0279653	0.99998
-0.00178473	Similar to At3g49800: unknown protein	chr2.CM0132.15_at	0.137364	0.781966	-0.106227	0.782808	0.25352	0.339817	-0.178121	0.5076	0.506884	0.0336555	0.17283	0.650375	-0.245597	0.332768
4.76905e-05	Similar to At3g49680: branched-chain-amino-acid transaminase -like protein	chr2.CM0132.18_at	0.112772	0.853907	-0.27442	0.232851	-0.0393946	0.999983	-0.268843	0.248102	-0.0296912	0.999967	0.0786377	0.941909	0.113941	0.769361
0.00987951	Similar to At4g37790: homeobox protein (HAT22)	chr2.CM0132.21_at	0.240818	0.605374	-0.309171	0.321491	0.995501	0.000649044	0.0452491	0.92325	0.461501	0.141257	0.640614	0.0314238	0.194166	0.633242
0.00961763	Similar to At5g65720: NifS-like aminotranfserase	chr2.CM0132.25_at	0.397364	0.0291144	0.220405	0.20752	0.274501	0.123593	0.225727	0.198929	0.367734	0.0399826	0.331741	0.068023	0.769318	1.1666e-05
-0.00244562	Similar to At2g36620: 60S ribosomal protein L24	chr2.CM0132.26_at	0.0446115	0.999977	0.0988972	0.903909	-0.225893	0.683076	-0.591943	0.0847062	-0.0562397	0.999967	0.0388857	0.999973	-0.198799	0.720269
-0.000113704	Similar to O48903: (O48903) MALATE DEHYDROGENASE PRECURSOR	chr2.CM0132.39_at	0.0529116	0.997626	-0.452736	0.00980325	-0.143004	0.580769	-0.378594	0.0348553	0.26142	0.207623	-0.0847766	0.875753	0.26454	0.160205
-0.00257751	Similar to At5g19590: unknown protein	chr2.CM0153.11.1_at	-0.0254597	0.999977	0.0364134	0.965995	-0.00264859	0.999983	0.378173	0.141975	0.00133994	0.999967	-0.120001	0.86779	0.324269	0.227823
0.0109107	Similar to At3g24430: mrp protein, putative	chr2.CM0153.22.1_at	0.44628	0.0281495	0.398152	0.0277434	0.449012	0.0174543	0.386947	0.0363348	0.249308	0.25343	0.257685	0.257413	-0.291562	0.126645
0.00840491	Similar to At3g24430: mrp protein, putative	chr2.CM0153.22_at	0.294215	0.14567	0.116179	0.629995	0.467599	0.0075914	0.334133	0.0527266	-0.0397858	0.979969	0.331253	0.0813727	-0.397953	0.0179885
-0.00698034	Similar to At3g24440: hypothetical protein	chr2.CM0153.23_at	0.054636	0.973604	-0.1341	0.505178	-0.10373	0.700542	-0.321889	0.045258	-0.110226	0.675102	-0.128926	0.634367	-0.487425	0.00203623
-0.0170012	Similar to At3g24420: unknown protein	chr2.CM0153.25.1_at	-0.537394	0.9104	0.776456	0.658547	-0.66373	0.78236	-1.21621	0.38143	-0.437315	0.907117	-0.607572	0.857572	-0.661134	0.757636
0.00741067	Similar to At5g19460: unknown protein	chr2.CM0153.37_at	-0.0690326	0.96405	0.675573	0.000525446	0.00873813	0.999983	0.0571534	0.848948	0.237917	0.309699	0.282636	0.226885	-0.125134	0.673063
0.0214644	Similar to At4g13345: unknown protein	chr2.CM0153.5.1_at	0.18823	0.813271	-0.483865	0.148905	-0.0615585	0.999983	1.66973	4.12942e-06	0.718996	0.0408151	1.56626	2.11243e-05	0.290307	0.48058
-0.00198864	Similar to PSA7_CICAR: (Q9SXU1) PROTEASOME SUBUNIT ALPHA TYPE 7 (EC 3.4	chr2.CM0168.10_at	0.214852	0.0925849	0.157367	0.175846	-0.208199	0.0758958	-0.207235	0.0652342	-0.22748	0.0616487	-0.194936	0.124531	0.0294329	0.958374
0.0004853	Similar to At5g66140: 20S proteasome subunit PAD2	chr2.CM0168.12.1_at	0.0929451	0.85962	0.246539	0.1919	-0.084884	0.840688	-0.105133	0.661538	-0.147145	0.574646	-0.0280502	0.999973	0.1915	0.362781
0.0184956	Similar to At2g22900: unknown protein	chr2.CM0168.12_at	0.913746	0.000429446	0.341774	0.16226	0.484755	0.047251	0.983184	9.00382e-05	0.750628	0.00335993	0.895615	0.000409511	0.0776343	0.917719
-0.0148996	Similar to At4g37680: putative protein	chr2.CM0168.14_at	-1.17574	0.00369965	-0.244851	0.645815	0.367258	0.446446	-0.723936	0.0540135	-0.6218	0.139119	-0.902362	0.0229597	-0.944529	0.00984105
0.00300434	Similar to At3g49870: ADP-RIBOSYLATION FACTOR like protein	chr2.CM0168.24_at	0.162713	0.193293	0.125901	0.2621	0.257139	0.0148529	0.0485862	0.738705	0.176239	0.127666	0.12646	0.34871	-0.103431	0.405606
0.00101293	Similar to At5g67530: cyclophilin (ROC23)	chr2.CM0168.33_at	0.144048	0.460114	-0.0670209	0.770003	0.103059	0.604649	-0.123261	0.43415	0.08785	0.699718	0.131215	0.509117	-0.136706	0.394562
0.0216216	Similar to KAPS_CATRO: (O49204) ADENYLYLSULFATE KINASE, CHLOROPLAST PRE	chr2.CM0168.34_at	1.00421	0.00484136	0.772963	0.0159702	1.23842	0.00036637	0.0725207	0.89339	0.744293	0.0362252	0.610612	0.0966189	0.569917	0.086662
-0.00695069	Similar to At3g49910: 60S RIBOSOMAL PROTEIN - like	chr2.CM0168.37_at	-0.0734042	0.927654	-0.366187	0.0344655	-0.222209	0.278937	-0.395639	0.0247158	-0.168656	0.476322	-0.244331	0.260934	-0.126602	0.617076
-0.00247711	Similar to At3g30170: unknown protein	chr2.CM0168.4_at	0.109122	0.999977	-0.0506113	0.97482	-0.520204	0.315101	0.0349681	0.961433	-0.373231	0.547184	-0.277981	0.759779	-0.576294	0.222115
-0.00679575	Similar to At5g67500: porin-like protein	chr2.CM0168.41_s_at	-0.186807	0.415092	-0.0398364	0.928692	-0.321798	0.0600622	-0.326414	0.0472259	-0.259594	0.162825	-0.288828	0.121325	-0.204431	0.257903
-0.0237032	Similar to At4g37640: plasma membrane-type calcium ATPase (ACA2)	chr2.CM0168.45_at	-0.517063	0.273257	-1.2874	0.000596844	-0.96309	0.0113407	-0.983597	0.00834075	-0.40539	0.392518	-0.991481	0.011554	-0.463111	0.259798
0.00216099	Similar to At3g28710: AT3g28710 MZN14_20	chr2.CM0168.46.1_at	0.000356803	0.999977	0.179954	0.362411	-0.13734	0.581484	0.0491881	0.855418	-0.0420902	0.974814	-0.202837	0.377166	0.625107	0.000325012
-0.00998822	Similar to At5g67480: unknown protein	chr2.CM0168.51_at	-0.987144	0.00196562	0.136137	0.794523	-0.442113	0.169629	-1.04411	0.000551907	-0.0368192	0.999967	-0.555129	0.0883394	0.190407	0.670865
0.000197032	Similar to At5g67610: unknown protein	chr2.CM0168.8_at	-0.127764	0.631566	0.0578443	0.858073	0.148527	0.459499	-0.0774493	0.717954	0.134446	0.5371	-0.00395981	0.999973	-0.318891	0.0364435
0.0117279	Similar to At4g37990: cinnamyl-alcohol dehydrogenase ELI3-2	chr2.CM0177.18_at	0.564115	0.220948	0.204923	0.732698	-0.608689	0.133921	0.518541	0.192051	0.266816	0.657243	0.365083	0.510861	2.95015	1.20475e-09
0.00278529	Similar to At5g65620: oligopeptidase A	chr2.CM0177.38_at	0.441286	8.71248e-05	0.27353	0.00556051	-0.37565	0.00040983	0.331032	0.00126688	0.0868607	0.542607	0.00904179	0.999973	0.0556097	0.751023
0.00191368	Similar to At4g38040: unknown protein	chr2.CM0177.4_at	0.0812653	0.999977	-0.0772724	0.925662	0.148042	0.835613	-0.262873	0.476847	0.319072	0.427968	0.298699	0.515756	0.000734786	0.99998
-0.0134157	Similar to At2g22660: unknown protein	chr2.CM0177.45_at	0.0502243	0.999977	-0.451385	0.0959498	-0.277571	0.414516	-0.199548	0.55114	-0.871569	0.0028878	-0.55822	0.0570769	-0.723852	0.00602624
-0.00202402	Similar to At3g53440: unknown protein	chr2.CM0177.53_at	-0.267919	0.540326	-0.176991	0.665881	-0.27288	0.453948	-0.186532	0.607272	-0.157977	0.767927	0.185385	0.743029	0.0701373	0.965856
-0.00397639	Similar to O22465: (O22465) GH1 PROTEIN (FRAGMENT)	chr2.CM0177.63_at	-0.0841432	0.747478	-0.272778	0.0269626	-0.0839718	0.685157	-0.297567	0.017867	0.0138501	0.999967	0.0459843	0.942135	-0.384313	0.00197605
-0.00358477	Similar to O22465: (O22465) GH1 PROTEIN (FRAGMENT)	chr2.CM0177.63_s_at	-0.031882	0.999977	-0.243889	0.0835815	0.04281	0.956408	-0.247478	0.0831315	0.136547	0.466193	-0.0497493	0.948894	-0.353728	0.0101771
-0.0107769	Similar to At4g37890: unknown protein	chr2.CM0177.70_at	-0.296937	0.826018	-0.512105	0.411235	-0.0225878	0.999983	-0.810508	0.140075	0.567337	0.401396	0.225098	0.906084	-1.31348	0.0112217
0.00182218	Similar to Q9ZQ42: (Q9ZQ42) T9I22.16 PROTEIN	chr2.CM0177.75.1_at	-0.237224	0.47799	0.144592	0.660724	0.669442	0.00406706	-0.251283	0.320142	0.149842	0.695397	0.579488	0.0158726	-0.946181	5.51053e-05
-0.009142	Similar to At5g64500: unknown protein	chr2.CM0177.78.1_at	-0.378509	0.122343	-0.658094	0.00161128	-0.240204	0.343901	-0.424106	0.0445248	-0.263943	0.298732	-0.38745	0.100977	-0.445407	0.0320109
-0.00255316	Similar to At1g32630: unknown protein	chr2.CM0177.88_at	-0.102842	0.683365	-0.398115	0.00295034	0.310461	0.0259415	-0.575658	7.20406e-05	0.39868	0.00647442	-0.0144807	0.999973	-0.262765	0.0521807
-0.00426355	Similar to At1g32640: transcription factor like protein, BHLH6	chr2.CM0177.91_at	-0.16929	0.841965	-0.243559	0.548956	0.0511147	0.999983	-0.543465	0.0881354	0.0791716	0.970113	-0.416649	0.288718	-0.317916	0.394562
0.00140762	Similar to At2g29560: putative enolase (2-phospho-D-glycerate hydroylase)	chr2.CM0191.1_at	0.384625	0.0169558	0.0957487	0.649817	0.101289	0.667317	-0.123053	0.487172	0.164626	0.374415	0.0299695	0.999973	-0.0244183	0.99998
0.00540248	Similar to At2g05250: hypothetical protein	chr2.CM0191.11_at	0.206006	0.316111	0.0273142	0.957085	0.297896	0.0726387	0.219512	0.1887	0.131155	0.565073	0.116206	0.685592	0.349454	0.0242247
-0.00578636	Similar to At3g07760: unknown protein	chr2.CM0191.15_at	-0.101361	0.646887	-0.189494	0.143623	-0.116994	0.482076	-0.491158	0.00019704	-0.0951877	0.621656	-0.398234	0.00264885	-0.113015	0.477594
0.0012687	Similar to At2g05120: unknown protein	chr2.CM0191.16_at	0.57063	0.00490346	-0.22619	0.266194	0.00871151	0.999983	-0.0135173	0.964715	0.510531	0.0111572	-0.00352706	0.999973	-0.0453489	0.969309
-0.00125974	Similar to At2g05100: putative chlorophyll a b binding protein	chr2.CM0191.19_at	0.0227184	0.999977	-0.204939	0.0353802	0.0541145	0.7828	0.00761158	0.962642	-0.0960603	0.468555	-0.0829773	0.611053	-0.207031	0.034465
0.00509738	Similar to At4g16447: unknown protein	chr2.CM0191.21_at	-0.232326	0.857817	-0.162927	0.864681	-0.377924	0.545133	0.110493	0.876789	0.462044	0.427032	0.506706	0.404058	-0.008242	0.99998
0.00238779	Similar to At3g07770: putative heat-shock protein	chr2.CM0191.25.1_at	0.484107	0.0272812	0.105157	0.747363	-0.206277	0.413053	0.0925679	0.742069	0.215842	0.395803	0.140944	0.70598	-0.0310618	0.99998
0.00531859	Similar to At3g07770: putative heat-shock protein	chr2.CM0191.25_at	0.353075	0.646579	0.257802	0.698868	-0.374119	0.538045	0.339606	0.528122	0.433032	0.455302	0.0460207	0.999973	0.0658278	0.99998
-0.00306728	Similar to At3g07780: unknown protein	chr2.CM0191.26_s_at	0.350031	0.399375	-0.189027	0.667112	-0.0385418	0.999983	-0.35755	0.277783	0.785465	0.0152484	-0.297895	0.498871	0.223518	0.596872
-0.00189293	hypothetical protein	chr2.CM0191.27.1_at	-0.0207941	0.999977	-0.105449	0.486952	-0.263734	0.0364536	-0.254623	0.0374476	-0.00265704	0.999967	0.0372908	0.976042	0.0950704	0.57041
-0.00470788	Similar to At3g49010: 60S ribosomal protein L13, BBC1 protein	chr2.CM0191.31_at	-0.0625027	0.877977	-0.217329	0.0906974	-0.211488	0.124382	-0.335979	0.0085466	-0.133928	0.416943	-0.175012	0.267832	-0.145511	0.316492
0.00255192	Similar to At5g27820: putative protein	chr2.CM0191.32_at	-0.092219	0.80341	0.17502	0.312395	-0.0953869	0.728512	0.0280038	0.914498	0.0814152	0.795618	0.312666	0.0671801	-0.156049	0.403512
-0.00343943	Similar to At4g18905: unknown protein	chr2.CM0191.40_at	0.308045	0.291014	0.109669	0.782283	-0.227901	0.434694	-0.591909	0.00936008	0.114466	0.809521	-0.0780451	0.955859	-0.367774	0.115838
-0.00205474	Similar to At1g80680: nucleoporin PRECOZ (PRE) like protein	chr2.CM0191.41_at	0.0860481	0.898094	-0.137883	0.581408	-0.151451	0.569705	-0.317691	0.0959744	0.101982	0.778844	0.0925024	0.861326	-0.531722	0.00375442
-0.0752897	Similar to Q43555: (Q43555) CHALCONE REDUCTASE	chr2.CM0191.49.2_s_at	-1.40952	0.222482	-3.37232	0.000392629	-2.64063	0.00600912	-2.6011	0.00585227	-2.09331	0.0394828	-2.91576	0.00322704	-0.234957	0.965672
-0.00852043	Similar to At3g12610: unknown protein	chr2.CM0191.5_at	-0.642155	0.147606	-1.31844	0.000506632	-0.124333	0.93934	-0.499693	0.213371	-0.331482	0.529401	0.0803703	0.999973	-1.36029	0.000328237
0.00392021	Similar to O22306: (O22306) NLJ21	chr2.CM0191.60_s_at	0.210936	0.918003	-0.225499	0.797886	0.0864363	0.999983	-0.0314533	0.967524	0.175879	0.907616	0.134892	0.989296	-0.772457	0.126695
-0.00855972	Similar to At2g04780: GPI-anchored protein (Fla7)	chr2.CM0191.65_at	-0.433976	0.184916	-0.738214	0.00556777	-0.176132	0.699756	-0.383901	0.180209	-0.0664261	0.974683	-0.134682	0.861326	-0.73478	0.00581433
0.00231723	Similar to At3g07890: putative GTPase activator protein	chr2.CM0191.67_at	-0.241247	0.321189	0.00471277	0.99218	0.23884	0.266948	-0.243881	0.220551	0.269828	0.210283	0.237949	0.317648	-0.211838	0.317364
-0.00154634	Similar to At5g48300: ADPG pyrophosphorylase small subunit (gb|AAC39441.1)	chr2.CM0191.7_at	0.161383	0.392057	-0.00361313	0.99199	0.0373454	0.977508	-0.123288	0.445396	-0.137707	0.446179	-0.00584087	0.999973	-0.150167	0.344676
-0.00713367	Similar to At3g07680: putative coated vesicle membrane protein	chr2.CM0191.70_at	-0.0102013	0.999977	-0.421652	0.0450212	-0.406465	0.0693035	-0.478079	0.0247479	0.172074	0.582438	-0.165214	0.655944	-0.188244	0.488889
0.00271773	Similar to At5g48230: acetoacetyl-CoA thiolase (AAT1)	chr2.CM0191.72_at	0.212975	0.279646	0.152597	0.400701	0.119155	0.602501	0.0118369	0.96282	0.0688126	0.852574	0.220446	0.244875	-0.121484	0.565665
-0.00967168	Similar to At4g12730: fasciclin-like arabinogalactan protein FLA2	chr2.CM0191.74_at	-0.904592	0.00100289	-0.0681909	0.914419	-0.204661	0.566403	-0.883795	0.000627928	-0.269968	0.400014	-0.561805	0.0371179	-0.165835	0.662586
0.000835615	Similar to At2g05310: unknown protein	chr2.CM0191.81_at	-0.0237757	0.999977	0.18987	0.213594	0.166162	0.337104	0.412254	0.00444413	-0.180871	0.297589	0.0226612	0.999973	-0.272656	0.0581925
0.00226843	Similar to At5g09950: selenium-binding protein-like	chr2.CM0191.82_at	-0.00822119	0.999977	0.00979816	0.98968	0.246095	0.480842	0.0426585	0.923349	0.221865	0.558048	0.079292	0.978285	-0.647319	0.012296
0.00244958	Similar to At5g48310: putative protein	chr2.CM0191.87_at	-0.220422	0.743376	-0.381773	0.289396	0.223566	0.672231	0.511522	0.13191	-0.0915511	0.954826	0.408357	0.334714	-0.629407	0.0539311
0.00392646	Similar to At3g09150: unknown protein	chr2.CM0191.9_at	0.225914	0.759783	0.257964	0.576157	0.282667	0.566191	0.071474	0.901607	0.0314155	0.999967	-0.0266372	0.999973	-0.385888	0.331607
-0.00278902	Similar to At4g12650: putative protein	chr2.CM0191.91_at	-0.264205	0.515184	-0.221869	0.509256	-0.0529611	0.999983	-0.454167	0.0961891	0.109274	0.875457	0.143841	0.832524	-0.465078	0.0852588
0.00397998	Similar to At1g03475: coproporphyrinogen III oxidase (LIN2)	chr2.CM0191.92_at	0.00846749	0.999977	0.822557	0.00109078	0.117008	0.847172	-0.0683419	0.863199	0.464811	0.0961884	0.23616	0.538768	-0.347182	0.199855
0.00409592	Similar to At1g03475: coproporphyrinogen III oxidase (LIN2)	chr2.CM0191.92_x_at	0.156483	0.664233	0.756278	0.000210542	-0.0150785	0.999983	0.162247	0.503386	0.263143	0.267987	0.160613	0.633786	-0.444373	0.0234262
0.00158381	Similar to CAHC_PEA: (P17067) CARBONIC ANHYDRASE, CHLOROPLAST PRECURSOR	chr2.CM0201.34_at	0.171544	0.112348	-0.0244483	0.919422	0.189432	0.0504013	0.123916	0.213242	-0.0171296	0.999835	0.0346799	0.938168	-0.00615279	0.99998
-0.0152602	Similar to At5g14700: cinnamoyl CoA reductase - like protein	chr2.CM0201.5_at	0.135877	0.999977	-0.770076	0.177915	-0.941718	0.108065	-0.554165	0.37446	-0.0242975	0.999967	-0.289413	0.839332	0.87827	0.118916
-0.0117219	Similar to At3g27960: hypothetical protein	chr2.CM0201.51_at	-0.342213	0.432747	-1.11707	0.000344106	-0.287359	0.479781	-0.524026	0.095598	-0.180319	0.750728	0.123703	0.920218	-1.10265	0.000361242
0.00724445	Similar to PFTB_PEA: (Q04903) PROTEIN FARNESYLTRANSFERASE BETA SUBUNIT	chr2.CM0201.58.1_at	0.22789	0.390801	0.339861	0.0794424	0.076539	0.894724	-0.125841	0.61727	0.642892	0.00228987	0.253015	0.301173	0.196709	0.394352
0.00349986	Similar to At3g55250: unknown protein	chr2.CM0201.61_at	0.28674	0.0476667	0.379801	0.00301381	0.0617432	0.838454	0.103372	0.514873	0.0983191	0.621899	0.115045	0.573662	-0.116446	0.479321
-0.0131422	Similar to FDH_SOLTU: (Q07511) MITOCHONDRIAL FORMATE DEHYDROGENASE PREC	chr2.CM0201.62.1_at	0.0141454	0.999977	-0.822105	0.0015536	-0.36744	0.2121	-0.582611	0.0260189	-0.100428	0.891544	-0.451328	0.132555	0.0254513	0.99998
-0.0133909	Similar to Q9ZRI8: (Q9ZRI8) FORMATE DEHYDROGENASE	chr2.CM0201.62_at	-0.318916	0.416516	-0.683481	0.0125655	-0.364584	0.258651	-0.522417	0.0650138	-0.146419	0.796425	-0.437635	0.187567	-0.0220053	0.99998
-0.0120424	Similar to At5g14700: cinnamoyl CoA reductase - like protein	chr2.CM0201.8.1_at	0.207893	0.928398	-0.767714	0.135842	-0.924093	0.0807534	-0.204353	0.778916	0.107847	0.987736	-0.189515	0.934683	0.660738	0.223632
0.00392532	Similar to At5g14720: protein kinase -like protein	chr2.CM0201.9_at	0.388328	0.383724	0.48102	0.154377	0.627562	0.0666487	0.0471681	0.93203	0.579703	0.10991	0.0861275	0.993754	-0.0526918	0.99998
-0.00179824	Similar to At4g26545: unknown protein	chr2.CM0210.14.1_at	0.041561	0.999977	-0.166309	0.345055	0.00281917	0.999983	-0.110346	0.573811	0.146706	0.484124	-0.0723789	0.880288	-0.154872	0.407884
-0.00190757	Similar to At4g26540: receptor protein kinase like protein	chr2.CM0210.15_at	-0.121181	0.930988	0.300984	0.376716	-0.389962	0.247834	-0.210329	0.572499	-0.464918	0.165125	-0.23388	0.642476	-0.294442	0.407392
0.00444746	Similar to Q9FR80: (Q9FR80) HD-ZIPPER PROTEIN (FRAGMENT)	chr2.CM0210.20_s_at	0.0788918	0.95274	-0.220332	0.35984	0.122911	0.752636	0.0856064	0.77956	0.212205	0.442663	0.382195	0.106975	-0.256292	0.273667
-0.0172572	Similar to At1g55810: uracil phosphoribosyltransferase 1, putative	chr2.CM0210.31_at	-0.535477	0.0803677	-1.24679	1.7594e-05	-0.685347	0.012654	-0.777132	0.00413272	-0.0705111	0.964922	-0.15621	0.801436	-0.984349	0.000292019
-0.0015867	Similar to ALF1_PEA: (P46256) FRUCTOSE-BISPHOSPHATE ALDOLASE, CYTOPLASM	chr2.CM0210.32_at	0.052139	0.999977	-0.145248	0.69241	0.381197	0.150954	0.258202	0.346746	-0.34331	0.226574	0.0470745	0.999973	-0.891958	0.000288671
-0.00283871	Similar to At5g55970: unknown protein	chr2.CM0210.4.1_at	-0.0564771	0.999977	-0.670487	0.0730867	-0.195593	0.802257	0.0438353	0.945413	0.0727367	0.995543	-0.000486847	0.999973	-0.625531	0.10157
-0.0159097	Similar to Q9FU01: (Q9FU01) PUTATIVE RECEPTOR KINASE	chr2.CM0210.47_s_at	0.0761365	0.999977	-0.925494	0.0231534	-1.28775	0.0027195	-0.167899	0.781731	-0.533754	0.285767	-0.449873	0.438506	0.92857	0.0233622
-0.00270573	Similar to At5g55990: calcineurin B-like protein 2 (gb|AAC26009.1)	chr2.CM0210.6_at	0.0166082	0.999977	-0.111359	0.541622	-0.120263	0.541227	-0.234073	0.10702	-0.0219369	0.999967	-0.0495512	0.950964	0.00691349	0.99998
-0.0011387	Similar to At5g56030: HEAT SHOCK PROTEIN 81-2 (HSP81-2) (sp|P55737)	chr2.CM0210.7_at	0.264462	0.106098	-0.0115193	0.980731	-0.154873	0.374306	-0.168288	0.278082	0.0142121	0.999967	-0.0867175	0.77876	0.181773	0.239816
-0.0091068	Similar to Q9ZRU2: (Q9ZRU2) HYPOTHETICAL 31.4 KDA PROTEIN	chr2.CM0225.11.1_at	0.0650479	0.954654	-0.355886	0.0385554	-0.610943	0.000823242	-0.442918	0.0112051	-0.123975	0.658618	-0.564994	0.00219709	0.289409	0.105464
-0.0162938	Similar to At5g15080: serine threonine specific protein kinase -like	chr2.CM0225.16_at	-0.349365	0.380844	-0.806481	0.00499443	-0.720317	0.0160193	-0.688209	0.0184033	-0.245196	0.559948	-0.774061	0.0121103	-0.00356628	0.99998
-0.000691645	Similar to At5g39990: unknown protein	chr2.CM0225.29_at	0.239595	0.398743	-0.225985	0.328159	-0.041921	0.999983	-0.0952946	0.742599	0.479317	0.0309538	-0.077514	0.935211	0.0178524	0.99998
-0.00137276	Similar to At3g28720: hypothetical protein	chr2.CM0225.3_at	0.19561	0.425795	-0.353907	0.0389217	-0.277373	0.142777	-0.33737	0.054248	0.372548	0.0491184	-0.121915	0.712421	0.190057	0.346586
-0.0153366	Similar to At3g28510: hypothetical protein	chr2.CM0225.35_at	-0.0208345	0.999977	-0.586704	0.239356	-0.900924	0.0637352	-0.470845	0.373903	-0.0772818	0.999967	-1.80536	0.000318719	1.45347	0.00155342
-0.00297206	Similar to P93252: (P93252) PORIN	chr2.CM0225.8_s_at	0.146844	0.443804	0.0361938	0.915349	-0.130799	0.451118	-0.055056	0.777171	-0.0699236	0.796661	-0.19203	0.240295	-0.0662374	0.797341
-0.00826404	Similar to RPB7_SOYBN: (P46279) DNA-DIRECTED RNA POLYMERASE II 19 KDA P	chr2.CM0237.45_at	-0.0761989	0.853502	-0.328761	0.0205536	-0.490487	0.00116618	-0.285081	0.0507613	-0.176424	0.317705	-0.27486	0.0891381	-0.134389	0.458554
-0.00560149	Similar to At5g66530: apospory-associated protein C-like	chr2.CM0249.102_at	-0.32028	0.207228	-0.195055	0.432697	0.102068	0.826848	0.0574013	0.860714	-0.408517	0.0741845	-0.174586	0.610056	-0.90137	3.26564e-05
0.00410551	Similar to Q9M3H9: (Q9M3H9) TUBBY-LIKE PROTEIN	chr2.CM0249.108_at	0.132614	0.686502	0.0462747	0.919252	0.123352	0.657341	-0.123164	0.581841	0.290854	0.142458	0.382487	0.0444103	-0.233199	0.220831
-0.0216914	Similar to BAB55653: (BAB55653) BG55 PROTEIN	chr2.CM0249.109_at	-0.535717	0.503785	-1.02852	0.0511186	-0.704223	0.24784	-1.42869	0.00747075	-0.581932	0.390538	-0.765637	0.238288	-0.0374093	0.99998
-0.00610641	Similar to At4g36180: receptor protein kinase like protein	chr2.CM0249.11_at	-0.049819	0.999977	-0.679901	0.00627981	-0.386243	0.165804	-0.19082	0.545097	-0.0895087	0.91239	0.13965	0.824703	-0.857897	0.000691665
-0.0072178	Similar to At2g18330: AAA-type like ATPase	chr2.CM0249.113.2_at	0.361329	0.601848	-0.102907	0.927077	-0.461796	0.362347	-0.651901	0.129734	0.0119136	0.999967	-0.438677	0.454606	-0.658751	0.124416
0.0281844	Similar to At1g15380: unknown protein	chr2.CM0249.12_at	0.251328	0.632596	-0.188906	0.672603	2.54759	1.27208e-09	0.143553	0.737159	1.39912	6.75852e-05	2.04699	1.01518e-07	0.558213	0.0672919
0.000618744	Similar to At4g36630: unknown protein	chr2.CM0249.129_at	0.00889916	0.999977	-8.71075e-05	0.999864	0.11752	0.838802	-0.137544	0.680841	0.0517453	0.989932	-0.199617	0.632637	-0.482143	0.050566
-4.18813e-05	Similar to At1g68310: unknown protein	chr2.CM0249.130_at	-0.0157598	0.999977	-0.391073	0.182337	0.393637	0.21142	-0.141327	0.716361	-0.104213	0.898791	0.271138	0.515376	-0.136405	0.802903
-0.00568724	Similar to At3g51130: unknown protein	chr2.CM0249.14_at	0.19762	0.928054	-0.359762	0.566987	0.00227337	0.999983	-0.477263	0.380183	0.28438	0.741615	-0.0897019	0.999973	-0.685853	0.172116
0.00328336	Similar to At2g18090: Unknown protein	chr2.CM0249.18_at	0.286454	0.51114	0.232888	0.52552	0.210255	0.63333	-0.355137	0.256018	0.595646	0.0575859	-0.0322395	0.999973	0.40548	0.185039
0.000794938	Similar to At3g51120: putative protein	chr2.CM0249.2_at	0.281491	0.0652115	0.0174244	0.971106	0.0796295	0.749318	-0.152068	0.311169	0.124239	0.502415	0.202944	0.211327	0.443117	0.000969174
0.00301929	Similar to At4g17430: unknown protein	chr2.CM0249.23.1_at	-0.275497	0.750849	0.1967	0.788397	0.622882	0.172895	-0.0949706	0.888224	0.0102282	0.999967	0.477074	0.394277	-0.168086	0.864328
-0.00591707	Similar to At1g75440: ubiquitin-conjugating enzyme 16, putative	chr2.CM0249.23_at	0.0440276	0.999977	-0.30853	0.0453539	-0.0377832	0.992627	-0.200445	0.232504	-0.166858	0.404513	-0.480349	0.00349861	-0.331259	0.0315184
0.00227402	Similar to At4g36400: unknown protein	chr2.CM0249.32_at	-0.00658537	0.999977	-0.81228	0.00208375	0.24783	0.483811	0.0746566	0.858719	0.109953	0.873716	0.0489824	0.999973	-0.41288	0.136378
0.0105343	Similar to At4g36390: unknown protein	chr2.CM0249.35_at	0.194306	0.541465	0.463142	0.0203085	0.378054	0.079293	0.191403	0.42043	0.357189	0.116304	0.308365	0.207137	-0.177724	0.498638
-0.00602492	Similar to At3g51130: unknown protein	chr2.CM0249.4_at	-0.0411485	0.999977	-0.595743	0.0200685	-0.219175	0.551828	-0.224119	0.473594	-0.101448	0.889029	-0.00774146	0.999973	-0.424497	0.114732
-0.0125592	Similar to At4g36360: beta-galactosidase like protein	chr2.CM0249.40_at	-0.571201	0.214423	-0.0599377	0.96216	-0.431028	0.341205	-0.65947	0.0847062	-0.622967	0.141283	-0.744013	0.072385	-1.36671	0.000313728
-0.00694068	Similar to Q9AR82: (Q9AR82) THIOREDOXIN H	chr2.CM0249.41_at	-0.54652	0.0797721	-1.16841	5.1431e-05	-0.0240166	0.999983	-0.236009	0.470134	-0.087621	0.931394	0.0223294	0.999973	-0.62883	0.0194893
-0.00303613	Similar to At3g51040: unknown protein	chr2.CM0249.42_at	-0.0466082	0.999977	-0.242358	0.195568	-0.0342446	0.999983	-0.41609	0.019183	0.175627	0.456974	-0.0869195	0.865535	-0.0577692	0.921069
0.0296767	Similar to At1g75500: nodulin-like protein	chr2.CM0249.43.3_at	1.15775	0.00721786	0.626448	0.121888	0.966675	0.0171865	0.550652	0.190035	0.94126	0.0278943	0.793802	0.0687606	1.00476	0.00974732
0.00134938	Similar to At3g51050: unknown protein	chr2.CM0249.46_at	0.330507	0.0557503	0.122146	0.537679	-0.0730027	0.839545	-0.240549	0.132324	0.568267	0.000855783	0.145678	0.530581	0.111669	0.611913
0.00493719	Similar to At4g36190: prolyl carboxypeptidase like protein	chr2.CM0249.5.1_at	0.118114	0.583836	0.327355	0.0112297	0.32983	0.014521	0.245985	0.065204	0.0395426	0.943094	-0.0577707	0.898423	-0.115534	0.495829
0.0074439	Similar to At4g36195: prolyl carboxypeptidase like protein	chr2.CM0249.5_at	0.217386	0.375568	0.472011	0.00761755	0.284118	0.148685	-0.0315242	0.916781	0.658301	0.000960579	0.023238	0.999973	-0.00130483	0.99998
0.0114009	Similar to O65169: (O65169) GLUTAREDOXIN I	chr2.CM0249.51_at	0.409982	0.0108726	0.670464	2.34101e-05	0.489174	0.00144252	-0.0265773	0.914718	0.345858	0.0304166	0.449313	0.00392987	0.556202	0.00020671
0.00831188	Similar to At5g66310: kinesin heavy chain DNA binding protein-like	chr2.CM0249.6.1_at	0.282331	0.250932	0.590495	0.00238945	0.110725	0.76912	0.35388	0.0761855	0.279503	0.222095	0.476679	0.0226142	0.181553	0.461315
0.00848361	Similar to At5g66310: kinesin heavy chain DNA binding protein-like	chr2.CM0249.6_at	0.63681	0.0762549	1.00338	0.0014045	0.457347	0.194741	0.425387	0.206975	0.92345	0.00681853	0.620553	0.0755697	-0.22629	0.619031
-0.00574078	Similar to At2g46860: putative inorganic pyrophosphatase	chr2.CM0249.63.2_s_at	0.106326	0.603771	-0.312351	0.00917967	-0.0813432	0.688133	-0.130154	0.345996	-0.126428	0.42904	-0.223629	0.105165	-0.652464	1.5538e-06
0.00107187	Similar to At1g19580: unknown protein	chr2.CM0249.63.5_at	0.210247	0.115165	0.0540926	0.790776	0.0125843	0.999983	0.0107914	0.956021	0.00983063	0.999967	0.0160655	0.999973	-0.207544	0.0726695
0.00353658	hypothetical protein	chr2.CM0249.66_at	0.0626482	0.970477	0.0155748	0.980101	0.113492	0.715497	0.0600874	0.825284	0.231698	0.28468	0.256704	0.245269	-0.196756	0.347336
0.0226506	Similar to At5g66460: mannan endo-1,4-beta-mannosidase	chr2.CM0249.67_at	1.28283	8.03411e-05	0.211899	0.589854	0.693264	0.0199327	0.635331	0.0288778	0.941068	0.00293848	1.32656	4.51752e-05	-0.0738767	0.963496
0.00474872	Similar to At3g50910: unknown protein	chr2.CM0249.69_at	0.497915	0.174177	0.1212	0.845103	0.104888	0.930421	-0.145099	0.736278	0.163347	0.788067	0.107814	0.949531	0.481393	0.128198
0.000731516	Similar to Q9ARZ0: (Q9ARZ0) OSJNBA0004B13.8 PROTEIN	chr2.CM0249.76_at	0.177664	0.334297	0.157981	0.307679	-0.0789767	0.766144	-0.00451577	0.982958	0.0323494	0.979866	-0.0993357	0.702221	-0.133943	0.433373
-0.0144808	Similar to At5g25610: dehydration-induced protein RD22	chr2.CM0249.80_at	-0.300343	0.621484	-0.528214	0.151357	-0.727427	0.0492005	-0.137502	0.793557	-0.195168	0.777785	-0.255284	0.699776	1.10821	0.00164541
-0.00556959	Similar to At1g01050: soluble inorganic pyrophosphatase, putative	chr2.CM0249.83_at	0.0345702	0.999977	-0.419064	0.00107956	0.0516725	0.890985	-0.229822	0.0782011	-0.294433	0.0342572	-0.170674	0.291724	-0.460558	0.000365528
-0.0572937	Similar to IFR_MEDSA: (P52575) ISOFLAVONE REDUCTASE (EC 1.3.1.-) (IFR)	chr2.CM0249.88_s_at	-1.41341	0.173706	-3.4076	0.000143998	-2.31312	0.0090401	-2.39365	0.00604605	-1.59708	0.0961606	-2.55776	0.00510786	2.06766	0.0150871
0.000912474	Similar to Q9SDZ1: (Q9SDZ1) ISOFLAVONE REDUCTASE HOMOLOG 1	chr2.CM0249.94_at	-0.0682089	0.992611	-0.893467	0.000115109	-0.284892	0.271342	-0.204739	0.43415	-0.0370481	0.999967	-0.132205	0.793161	0.090306	0.86491
-0.00235473	Similar to At3g49430: PRE-MRNA SPLICING FACTOR SF2-like protein	chr2.CM0249.95_at	-0.0142392	0.999977	-0.197957	0.059104	0.0205567	0.999983	-0.187505	0.0804599	0.122835	0.347469	-0.118287	0.412524	-0.0253764	0.970657
0.0285445	Similar to At2g23150: putative metal ion transporter (NRAMP)	chr2.CM0250.22_at	0.741074	0.0172886	1.23838	3.9166e-05	0.274702	0.457534	0.237899	0.486974	0.41009	0.21358	0.28318	0.495796	0.225468	0.558517
-0.00468016	Similar to At5g43100: unknown protein	chr2.CM0250.24_at	0.196647	0.592521	-0.618929	0.00475498	-0.334241	0.174346	-0.232402	0.357776	-0.0846739	0.894006	-0.363678	0.161835	-0.524159	0.016577
0.00665784	Similar to At1g70490: ADP-ribosylation factor 1 like protein	chr2.CM0250.25_at	0.0597483	0.999977	0.0366447	0.969116	0.541637	0.0510013	0.223826	0.486137	0.217905	0.576134	0.300282	0.409834	-0.0854996	0.923887
0.00302352	Similar to At3g49990: unknown protein	chr2.CM0250.6_at	0.387948	0.40403	0.174144	0.753997	0.103294	0.954429	-0.312577	0.423827	0.571252	0.128215	0.264286	0.646601	-0.0211868	0.99998
0.00351285	Similar to At3g49990: unknown protein	chr2.CM0250.6_s_at	0.403507	0.139632	0.273692	0.283298	-0.195372	0.5486	-0.153752	0.609281	0.237199	0.435439	0.0484694	0.999973	0.33073	0.179595
-0.00158925	Similar to Q9FET8: (Q9FET8) GERANYL DIPHOSPHAT SYNTHASE	chr2.CM0250.8_at	0.022543	0.999977	-0.0292575	0.954452	0.0613212	0.90435	-0.145441	0.441424	0.114449	0.657126	-0.15665	0.510104	-0.245513	0.142149
0.00418091	Similar to At5g67320: unknown protein	chr2.CM0250.9_at	0.181969	0.429476	0.0161512	0.976919	0.188639	0.334803	-0.079488	0.727569	0.333423	0.0609454	0.2673	0.158035	-0.0653594	0.866765
-0.00839852	Similar to At3g18990: unknown protein	chr2.CM0262.26_at	-0.217607	0.46436	-0.609276	0.00251209	-0.447672	0.0332291	-0.56602	0.00578769	0.0733468	0.907661	-0.159586	0.651577	-0.201289	0.415687
-0.00848759	Similar to At3g18990: unknown protein	chr2.CM0262.26_x_at	-0.249269	0.500073	-0.799826	0.0011124	-0.322418	0.253807	-0.432334	0.0843508	0.0153045	0.999967	-0.135964	0.822956	-0.176789	0.617076
0.000120231	Similar to At5g66020: SAC1-like protein AtSAC1b	chr2.CM0272.13.1_at	-0.00319793	0.999977	0.137669	0.756863	0.0259988	0.999983	-0.402928	0.147217	0.155423	0.753658	-0.101072	0.934344	0.155344	0.726416
-0.00337472	Similar to At3g51460: unknown protein	chr2.CM0272.13_at	-0.135651	0.568465	-0.268976	0.0694346	-0.0456543	0.954607	-0.354927	0.016634	0.0124741	0.999967	-0.127563	0.59389	-0.227688	0.140219
0.000602128	Similar to At2g17200: ubiquitin-like protein	chr2.CM0272.21_at	0.0968538	0.69902	-0.0862982	0.646074	0.0585755	0.860331	-0.113121	0.471361	0.0975539	0.635109	0.04186	0.969691	0.0680877	0.779654
0.00228457	Similar to Q40337: (Q40337) B-LIKE CYCLIN	chr2.CM0272.27_at	0.0858408	0.996622	-0.388578	0.202568	0.19348	0.683076	0.187032	0.619975	0.0604109	0.989932	0.475834	0.156494	-0.255301	0.489116
-0.0128273	Similar to At2g17630: putative phosphoserine aminotransferase	chr2.CM0272.28_at	-0.110807	0.781966	-0.78391	3.41084e-05	-0.645762	0.000559329	-0.538033	0.00280519	-0.229617	0.281769	-0.358638	0.0666644	-0.549851	0.00176777
0.00610307	Similar to At4g35590: putative protein	chr2.CM0272.3_at	-0.202662	0.762055	0.337439	0.33963	0.557489	0.0934744	-0.368274	0.282714	0.489715	0.167802	0.413407	0.293768	-0.115025	0.891813
0.0080683	Similar to At4g35640: serine O-acetyltransferase (EC 2.3.1.30) like protein	chr2.CM0272.33_at	0.363604	0.503411	0.373191	0.368707	0.328113	0.497731	0.409969	0.305574	0.0935271	0.967179	0.225355	0.769942	0.300196	0.528053
-0.00534395	Similar to At1g50920: hypothetical protein	chr2.CM0272.34_at	0.0882925	0.982326	-0.0136718	0.986884	-0.14297	0.800395	-0.461253	0.0978396	0.177763	0.700055	-0.342996	0.328287	-0.422709	0.134541
0.00128345	Similar to At3g51390: unknown protein	chr2.CM0272.37.1_at	0.121676	0.817622	0.0850566	0.841088	0.00960378	0.999983	-0.148764	0.579869	0.343836	0.1508	0.0342738	0.999973	-0.0237461	0.99998
0.00351916	Similar to At3g51390: unknown protein	chr2.CM0272.48_at	0.0520289	0.978427	0.110859	0.605841	0.0400643	0.985316	0.0608307	0.792213	0.170466	0.39229	0.0959447	0.77839	0.360774	0.0188232
0.000493571	Similar to At5g24450: unknown protein	chr2.CM0272.54.2_at	-0.310019	0.493739	-0.200195	0.642927	0.235499	0.596616	-0.396443	0.22258	-0.208015	0.676987	-0.0627981	0.999973	0.54317	0.0757437
-0.00348542	Similar to At3g23880: unknown protein	chr2.CM0272.65_at	0.163736	0.850002	0.205906	0.637592	0.368809	0.314103	-0.0422704	0.936073	0.0729494	0.978308	0.192415	0.770337	0.224688	0.608835
0.00305259	Similar to At3g06540: Rab escort protein, putative	chr2.CM0272.7_at	0.126492	0.906175	0.0557281	0.948076	0.242139	0.536854	-0.0369328	0.939167	0.0881254	0.934465	0.0951257	0.959014	-0.102499	0.894755
-0.0255934	Similar to At4g35750: unknown protein	chr2.CM0272.73_at	-1.91326	7.0354e-05	-1.92912	2.66672e-05	-0.165974	0.901106	-0.77756	0.0739309	-0.773663	0.10397	-0.861333	0.0680217	-2.65649	1.17599e-07
-0.00254213	Similar to At2g43640: putative signal recognition particle protein 14kD, ATSRP14	chr2.CM0304.10.1_at	0.0823671	0.999977	-0.451809	0.136029	0.178468	0.735698	-0.63754	0.0305837	-0.0414118	0.999967	-0.100597	0.956473	-0.211139	0.618953
-0.00120411	Similar to At2g43640: putative signal recognition particle protein 14kD, ATSRP14	chr2.CM0304.10.1_x_at	0.0294148	0.999977	-0.274451	0.226995	0.0644395	0.957736	-0.695866	0.00134709	0.0198075	0.999967	0.0405481	0.999973	0.123606	0.727645
-0.00114143	hypothetical protein	chr2.CM0304.103.1_at	0.0129993	0.999977	-0.176478	0.299212	0.00726485	0.999983	-0.0232002	0.929025	-0.131972	0.545507	0.0640556	0.910894	-0.367543	0.0146782
0.0138565	Similar to At2g27830: unknown protein	chr2.CM0304.103_at	0.552938	0.0820068	0.175737	0.66618	0.720809	0.0114291	0.232946	0.488305	0.602966	0.04672	0.00443095	0.999973	1.63677	2.96845e-07
0.00155183	Similar to At1g12390: unknown protein	chr2.CM0304.105_at	0.339007	0.158053	0.163848	0.525568	0.134288	0.688097	0.0519315	0.870873	0.0022468	0.999967	-0.265322	0.299967	-0.167117	0.532733
-0.0140145	Similar to At1g62870: unknown protein	chr2.CM0304.108_at	-0.513889	0.422089	-0.725702	0.117896	-0.299496	0.692255	-0.864473	0.0596364	-0.115963	0.969213	-0.573842	0.328205	-0.43637	0.435163
-0.00377602	Similar to At1g63490: RB-binding protein -like	chr2.CM0304.11_at	0.0458532	0.999977	-0.349288	0.0848957	-0.220055	0.376847	-0.314313	0.133377	0.250733	0.305114	0.0799022	0.924432	0.0715771	0.900847
0.00109725	Similar to O04696: (O04696) DNA-BINDING PROTEIN PD1	chr2.CM0304.12_at	-0.0514283	0.999977	-0.390584	0.132134	0.219243	0.529378	-0.138955	0.684869	0.190435	0.624848	0.127381	0.855342	-0.116656	0.82258
0.00369598	Similar to At1g63440: ATP dependent copper transporter, putative	chr2.CM0304.16_s_at	0.147572	0.999977	0.17226	0.891369	-0.389872	0.646518	-0.426592	0.524584	-0.152912	0.954528	0.988175	0.108859	0.380344	0.633983
-0.000310646	Similar to At4g16710: hypothetical protein	chr2.CM0304.17_at	0.0275508	0.999977	-0.197699	0.343975	0.0734221	0.893174	-0.140878	0.536425	0.155558	0.555251	-0.313354	0.139145	0.115984	0.686701
0.00789189	Similar to At1g63430: receptor protein like kinase	chr2.CM0304.19_at	0.191076	0.691611	0.0201934	0.981088	0.129202	0.816714	0.120228	0.739534	0.120703	0.833875	0.254121	0.498501	-0.0884904	0.907454
-0.0177711	Similar to At5g23850: putative protein	chr2.CM0304.20_at	-0.984908	0.000718837	-0.454125	0.087683	-0.185123	0.657966	-1.72603	8.60811e-08	-0.490631	0.0931323	-0.815512	0.00344348	0.206303	0.568997
-0.00430754	Similar to At4g20330: putative protein	chr2.CM0304.25_at	-0.108328	0.631967	-0.244713	0.0597564	-0.157279	0.310242	-0.346639	0.00814807	0.144875	0.381256	-0.0733503	0.817035	-0.118533	0.472689
-0.0330789	Similar to O81926: (O81926) THAUMATIN-LIKE PROTEIN PR-5B PRECURSOR (FRA	chr2.CM0304.28_at	-1.39796	0.00201942	-1.54382	0.000263943	-1.66951	0.000184487	-0.924146	0.0260048	-1.0638	0.0173446	-1.85466	5.76471e-05	0.210855	0.787704
-0.0014713	Similar to At5g41350: unknown protein	chr2.CM0304.3_at	0.0300461	0.999977	0.0204955	0.97613	-0.0741296	0.894686	-0.210022	0.311912	0.151365	0.581573	-0.260859	0.257898	-0.0797144	0.850007
0.00401645	Similar to At1g12760: unknown protein	chr2.CM0304.34_at	0.191462	0.419249	0.171284	0.381319	0.114752	0.675086	-0.102609	0.64629	0.475273	0.00910129	-0.00121059	0.999973	0.358399	0.0316439
0.00488515	Similar to At4g11740: Ara4-interacting protein (SAY1)	chr2.CM0304.45.1_at	0.347458	0.0187253	-0.00575627	0.988277	0.064198	0.837974	0.240412	0.0790577	0.202069	0.191982	0.102767	0.66623	0.230703	0.0920622
-0.00072902	Similar to At4g11790: unknown protein	chr2.CM0304.48.1_at	-0.0236082	0.999977	-0.275489	0.11062	-0.0920781	0.786387	-0.41521	0.0144878	0.158932	0.490836	0.134408	0.64407	0.0499374	0.941421
-0.0115305	Similar to Q9M7B1: (Q9M7B1) PUTATIVE AQUAPORIN PIP1-3	chr2.CM0304.5_at	-0.63896	0.0444074	-0.623279	0.0257951	-0.314117	0.370564	-0.415645	0.165385	-0.286158	0.447219	-0.0681858	0.999973	-0.704528	0.011874
-0.00844876	Similar to Q9M7B1: (Q9M7B1) PUTATIVE AQUAPORIN PIP1-3	chr2.CM0304.5_s_at	-0.375412	0.0375624	-0.615073	0.000225528	-0.260738	0.141317	-0.229528	0.182891	-0.20734	0.290788	-0.136861	0.610028	-0.34658	0.0314272
0.00291591	Similar to At4g11560: unknown protein	chr2.CM0304.6_at	0.390964	0.31331	0.052451	0.956601	0.114538	0.903012	-0.11797	0.78715	0.250299	0.559307	0.263422	0.574813	-0.156598	0.773259
-0.00787388	Similar to At4g22920: unknown protein	chr2.CM0304.71_at	-0.268	0.889675	-0.4334	0.558959	-0.0199577	0.999983	-0.567075	0.380678	-0.0227452	0.999967	-0.563135	0.495872	1.75182	0.00171539
-0.00565056	Similar to At2g47610: 60S ribosomal protein L7A	chr2.CM0304.74_at	-0.27936	0.19918	-0.196291	0.32979	-0.268922	0.172881	-0.241345	0.205828	-0.256028	0.218383	-0.100108	0.818385	-0.294286	0.108766
0.0115852	Similar to At4g22890: unknown protein	chr2.CM0304.75_at	0.52248	0.00119152	0.499739	0.000715312	0.541891	0.000485227	0.813664	1.353e-06	0.0295845	0.992936	0.434298	0.00510786	-0.231613	0.128577
-0.00590899	Similar to At4g22880: putative leucoanthocyanidin dioxygenase (LDOX)	chr2.CM0304.76_at	-0.538929	0.0670893	-0.776053	0.00256663	-0.629102	0.0183334	-0.248714	0.410173	-0.494415	0.0852469	-0.0774077	0.980029	0.290017	0.333016
-0.0203761	Similar to At1g12500: phosphate phosphoenolpyruvate translocator protein like	chr2.CM0304.83_s_at	-0.992187	4.81906e-05	-0.714741	0.000918355	-0.518661	0.018846	-1.10248	4.56448e-06	-0.653119	0.00510633	-0.900998	0.000128956	-0.563505	0.00767445
0.00842146	Similar to At1g62960: 1-aminocyclopropane-1-carboxylate synthase- like protein	chr2.CM0304.85_at	0.0314438	0.999977	0.865189	3.24703e-06	0.494354	0.0035467	0.355589	0.0309711	-0.0677219	0.874611	0.271167	0.156925	0.350421	0.0312504
0.00119362	Similar to At4g22830: unknown protein	chr2.CM0304.94_at	0.32052	0.120651	0.340474	0.0528817	0.508374	0.00519271	0.200681	0.307987	-0.229252	0.281379	-0.19846	0.41456	-0.308829	0.0858731
-0.00147352	Similar to At1g12430: kinesin-like protein	chr2.CM0304.96_at	0.0724357	0.999977	-0.12003	0.805193	-0.187732	0.652012	-0.4505	0.0972142	0.423406	0.15928	0.160398	0.785081	-0.617413	0.0177494
0.00202	Similar to At5g61330: unknown protein	chr2.CM0308.12_at	0.241607	0.349715	0.311132	0.114984	0.0277717	0.999983	-0.23812	0.259013	0.000219824	0.999967	0.145056	0.676293	-0.0424532	0.981189
-0.0268451	Similar to At5g12200: dihydropyrimidinase like protein	chr2.CM0308.15_at	-0.283881	0.741365	-1.3401	0.00133903	-1.16219	0.00682626	-1.10462	0.00866658	-0.640289	0.182892	-1.79926	9.53816e-05	-0.292738	0.634081
-0.000227169	Similar to At2g26780: unknown protein	chr2.CM0308.2.1_at	0.538504	0.122043	0.221396	0.580748	-0.0165619	0.999983	-0.485549	0.115375	0.572493	0.0823203	0.153686	0.848792	-0.0740174	0.967116
-0.00142301	Similar to At2g26780: unknown protein	chr2.CM0308.2.2_s_at	0.12137	0.607781	0.154444	0.329444	-0.00897945	0.999983	-0.0907122	0.621698	0.1238	0.531404	0.0569702	0.918003	-0.0424732	0.93668
-0.0085073	Similar to At5g12200: dihydropyrimidinase like protein	chr2.CM0308.24_at	-0.0320543	0.999977	-0.409413	0.0362499	-0.93735	2.46409e-05	-0.171371	0.469512	-0.0101885	0.999967	-0.382846	0.082707	0.0953934	0.808712
0.00312042	Similar to At5g12190: unknown protein	chr2.CM0308.28_at	0.0782541	0.823848	0.0851214	0.677279	0.436435	0.00225603	-0.174269	0.243477	0.343932	0.0207073	0.0457825	0.962189	0.252582	0.0691452
-0.00569302	Similar to At5g12200: dihydropyrimidinase like protein	chr2.CM0308.3_s_at	0.199984	0.624474	-0.044429	0.952962	-0.654673	0.00717813	-0.0504087	0.898243	0.217308	0.506978	-0.351742	0.221121	0.217151	0.469268
0.00145367	Similar to At5g19370: peptidyl-prolyl cis-trans isomerase - like protein	chr2.CM0308.30_at	-0.0893974	0.960065	0.388365	0.121686	0.335887	0.227323	0.152834	0.637165	0.0529447	0.987736	0.0279551	0.999973	-1.20691	5.29656e-06
-0.000189342	Similar to At5g19390: unknown protein	chr2.CM0308.40_at	0.0985047	0.968816	-0.12616	0.808227	0.326669	0.33378	0.0701686	0.875442	0.0554378	0.994403	0.0469708	0.999973	0.124689	0.837431
-0.000840829	Similar to At5g01430: putative protein	chr2.CM0308.41_at	-0.269869	0.142469	-0.0588789	0.857587	0.0347601	0.999983	-0.202989	0.226233	0.150069	0.474094	0.103942	0.739434	-0.313334	0.0433988
-0.00747088	Similar to At5g13500: unknown protein	chr2.CM0308.51_at	-0.0475575	0.999977	-0.409697	0.174493	-0.491007	0.113686	-0.34255	0.279907	0.113629	0.88617	-0.245202	0.602301	-0.305221	0.368644
-0.0064416	Similar to At3g18990: unknown protein	chr2.CM0308.58_s_at	-0.0194648	0.999977	-0.324059	0.0390449	-0.495471	0.00260137	-0.21149	0.215191	-0.0499513	0.934102	-0.254847	0.173807	0.0469674	0.941325
-0.00194484	Similar to At5g12240: unknown protein	chr2.CM0308.7_at	-0.0511605	0.999977	-0.162602	0.550184	0.0401878	0.999983	-0.360728	0.0910524	0.233593	0.37555	0.0594535	0.985336	-0.203167	0.426064
-0.00558401	Similar to At2g26850: unknown protein	chr2.CM0308.9_at	-0.0920687	0.977502	-0.315148	0.302297	0.0958353	0.927714	-0.624438	0.0236201	0.0162706	0.999967	-0.163855	0.792268	-0.0931779	0.912594
-0.00743474	Similar to At3g18440: unknown protein	chr2.CM0310.19_at	-0.133089	0.929576	-0.119778	0.860364	0.427262	0.246168	-0.424837	0.218037	-0.0594651	0.999692	-0.333125	0.470662	-0.588683	0.0693241
-0.0108744	Similar to At3g18440: unknown protein	chr2.CM0310.21_s_at	0.0449883	0.999977	-0.751461	0.0701781	-0.0826853	0.999983	-0.671452	0.117058	-0.0257688	0.999967	-0.597084	0.238537	-0.465481	0.329135
-0.00101315	Similar to At3g25800: protein phosphatase 2A 65 kDa regulatory subunit	chr2.CM0310.22_at	0.0271098	0.999977	-0.113904	0.458827	0.209674	0.124537	-0.277931	0.0279366	0.084915	0.688296	0.0134767	0.999973	-0.100081	0.560345
0.00866099	Similar to At1g51740: unknown protein	chr2.CM0310.31.2_at	0.0827526	0.999977	0.377297	0.327016	-0.0806024	0.996473	0.192168	0.677437	-0.375731	0.387759	0.346116	0.486276	0.455061	0.21918
-0.00188576	Similar to At1g51740: unknown protein	chr2.CM0310.31.2_s_at	-0.128332	0.674629	-0.406603	0.0125343	-0.153706	0.488261	-0.239766	0.171304	-0.121746	0.643004	0.00720031	0.999973	-0.233595	0.188245
0.000729875	Similar to At1g51740: unknown protein	chr2.CM0310.31_at	-0.134542	0.695051	-0.121221	0.637722	0.0667965	0.914362	-0.143026	0.521054	0.222717	0.312679	0.0657635	0.943524	-0.202671	0.331448
0.000325746	Similar to CEMA_SOYBN: (P49160) CHLOROPLAST ENVELOPE MEMBRANE PROTEIN	chr2.CM0310.35_s_at	0.0377774	0.999977	0.140873	0.723947	0.0202863	0.999983	0.228841	0.440188	0.0495847	0.99447	0.09029	0.946326	-0.530967	0.0329682
-0.000562859	Similar to At5g11350: unknown protein	chr2.CM0310.46.1_at	0.187065	0.840249	0.0412526	0.973688	-0.891385	0.0111288	0.314157	0.436114	0.739676	0.0477422	0.447695	0.304061	0.151177	0.839755
0.00094438	Similar to At1g13360: unknown protein (At1g13360)	chr2.CM0310.6_s_at	0.19192	0.833079	-0.134104	0.851773	0.892546	0.011887	-0.118536	0.82057	0.532471	0.179808	-0.208897	0.787245	0.968197	0.00454388
0.000826984	Similar to At1g09320: unknown protein	chr2.CM0312.11_at	0.12932	0.702999	-0.540267	0.00204596	0.159196	0.505232	-0.35291	0.0472042	0.279428	0.164733	0.0607574	0.955859	-0.277444	0.130591
0.0166056	Similar to At1g09320: unknown protein	chr2.CM0312.21_at	0.311635	0.503771	-0.12544	0.838959	0.335225	0.381599	0.0259166	0.96	0.696121	0.0378199	0.648725	0.0546685	0.00836849	0.99998
0.00651721	Similar to At3g17770: dihydroxyacetone kinase like protein	chr2.CM0312.8_s_at	0.53066	0.0251093	0.149143	0.618596	0.243155	0.352115	-0.167888	0.526195	0.29483	0.244949	0.318245	0.220781	0.500122	0.0179392
0.00895574	Similar to At2g23460: extra-large GTP-binding protein (XLG1)	chr2.CM0323.1_s_at	0.324086	0.596586	0.703524	0.0551376	0.837084	0.0276615	0.455546	0.257248	0.268542	0.646742	0.432186	0.381991	-0.114712	0.930803
0.00646647	Similar to At4g37210: unknown protein	chr2.CM0323.10_at	0.43718	0.00474686	0.0919803	0.654804	0.00397139	0.999983	0.141024	0.389196	0.288373	0.064766	0.413942	0.00581762	0.195819	0.200726
0.00147988	Similar to PSBO_PEA: (P14226) OXYGEN-EVOLVING ENHANCER PROTEIN 1, CHLOR	chr2.CM0323.23_at	-0.0510819	0.999977	-0.162325	0.537577	0.322807	0.147438	0.16696	0.501873	0.0598969	0.947366	0.255356	0.334714	-0.784579	0.000163167
0.00447013	Similar to ST14_SOLTU: (Q41495) STS14 PROTEIN PRECURSOR	chr2.CM0323.37_at	0.157975	0.539817	0.511445	0.00178134	0.335868	0.0507229	0.138369	0.487123	0.361398	0.0439079	0.131726	0.639895	0.21642	0.228285
0.00344514	Similar to At2g23740: putative C2H2-type zinc finger protein	chr2.CM0323.44.1_at	0.150295	0.276647	0.100438	0.442239	0.21059	0.0645588	0.19355	0.0799877	0.130719	0.325975	0.0138072	0.999973	0.182236	0.100704
0.00812282	Similar to At3g50780: unknown protein (At3g50780)	chr2.CM0323.45_at	0.345839	0.137647	-0.0486439	0.928227	0.731944	0.000474624	0.205233	0.362415	0.350881	0.11202	0.195206	0.504091	-0.0470567	0.972256
-0.00507631	Similar to Q9M7S0: (Q9M7S0) HOMEODOMAIN PROTEIN	chr2.CM0323.46_s_at	-0.108863	0.982381	0.375908	0.31722	-0.648632	0.0655847	-0.11227	0.824834	0.126768	0.895509	0.197853	0.795258	-0.631781	0.060472
0.000561556	Similar to At3g42050: Vacuolar H+-ATPase subunit H (VHA-H)	chr2.CM0323.54_at	0.0925027	0.651476	0.188593	0.108124	0.118733	0.418417	-0.160489	0.19036	0.118824	0.431063	-0.155503	0.282385	-0.0672647	0.726958
-0.000774052	Similar to At4g37090: unknown protein	chr2.CM0323.6_at	0.175243	0.640219	0.050725	0.931996	-0.234282	0.376141	-0.388044	0.0745991	0.257394	0.327613	0.0140944	0.999973	-0.313851	0.165042
-0.00788589	Similar to At2g23450: protein kinase like protein	chr2.CM0323.7_at	-0.0530653	0.999977	-0.436565	0.210771	-0.0696338	0.999983	-0.75175	0.0223519	0.20724	0.717797	-0.162443	0.862667	0.0782391	0.972224
0.00674269	Similar to At2g23780: putative RING zinc finger protein	chr2.CM0323.71_at	0.250541	0.694395	-0.166043	0.775605	0.53292	0.147438	-0.359447	0.344903	0.37723	0.375948	0.03665	0.999973	0.672662	0.0450815
-0.00293033	Similar to At4g37200: thiol-disulfide interchange like protein	chr2.CM0323.8_s_at	-0.0219147	0.999977	0.0816419	0.793839	-0.119205	0.673565	-0.29541	0.0992625	0.00182266	0.999967	-0.326696	0.0950685	0.434955	0.0112398
-0.00755815	Similar to At2g23670: unknown protein	chr2.CM0323.9_at	-0.127279	0.666186	0.0315753	0.949611	0.139428	0.537808	-0.118341	0.563218	-0.252072	0.17465	-0.0457428	0.986573	-0.256764	0.12754
0.00889155	Similar to Q39400: (Q39400) MADS4 PROTEIN	chr2.CM0338.16.1_at	0.513256	0.16096	0.208802	0.629908	0.358098	0.332677	0.180957	0.659737	-0.0455137	0.999967	1.01693	0.00180024	-0.712757	0.0183477
-0.0129692	Similar to Q40543: (Q40543) PROTEIN-SERINE THREONINE KINASE	chr2.CM0338.20_at	-0.0736631	0.981934	-0.849183	0.000243142	-0.738682	0.00167426	-0.896025	0.000175961	-0.268932	0.334839	-0.20954	0.546143	-0.223105	0.417318
-0.00781336	Similar to At5g15790: unknown protein	chr2.CM0338.22.1_at	-0.405299	0.464774	-0.491105	0.226499	-0.348194	0.493613	-0.518084	0.200405	-0.00878204	0.999967	-0.303809	0.63837	-0.580879	0.14268
-0.00227735	Similar to At5g38895: unknown protein	chr2.CM0338.22_at	-0.229239	0.374769	-0.0742162	0.849494	-0.0583797	0.955296	-0.0788354	0.774603	-0.00453394	0.999967	-0.0903515	0.874394	-0.287693	0.147524
0.00297707	Similar to At5g57890: anthranilate synthase beta chain	chr2.CM0338.26_at	0.203522	0.362768	-0.0740707	0.809609	-0.0403511	0.99228	-0.0549049	0.826866	0.287946	0.120779	-0.0976461	0.795735	0.0509717	0.933233
-0.00604617	Similar to At2g29970: unknown protein	chr2.CM0346.5_at	-0.0718905	0.991468	-0.34668	0.151302	-0.294627	0.278937	-0.206347	0.455708	0.0337819	0.999967	-0.0356322	0.999973	0.215569	0.461545
0.00317569	Similar to At3g49550: unknown protein	chr2.CM0360.26_at	0.778848	0.00367119	-0.177481	0.59718	-0.0294364	0.999983	-0.0526988	0.897221	0.524806	0.0505432	-0.11026	0.893019	1.69996	1.69756e-08
5.45231e-05	Similar to At1g04635: unknown protein	chr2.CM0360.27_at	-0.0713741	0.999977	-0.226821	0.62437	-0.192244	0.755129	-0.405057	0.260976	0.3242	0.46166	0.0128318	0.999973	0.667285	0.0420536
-0.00732055	Similar to At3g10850: hydroxyacylglutathione hydrolase cytoplasmic (glyoxalase II) (GLX II)	chr2.CM0360.6_at	-0.0592757	0.835452	-0.450161	6.708e-05	-0.0236907	0.999983	-0.0405309	0.799934	-0.250504	0.0315718	-0.274964	0.0159688	-0.382882	0.000400656
-0.0139652	Similar to At5g01960: unknown protein	chr2.CM0360.7_at	-0.192384	0.595918	-0.915656	6.74367e-05	-0.527486	0.0188601	-0.540386	0.0136949	0.0834438	0.89358	-0.634505	0.00598518	-0.197469	0.476959
-0.00654711	Similar to At4g29520: unknown protein	chr2.CM0373.1_at	-0.000933973	0.999977	0.153334	0.548956	-0.404795	0.0474389	-0.413423	0.0358043	0.00272885	0.999967	-0.189283	0.519368	-0.0976277	0.796003
-0.00535405	Similar to At4g29520: unknown protein	chr2.CM0373.2_at	0.129966	0.877813	0.218645	0.51355	-0.0381863	0.999983	-0.255273	0.404837	-0.112968	0.864278	-0.395665	0.214383	-0.0524155	0.991375
0.00636345	Similar to At4g18400: unknown protein	chr2.CM0373.20_at	0.487655	0.00469629	0.410395	0.00834326	0.187591	0.322622	0.258472	0.114759	0.460009	0.00732743	0.258002	0.164645	0.282483	0.0783213
0.00648086	Similar to Q9SNP2: (Q9SNP2) EST AU056133(S20320) CORRESPONDS TO A REGIO	chr2.CM0373.24.1_s_at	0.435732	0.00746093	0.258982	0.0851602	0.32904	0.0329612	0.182893	0.262326	0.19059	0.290127	0.0913116	0.781854	0.0802106	0.765036
0.00541914	Similar to Q9SNP2: (Q9SNP2) EST AU056133(S20320) CORRESPONDS TO A REGIO	chr2.CM0373.24.1_x_at	0.114463	0.824207	-0.0137197	0.983559	0.598153	0.00402055	0.0770474	0.797386	0.374658	0.0941205	0.120009	0.7929	-0.272345	0.212371
-0.00401157	Similar to At4g29590: unknown protein	chr2.CM0373.27_at	0.0554537	0.976085	0.0874103	0.744101	0.182097	0.364979	-0.0134816	0.960744	0.0719019	0.857026	0.0699291	0.906158	-0.282095	0.0910734
-0.0018778	Similar to At1g79930: putative heat-shock protein	chr2.CM0373.32_s_at	0.00822299	0.999977	-0.122935	0.520322	-0.148436	0.445159	-0.39927	0.00814601	-0.0516839	0.918227	0.103661	0.721682	0.00593952	0.99998
-0.00829569	Similar to At4g26160: thioredoxin like protein	chr2.CM0373.34.1_at	-0.359262	0.124908	-0.0134618	0.983782	-0.155081	0.599338	-0.258817	0.230209	-0.413409	0.05921	-0.133399	0.739513	-0.641149	0.00126572
0.00502852	Similar to At4g29680: nucleotide pyrophosphatase - like protein	chr2.CM0373.36_at	0.154509	0.509201	0.43241	0.00449714	0.02827	0.999983	-0.0522042	0.823166	0.533957	0.00160785	0.0942237	0.782163	0.308072	0.0451073
0.00180691	Similar to At2g06925: unknown protein	chr2.CM0373.47.1_at	-0.0881881	0.856364	0.0503008	0.900688	0.125026	0.626195	0.0633634	0.800439	0.00198113	0.999967	0.0778704	0.88382	-0.0457434	0.95525
-0.00177142	Similar to At2g17350: unknown protein	chr2.CM0373.57_at	-0.603862	0.0041274	0.0480724	0.927077	-0.131101	0.678003	-0.441462	0.0228956	0.00574796	0.999967	-0.194875	0.490243	0.366832	0.0588124
0.0034714	Similar to At1g19220: auxin response factor (ARF) like protein	chr2.CM0373.70_at	0.30523	0.168606	0.118979	0.657787	0.190283	0.419917	0.0149761	0.961344	0.346489	0.0911811	0.0195192	0.999973	0.104957	0.740051
-0.000359134	Similar to At4g04940: putative WD-repeat membrane protein	chr2.CM0373.74_at	0.382909	0.189624	-0.18182	0.570271	0.158241	0.694608	-0.514534	0.033189	0.232462	0.472589	0.0204866	0.999973	0.0593173	0.968039
-0.00354617	Similar to At2g07170: hypothetical protein	chr2.CM0373.81_at	-0.0125699	0.999977	-0.453814	0.167509	0.0119966	0.999983	0.403142	0.236781	0.146644	0.839037	0.0259721	0.999973	-1.02465	0.00107926
0.00769528	Similar to Q9SXV6: (Q9SXV6) CYCLOARTENOL SYNTHASE	chr2.CM0373.82.1_at	0.556096	0.0113587	0.235471	0.288679	0.594296	0.00407928	0.186306	0.429709	0.358069	0.110213	0.41894	0.0570996	-0.00861136	0.99998
0.00782963	Similar to Q9SXV6: (Q9SXV6) CYCLOARTENOL SYNTHASE	chr2.CM0373.82_at	0.34039	0.0949247	-0.0026249	0.995565	0.397889	0.0291964	0.0874785	0.724115	0.416503	0.0299472	0.657842	0.000542737	0.0703674	0.870519
-0.00417018	Similar to Q9AWA6: (Q9AWA6) SERINE THREONINE TYROSINE KINASE	chr2.CM0373.88_at	0.017634	0.999977	-0.293423	0.0182535	-0.220412	0.105262	-0.235897	0.0663117	-0.0327446	0.967794	-0.263695	0.057746	0.142134	0.33031
0.00614954	Similar to At4g31041: unknown protein	chr2.CM0373.89.1_at	0.0703	0.921636	0.448765	0.00554357	0.212504	0.264782	0.0887717	0.692424	0.196774	0.330987	0.161851	0.505405	0.268352	0.113178
-0.00387556	Similar to At5g58110: putative protein	chr2.CM0373.90_at	-0.0305029	0.999977	-0.38015	0.135124	0.218741	0.517017	-0.31988	0.229175	-0.265629	0.40179	-0.200378	0.631043	-0.330904	0.215811
0.0151085	Similar to At2g39670: unknown protein	chr2.CM0405.10_at	0.654928	0.0234943	0.937021	0.00042595	0.762537	0.0046817	0.318138	0.268119	0.559944	0.0501363	0.429929	0.160305	0.11356	0.845644
-0.00555935	Similar to At1g07570: protein kinase APK1A	chr2.CM0405.15.1_s_at	0.0861006	0.924409	-0.194607	0.422892	-0.210258	0.417505	-0.498231	0.0147567	0.0354918	0.999967	-0.404986	0.0721725	0.0835262	0.862223
-0.00733481	Similar to At1g07570: protein kinase APK1A	chr2.CM0405.15_at	-0.219721	0.691895	-0.515466	0.0812455	-0.553244	0.0747638	-0.741963	0.0117171	0.157411	0.788075	-0.264268	0.565416	0.0501859	0.99998
-0.00303345	Similar to At5g37850: pyridoxal kinase -like protein	chr2.CM0405.21_at	0.202698	0.499543	-0.213904	0.346288	0.149916	0.618079	-0.511216	0.0105937	0.0421401	0.989147	0.109989	0.824756	-0.367486	0.0673954
-0.00436166	Similar to At3g11100: unknown protein	chr2.CM0405.23_at	-0.0342075	0.999977	-0.139198	0.637592	-0.171621	0.562445	-0.332163	0.123576	0.223884	0.401469	-0.197711	0.529117	0.116801	0.744705
-0.000548142	Similar to At3g55480: AP3-complex beta-3A adaptin subunit-like protein	chr2.CM0405.6.1_at	-0.339135	0.493218	-0.391129	0.28282	0.0700604	0.999983	-0.416942	0.245054	0.290854	0.533368	-0.00138022	0.999973	0.568599	0.091317
-0.0298144	Similar to At3g55470: elicitor responsive phloem -like protein	chr2.CM0405.8.3_at	-0.267817	0.76248	-1.20782	0.00301515	-1.56895	0.000340831	-1.45138	0.000644211	-0.500828	0.319714	-1.23221	0.00464325	0.336854	0.540719
-0.00110729	Similar to At3g55460: RNA binding protein like	chr2.CM0405.9_at	0.0493311	0.98708	-0.192223	0.256208	0.132278	0.544569	-0.163313	0.355525	0.101789	0.701148	-0.0418548	0.992338	-0.215714	0.197422
-0.00272796	Similar to Q9SSY2: (Q9SSY2) CS-IAA2	chr2.CM0504.17_at	-0.261158	0.222034	-0.428532	0.0116602	0.0760981	0.865922	-0.0508383	0.851092	0.148365	0.549538	0.283997	0.160846	-0.807263	1.19852e-05
-0.0140745	Similar to At5g53300: ubiquitin-conjugating enzyme E2-17 kD 10 (ubiquitin-protein ligase 10) (ubiquitin carrier protein 10) (sp|P35133)	chr2.CM0504.20.1_s_at	-0.484579	0.000720275	-0.75428	7.06464e-07	-0.548916	0.000102945	-0.513595	0.00017969	-0.519755	0.00037215	-0.587498	5.11599e-05	-0.249662	0.0545973
-0.00105785	Similar to At1g05890: unknown protein	chr2.CM0504.34.1_s_at	0.464381	0.0544495	0.0693179	0.888066	0.0888811	0.883214	0.0199815	0.956293	0.0205704	0.999967	-0.274665	0.320467	-0.103744	0.807186
0.00518421	Similar to At1g58280: putative protein	chr2.CM0504.4_at	0.264888	0.45032	0.485291	0.0439663	0.381028	0.152106	0.0632526	0.869337	0.235496	0.470875	0.360728	0.220397	-0.737396	0.0021697
-0.00664506	Similar to At1g16740: unknown protein	chr2.CM0545.15_at	0.0981126	0.812344	-0.0988727	0.701306	0.12622	0.618883	-0.50142	0.00325222	0.149392	0.526851	0.0281973	0.999973	-0.112551	0.657901
0.00403541	Similar to At2g34570: unknown protein	chr2.CM0545.17_at	0.177167	0.643616	0.0159573	0.982716	0.176569	0.571712	-0.294033	0.206324	0.326152	0.193698	0.134706	0.775214	-0.129746	0.715679
0.00118867	Similar to At2g27170: putative chromosome associated protein	chr2.CM0545.2.1_at	0.404902	0.287948	0.227739	0.560312	-0.0482299	0.999983	-0.0692863	0.885813	0.182847	0.729673	0.2956	0.498142	-0.73706	0.0115795
0.00424384	Similar to At2g27170: putative chromosome associated protein	chr2.CM0545.2.2_at	0.403871	0.405819	0.351649	0.386705	0.178394	0.811543	0.0702218	0.904994	0.500112	0.218383	0.21688	0.772897	0.0282185	0.99998
-0.00137779	Similar to At3g43600: putative aldehyde oxidase (AO3)	chr2.CM0545.2.4_at	-1.03245	0.000481578	0.0191635	0.982983	0.291666	0.378705	-0.484474	0.0749502	-0.253507	0.484312	-0.188919	0.708684	-0.41925	0.131694
-0.000865143	Similar to At3g43600: putative aldehyde oxidase (AO3)	chr2.CM0545.2.4_x_at	-0.565932	0.0101609	-0.143328	0.605377	0.148399	0.630706	-0.310514	0.139292	-0.154214	0.616835	-0.109409	0.830919	-0.502156	0.0112671
0.00282598	Similar to At2g27170: putative chromosome associated protein	chr2.CM0545.2_at	0.199049	0.192426	0.0256934	0.945514	0.104768	0.556444	-0.0144797	0.946083	-0.269385	0.0495387	0.156948	0.337177	0.158516	0.253852
0.000654455	Similar to At5g06600: ubiquitin carboxyl-terminal hydrolase	chr2.CM0545.21_at	0.175377	0.180118	-0.0315675	0.905329	-0.0347347	0.947258	0.0345088	0.836036	0.0905398	0.564828	-0.0717445	0.743323	0.0203227	0.995946
-0.00132699	Similar to At5g03505: transcriptional co-activator - like protein	chr2.CM0545.22_at	0.0693351	0.999977	-0.291656	0.338325	0.198196	0.629576	-0.441291	0.111729	0.230624	0.547394	0.05498	0.999973	-0.683921	0.00960138
0.00919815	Similar to At3g44020: unknown protein	chr2.CM0545.26_at	0.125537	0.812345	0.62478	0.00331745	0.458378	0.0399862	0.417023	0.0552221	-0.18113	0.559754	0.215556	0.494729	0.0368521	0.99998
-0.00399645	Similar to At3g21620: unknown protein	chr2.CM0545.29_at	-0.0667018	0.999977	-0.912608	0.000206404	-0.0884919	0.913581	-0.192809	0.510445	-0.122593	0.80476	0.487727	0.0642633	-0.237886	0.412925
-0.001896	Similar to At5g55140: putative protein	chr2.CM0545.32_at	-0.0958867	0.817765	-0.0917639	0.730917	0.00589741	0.999983	-0.266873	0.121911	0.243091	0.208412	0.0507835	0.976387	-0.00327763	0.99998
-0.00123638	Similar to At2g27150: aldehyde oxidase (AO-3)	chr2.CM0545.4.1_at	-0.958292	0.0509895	0.10408	0.931737	0.214344	0.828843	-0.499829	0.304536	-0.210441	0.827215	-0.388652	0.574237	0.370289	0.519615
0.012082	Similar to At2g32640: hypothetical protein	chr2.CM0545.52.1_at	0.470189	0.0117147	0.251992	0.155178	0.375143	0.0333858	0.53497	0.00208071	-0.144995	0.553917	0.27628	0.167858	-0.451041	0.00718616
0.00384833	Similar to At2g32650: hypothetical protein	chr2.CM0545.53_at	0.275247	0.260441	0.244789	0.241984	0.166212	0.538808	0.0239975	0.94271	0.305719	0.166789	0.211811	0.43302	0.34047	0.083861
0.00502614	Similar to At4g15415: phosphatase like protein	chr2.CM0545.54_at	0.190748	0.626283	0.0956318	0.828725	0.196891	0.531642	-0.0233732	0.951825	0.516785	0.0361523	0.0625535	0.98988	0.00227176	0.99998
0.017951	Similar to At1g69870: unknown protein	chr2.CM0608.32_at	0.850679	0.00677313	0.724191	0.0103626	0.347563	0.310156	1.09401	0.000281042	0.838869	0.00713177	0.30358	0.458788	1.87133	5.26519e-08
-0.000817539	Similar to At1g27090: unknown protein	chr2.CM0608.36_at	0.253886	0.326203	-0.226552	0.298976	0.375413	0.0699284	-0.072853	0.803497	0.150782	0.615609	0.0405802	0.999973	-0.0689582	0.904003
0.00161857	Similar to At1g78060: putative protein	chr2.CM0608.37_at	0.0697251	0.999977	-0.430674	0.145681	-0.0893652	0.952569	0.0923027	0.832982	-0.0396152	0.999967	0.412898	0.23699	-0.429557	0.152171
-0.0320821	Similar to At1g69910: protein kinase like protein	chr2.CM0608.48_at	-0.390889	0.727239	-1.25743	0.0223202	-1.22368	0.034683	-1.60863	0.00447319	-0.668632	0.333099	-0.733036	0.303675	-1.08718	0.0524569
0.00285184	Similar to At2g02590: putative transport protein	chr2.CM0608.63_at	0.148786	0.824571	-0.288739	0.330021	-0.24058	0.495064	-0.0381457	0.932011	-0.123551	0.835087	-0.30148	0.397756	-0.252119	0.436326
0.00228183	Similar to At4g35790: phospholipase D (AtPLDdelta)	chr2.CM0695.1_at	-0.0121285	0.999977	-0.157327	0.494373	0.316801	0.10947	0.138814	0.544996	0.0080801	0.999967	0.420637	0.0334834	-0.337925	0.0685816
-0.005622	Similar to At1g20270: unknown protein	chr2.CM0695.10_at	-0.0124964	0.999977	-0.122826	0.329518	-0.353496	0.00226066	-0.454797	0.000128265	-0.0138488	0.999967	-0.0477088	0.906037	-0.0441366	0.872344
-0.00259792	Similar to At4g35830: cytoplasmatic aconitate hydratase (citrate hydro-lyase)(aconitase)(EC 4.2.1.3)	chr2.CM0695.11_at	0.11143	0.779269	-0.0793014	0.809712	-0.297947	0.119617	-0.218326	0.259263	0.0723823	0.877471	-0.143279	0.633796	0.244642	0.199649
-0.000707411	Similar to At4g35840: unknown protein	chr2.CM0695.14_at	0.212012	0.433225	-0.28536	0.147064	0.110627	0.755331	-0.12917	0.598158	0.394629	0.0575859	0.0731087	0.931015	0.223393	0.298074
0.00191481	Similar to At1g75950: UIP1	chr2.CM0695.29_at	0.0625741	0.79319	-0.0335636	0.885903	0.17872	0.104808	-0.117456	0.303005	0.11801	0.35854	-0.0139299	0.999973	0.457448	2.22817e-05
0.00762765	Similar to At4g35920: unknown protein	chr2.CM0695.30.1_at	0.543713	0.0916127	0.172363	0.679519	0.608395	0.0358535	0.521391	0.066378	0.332855	0.335733	0.598304	0.0498202	0.0560863	0.990797
-0.00736027	Similar to At2g17790: putative vacuolar sorting-associated protein	chr2.CM0695.34_at	0.151181	0.44752	-0.320917	0.0179512	-0.443969	0.00199485	-0.38836	0.00536901	-0.00265075	0.999967	-0.284613	0.061069	-0.220932	0.12263
-0.000543856	Similar to At2g17800: putative GTP-binding protein	chr2.CM0695.35_at	-0.0958477	0.709172	-0.096313	0.592368	0.144982	0.375914	0.0490197	0.803741	-0.0264226	0.993271	0.262036	0.0735875	-0.0187368	0.99998
-0.0026609	Similar to At5g66120: 3-dehydroquinate synthase-like protein	chr2.CM0695.36_at	0.129709	0.346579	-0.127262	0.257668	-0.250737	0.0180836	-0.310325	0.00306777	0.0698285	0.686339	-0.131749	0.322514	-0.00578544	0.99998
0.000408002	Similar to At2g17840: putative senescence-related protein	chr2.CM0695.40.1_at	0.118607	0.709614	0.182137	0.324075	-0.111458	0.676786	-0.224028	0.20068	0.0860274	0.796324	0.155005	0.533666	0.269179	0.110949
0.000313543	Similar to At4g38630: multiubiquitin chain binding protein (MBP1)	chr2.CM0695.41_at	0.19161	0.0955744	-0.127823	0.23255	0.0345801	0.928608	-0.105122	0.352157	0.0126208	0.999967	-0.112846	0.408137	-0.237115	0.0156256
-0.00125083	Similar to At4g35000: L-ascorbate peroxidase	chr2.CM0695.46_at	0.00749565	0.999977	-0.465975	0.103822	0.00262386	0.999983	0.229563	0.504773	-0.391959	0.237001	0.131225	0.881189	-0.507522	0.0749492
0.00197989	Similar to At4g35800: DNA-directed RNA polymerase (EC 2.7.7.6) II largest chain	chr2.CM0695.7_at	0.162546	0.664239	0.0144024	0.983483	0.193209	0.481157	-0.246515	0.277594	0.635672	0.00461532	0.29501	0.244539	-0.176965	0.510616
-0.0062021	Similar to At4g08330: unknown protein	chr2.CM0695.8_at	-0.189308	0.861074	-0.212981	0.706639	-0.455522	0.289932	-0.396481	0.335845	-0.165767	0.848023	-0.404834	0.424338	0.28212	0.579062
-0.0231533	Similar to At2g17710: unknown protein	chr2.CM0695.9_at	-0.985298	0.00858779	-1.85398	2.17968e-06	-1.05734	0.00292507	-0.692662	0.045192	-0.523813	0.184377	-0.598654	0.128482	-0.285434	0.530658
0.00803439	Similar to At5g63690: unknown protein	chr2.CM0749.21_at	0.680423	0.022625	-0.476765	0.0798181	0.550421	0.051358	-0.0522807	0.909341	0.357638	0.269483	0.182161	0.735294	0.0758598	0.950162
0.00896813	Similar to At3g25690: unknown protein	chr2.CM0749.24_at	0.408511	0.179318	0.669669	0.00692154	0.949392	0.000388914	0.780712	0.00233953	0.370607	0.204905	0.376301	0.216869	-0.274231	0.351498
-0.00231427	Similar to At1g67230: unknown protein	chr2.CM0749.25_at	-0.209035	0.486296	-0.248867	0.256612	0.319123	0.147556	-0.249426	0.256894	-0.103917	0.80298	0.0591025	0.982723	-0.204567	0.399094
0.00629484	Similar to At1g26100: cytochrome b-561, putative	chr2.CM0749.26_at	-0.140003	0.842251	-0.0309509	0.973995	0.260883	0.430792	0.27603	0.343663	0.0980289	0.894628	0.195016	0.672287	-0.0370151	0.99998
-0.0139199	Similar to Q9AV95: (Q9AV95) HYPOTHETICAL 65.5 KDA PROTEIN	chr2.CM0749.31_at	0.221326	0.67668	-0.680343	0.01575	-0.205563	0.648001	-0.602905	0.0368411	-0.256826	0.523317	-0.69106	0.0242012	-2.01091	1.34641e-08
-0.00915777	Similar to Q9AV95: (Q9AV95) HYPOTHETICAL 65.5 KDA PROTEIN	chr2.CM0749.35_at	0.0320129	0.999977	-0.443668	0.0158011	-0.258418	0.224391	-0.428871	0.0225996	-0.486688	0.0162776	-0.44181	0.0277105	-0.845287	1.91807e-05
0.00339226	Similar to At3g25690: unknown protein	chr2.CM0749.37_at	0.0281611	0.999977	-0.0390089	0.928227	0.094993	0.741898	0.430015	0.00706008	-0.100818	0.714108	0.042811	0.991505	-0.0192752	0.99998
-0.00507659	Similar to At1g25682: unknown protein	chr2.CM0749.41_at	-0.0811729	0.875941	-0.419605	0.00916579	-0.129428	0.589223	-0.10658	0.619975	0.118742	0.650053	-0.281865	0.136221	-0.191597	0.303075
-0.00719528	Similar to At3g25700: unknown protein	chr2.CM0749.42_at	-0.654037	0.0602131	-0.624073	0.0408132	0.481723	0.153962	-0.75912	0.0141508	0.12022	0.888901	0.427315	0.263955	-0.895618	0.00327997
-0.0117951	Similar to At1g25580: unknown protein	chr2.CM0749.45_at	0.0298974	0.999977	-0.844187	0.000381527	-0.573469	0.01678	-0.934902	0.000158604	-0.0126458	0.999967	-0.228304	0.511008	0.0222391	0.99998
0.00654836	Similar to At5g19740: peptidase-like protein	chr2.CM0783.12_s_at	0.412538	0.23848	0.608239	0.0276139	0.374973	0.243935	0.146111	0.705896	0.86205	0.00472164	0.228035	0.631043	0.698537	0.011481
0.0138385	Similar to At5g19740: peptidase-like protein	chr2.CM0783.14_x_at	0.856687	0.000308825	1.13704	2.89586e-06	0.69919	0.00170703	0.681786	0.00183018	0.730821	0.00185666	0.192107	0.567457	0.869759	8.27322e-05
-0.000936457	Similar to At4g26300: arginyl-tRNA synthetase	chr2.CM0783.18_at	0.0759792	0.821412	0.0577054	0.819883	-0.0790181	0.746314	-0.2071	0.134776	-0.00121624	0.999967	-0.0131473	0.999973	0.0525746	0.872551
-0.00172649	Similar to At3g13490: lysyl-tRNA synthetase like protein	chr2.CM0783.21_at	-0.168747	0.641828	0.00701289	0.990657	0.152156	0.631281	-0.23329	0.31098	0.141818	0.678302	0.102388	0.862601	-0.621348	0.00236592
-0.00750042	Similar to At4g26300: arginyl-tRNA synthetase	chr2.CM0783.26.1_at	-0.213297	0.668252	0.0554265	0.946159	-0.0876444	0.947167	-0.296924	0.333811	-0.234253	0.548807	-0.215514	0.648574	-0.504604	0.0669927
-0.0021762	Similar to At4g26300: arginyl-tRNA synthetase	chr2.CM0783.26_at	0.0506415	0.999977	0.315634	0.412402	0.415477	0.272869	0.255132	0.524488	-0.180936	0.773312	-0.320666	0.504452	-0.247033	0.587013
-0.00138848	Similar to At2g19760: profilin 1	chr2.CM0783.27_at	0.191397	0.339141	-0.254335	0.0958839	-0.0583547	0.901959	-0.0241	0.924358	-0.218797	0.212233	-0.139445	0.547683	0.0205493	0.99998
-0.0102698	Similar to At5g56580: protein kinase MEK1 homolog	chr2.CM0783.28_at	-0.123785	0.904176	-0.914542	0.00084909	-0.555316	0.0514054	-0.304948	0.317097	-0.0178658	0.999967	0.33943	0.340089	-0.457152	0.102416
-0.00756313	Similar to At4g29340: profilin 3	chr2.CM0783.31.3_at	-0.292357	0.11767	-0.55877	0.00056682	-0.361083	0.0290356	-0.405732	0.0115035	-0.386758	0.0258747	-0.100113	0.770999	-0.303027	0.0597337
-0.00655728	Similar to At4g26300: arginyl-tRNA synthetase	chr2.CM0783.31_at	-0.265837	0.491155	-0.065947	0.923453	-0.070268	0.978123	-0.238644	0.432156	-0.609994	0.0295516	-0.134814	0.844825	-0.21163	0.540294
-0.00711772	Similar to At2g19780: putative disease resistance protein	chr2.CM0783.35_at	-0.656258	0.00127248	-0.357458	0.0524664	-0.0514455	0.97486	-0.455688	0.0142887	-0.138358	0.632881	-0.141449	0.667829	-0.555832	0.00243518
0.00487186	Similar to At1g31780: hypothetical protein	chr2.CM0803.107_at	0.2609	0.413226	0.119413	0.75157	0.238749	0.406753	-0.223998	0.393916	0.314976	0.240299	0.25499	0.415514	0.126267	0.751023
0.00305546	Similar to At4g19210: RNase L inhibitor-like protein	chr2.CM0803.112_at	0.250661	0.0541723	0.0569425	0.776266	0.241009	0.0453932	0.0489543	0.770108	0.325928	0.00922016	-0.000353311	0.999973	0.157228	0.20883
0.00478104	Similar to At1g31770: unknown protein	chr2.CM0803.115_at	0.819434	0.0434809	0.00260065	0.998152	0.382526	0.404642	-0.489716	0.208407	0.353815	0.468452	0.391025	0.444573	-0.534335	0.16409
0.00260946	Similar to At5g45360: putative F-box family protein	chr2.CM0803.119_at	0.235552	0.444191	0.272089	0.23852	0.648421	0.00340886	0.241571	0.311552	0.255232	0.334489	0.27459	0.318871	0.39895	0.0643941
0.00132259	Similar to At4g19140: unknown protein	chr2.CM0803.13.1_at	0.246092	0.25175	-0.246885	0.167241	-0.0274389	0.999983	-0.192049	0.31436	0.139243	0.58014	-0.165393	0.518862	0.302634	0.0813967
0.0106583	Similar to At4g19185: unknown protein	chr2.CM0803.132.1_at	-0.352382	0.397148	0.766835	0.0093315	0.304754	0.428982	0.239298	0.516819	0.172318	0.762039	0.184199	0.780714	0.0212283	0.99998
0.00204289	Similar to At4g19185: unknown protein	chr2.CM0803.132.1_x_at	-0.15233	0.751276	-0.115374	0.766689	-0.0801033	0.927224	0.183773	0.511707	0.140912	0.729741	0.165411	0.697598	0.373726	0.11287
0.00432655	Similar to At5g45390: ATP-dependent Clp protease-like protein	chr2.CM0803.16_at	0.225169	0.190829	0.23963	0.0952898	0.327055	0.0252203	-0.00205332	0.992202	0.2071	0.208844	0.128593	0.560956	-0.129381	0.470851
-0.00425149	Similar to At5g51940: DNA-directed RNA polymerase II subunit-like protein	chr2.CM0803.18_at	0.138045	0.736697	-0.331552	0.10612	-0.0212208	0.999983	-0.412268	0.0421948	0.0844829	0.869721	0.0420195	0.999973	-0.155913	0.576835
0.00413996	Similar to At4g19150: ankyrin-like protein	chr2.CM0803.19_at	0.414413	0.0174979	0.0847873	0.743432	0.465944	0.00431558	0.310845	0.0522534	-0.118539	0.632156	0.0850582	0.835481	-0.0922114	0.729137
-0.00583535	Similar to At1g31830: unknown protein	chr2.CM0803.22_at	-0.121864	0.699419	-0.101277	0.681633	-0.196966	0.318337	-0.136348	0.497383	-0.136194	0.572639	-0.353503	0.0493438	-0.511327	0.00179896
-0.00420445	Similar to At3g45900: unknown protein	chr2.CM0803.26_at	-0.40867	0.120651	-0.210279	0.4385	0.502718	0.0308887	-0.679892	0.002974	-0.0170947	0.999967	0.436626	0.0819412	-0.66479	0.00285911
-0.000112749	Similar to At1g31810: hypothetical protein	chr2.CM0803.30_at	-0.086586	0.983416	0.00390052	0.995565	-0.133438	0.822216	-0.270587	0.3788	0.0214212	0.999967	0.387575	0.236514	0.103757	0.879063
0.000377734	Similar to AOX1_SOYBN: (Q07185) ALTERNATIVE OXIDASE 1 PRECURSOR (EC 1.-	chr2.CM0803.34_at	-0.0438259	0.999977	1.29566	0.000100612	-0.291642	0.496466	-0.397045	0.253177	0.10692	0.922953	-0.778947	0.0220204	0.768808	0.0142865
0.0014195	Similar to At3g23640: alpha glucosidase like protein	chr2.CM0803.38_at	0.234245	0.441783	-0.561479	0.00716821	0.372282	0.101928	-0.054983	0.869855	0.194558	0.506605	0.206364	0.515041	-0.135497	0.682606
0.000100856	Similar to At1g31360: unknown protein	chr2.CM0803.39_at	-0.0110649	0.999977	-0.0610944	0.945533	0.398136	0.246065	0.203047	0.599188	-0.208967	0.668649	-0.20257	0.732637	-0.0834378	0.950859
0.0158066	Similar to At5g07840: unknown protein	chr2.CM0803.43_at	0.699094	2.88956e-05	0.728422	6.99775e-06	0.544318	0.00044825	0.541749	0.000373995	0.529385	0.00104389	0.42948	0.0053906	0.629019	3.72648e-05
-0.00713764	Similar to At1g31420: unknown protein	chr2.CM0803.51_at	-0.444731	0.0267766	-0.328687	0.0713473	-0.0353993	0.999983	-0.468781	0.0102509	-0.0138704	0.999967	-0.0708185	0.928067	-0.730406	9.27076e-05
-0.00495593	Similar to At1g31460: unknown protein	chr2.CM0803.53_at	-0.277427	0.229172	-0.158863	0.495212	-0.444668	0.0199632	-0.515944	0.00594276	-0.0421452	0.9826	0.120197	0.755139	-0.0609143	0.920076
-0.00734964	Similar to At1g31500: unknown protein	chr2.CM0803.60_at	-0.304775	0.355707	-0.274535	0.319762	-0.39836	0.136071	-0.851977	0.000769942	-0.268639	0.391905	-0.337849	0.268309	-0.400405	0.113705
-0.0280109	Similar to Q41695: (Q41695) PECTINACETYLESTERASE PRECURSOR	chr2.CM0803.61_at	-1.58932	1.21419e-06	-0.597851	0.0243283	-0.757832	0.0063513	-1.54856	8.19097e-07	-0.883778	0.00278777	-0.881875	0.0020939	-0.446516	0.108276
0.00438399	Similar to At5g45290: unknown protein	chr2.CM0803.64_at	-0.102093	0.621522	0.192701	0.118745	-0.0462677	0.904079	0.219661	0.0734372	-0.150086	0.305873	0.226375	0.0945387	-0.23849	0.0478108
0.00624972	Similar to At5g45300: beta-amylase-like	chr2.CM0803.65_at	0.364242	0.0141936	0.102426	0.569943	0.423368	0.00255767	-0.0331423	0.879226	0.149803	0.385225	0.233513	0.134563	-0.0787513	0.729312
-0.00314911	Similar to Q39852: (Q39852) PUTATIVE ATP SYNTHASE SUBUNIT	chr2.CM0803.66_at	0.0919245	0.733173	-0.202616	0.141506	-0.13153	0.446939	0.141097	0.350009	-0.322401	0.0256063	-0.158159	0.373997	-0.19396	0.169451
0.0060365	Similar to At1g31650: unknown protein	chr2.CM0803.70.1_at	0.417391	0.17788	0.775681	0.00236364	0.0990603	0.90332	-0.152636	0.65701	0.331636	0.284133	0.559693	0.0449424	-0.192253	0.596213
0.0047809	Similar to At4g19390: unknown protein	chr2.CM0803.70_at	0.154721	0.63924	0.160416	0.497875	0.449878	0.0202429	-0.169116	0.448952	0.225692	0.331032	0.105395	0.81974	0.373462	0.0473193
0.0083338	Similar to At1g31650: unknown protein	chr2.CM0803.72_at	0.368762	0.117591	0.572587	0.00409105	0.246852	0.302144	0.374729	0.0675694	-0.0246324	0.999967	0.442863	0.0431113	0.276113	0.205211
0.00465838	Similar to At3g23410: unknown protein	chr2.CM0803.88.1_at	-0.141036	0.85962	0.536592	0.0464479	0.355895	0.256498	0.13195	0.73042	0.236913	0.53908	0.454909	0.149547	-0.353215	0.234438
0.000715107	Similar to At4g19380: unknown protein	chr2.CM0803.88_at	-0.271226	0.296206	0.0493032	0.928503	0.472701	0.0223514	-0.069689	0.818343	-0.158216	0.600988	0.282274	0.256557	-0.314247	0.133759
-0.00472314	Similar to At3g57490: 40S ribosomal protein S2 homolog	chr2.CM0803.91_s_at	-0.0111671	0.999977	0.0591927	0.846072	0.0189888	0.999983	-0.467388	0.00213588	0.0459373	0.938349	-0.169121	0.408559	-0.151186	0.400826
0.00158039	Similar to Q9ME51: (Q9ME51) HYPOTHETICAL 6.2 KDA PROTEIN	chr2.CM0803.95.1_s_at	0.113	0.999977	0.301113	0.589368	-0.173875	0.877836	0.628542	0.143738	0.0443799	0.999967	0.282945	0.724723	-0.218168	0.770763
0.000319403	Similar to At1g68530: very-long-chain fatty acid condensing enzyme (CUT1)	chr2.CM0903.16_at	-0.28953	0.408824	0.092991	0.862041	0.31603	0.281846	-0.290651	0.295527	-0.0200456	0.999967	0.388225	0.195582	-0.438283	0.0856211
-0.0109349	Similar to At1g68540: putative reductase	chr2.CM0903.17_at	-0.519073	0.365207	-0.754532	0.0762927	0.0924821	0.999983	-0.950449	0.0253713	-0.0439259	0.999967	-0.212624	0.858189	0.262659	0.697155
-0.010881	Similar to At1g13380: unknown protein	chr2.CM0903.29.1_at	-0.309156	0.443645	-0.401527	0.172209	-0.216058	0.605238	-0.587762	0.0374476	-0.0496298	0.999967	-0.408592	0.233082	0.332293	0.295141
0.00674619	Similar to At1g68550: putative AP2 domain transcription factor	chr2.CM0903.31_at	0.545513	0.0976164	-0.0238626	0.980295	0.475013	0.123953	-0.616495	0.0312351	0.740814	0.0162369	0.306931	0.44418	0.283584	0.412879
0.00759762	Similar to At1g68560: alpha-xylosidase precursor	chr2.CM0903.38_s_at	-0.0738909	0.997626	0.707174	0.00410504	0.393904	0.148786	-0.046793	0.911307	0.130861	0.796425	0.558927	0.0381411	0.0666891	0.957749
0.0210557	Similar to At1g68560: alpha-xylosidase precursor	chr2.CM0903.39_at	0.526411	0.0784168	0.506877	0.0517518	0.313013	0.317345	0.241259	0.434167	0.625251	0.0276951	1.04064	0.000258673	1.46385	7.19828e-07
-0.00428943	Similar to At3g02540: RAD23 like protein	chr2.CM0903.42.1_at	0.113236	0.701976	-0.272716	0.0784418	-0.116478	0.615191	-0.171814	0.318031	0.0233068	0.999967	-0.117247	0.669057	-0.379506	0.0123487
-0.00163639	Similar to At3g02540: RAD23 like protein	chr2.CM0903.42_at	0.310166	0.056635	-0.0922681	0.661883	0.0756742	0.803033	-0.0237352	0.922897	0.115662	0.590587	-0.0710716	0.864683	-0.0349779	0.970366
0.0313859	Similar to At1g68570: peptide transporter like	chr2.CM0903.44_at	1.02194	0.00225466	1.53045	6.66979e-06	1.54184	1.01035e-05	0.333908	0.331181	0.972157	0.00359578	1.16277	0.000433101	1.25104	7.5094e-05
-0.00527353	Similar to At3g25860: dihydrolipoamide S-acetyltransferase	chr2.CM0903.48_at	-0.165856	0.307226	-0.211514	0.094543	-0.15137	0.307681	-0.518217	0.000103211	0.0969532	0.60876	-0.00867769	0.999973	-0.712104	5.1812e-07
-0.0129829	Similar to At1g68580: unknown protein	chr2.CM0903.51_at	-0.156354	0.909065	-0.81459	0.0178341	-0.536772	0.164007	-0.715931	0.0423941	0.130422	0.899479	-0.539897	0.197939	0.945173	0.00616454
-0.0199024	Similar to Q9ZR88: (Q9ZR88) BIFUNCTIONAL NUCLEASE (FRAGMENT)	chr2.CM0903.6_at	-0.762358	0.0945393	-0.985432	0.0110782	-0.01153	0.999983	-0.604598	0.143311	-1.34979	0.0018426	-0.7415	0.0949392	-1.2584	0.00136578
0.00307941	Similar to At5g23880: polyadenylation cleavage specificity factor 100 kDa subunit	chr2.CM0904.25_at	0.188447	0.725047	0.542962	0.0410522	0.395076	0.186743	-0.223733	0.492394	0.326632	0.320614	0.190416	0.707348	-0.128944	0.80969
-0.000758708	Similar to At4g20850: putative protein	chr2.CM0904.30.1_at	0.199595	0.486508	-0.277776	0.167371	-0.0177741	0.999983	0.0218776	0.946636	-0.177728	0.501991	0.00993599	0.999973	0.150018	0.572445
-0.00253184	Similar to At4g20850: putative protein	chr2.CM0904.37_at	0.315148	0.352958	-0.258132	0.379661	0.284157	0.35834	-0.0891466	0.81521	0.0768432	0.9412	-0.167554	0.74329	-0.00639696	0.99998
-0.00109994	Similar to At1g72480: unknown protein	chr2.CM0904.39_at	0.00766054	0.999977	0.136921	0.686435	-0.0927187	0.885718	-0.0117475	0.972904	0.0825002	0.904293	-0.21139	0.539388	0.180384	0.556217
-0.0044773	Similar to At4g20850: putative protein	chr2.CM0904.40_at	0.138648	0.824602	-0.372107	0.141282	-0.0271032	0.999983	-0.172252	0.580597	0.0398053	0.999967	0.019851	0.999973	-0.424458	0.0883717
0.00283307	Similar to At5g23880: polyadenylation cleavage specificity factor 100 kDa subunit	chr2.CM0904.47_at	0.353361	0.0337879	0.385527	0.00891621	0.180699	0.312189	0.138091	0.434595	0.043999	0.947688	0.0359552	0.999973	-0.396964	0.00720071
0.00415203	Similar to At2g40480: hypothetical protein	chr2.CM1032.21_at	-0.00442112	0.999977	-0.0560875	0.955836	-0.0115962	0.999983	-0.0644114	0.902979	0.630797	0.0682663	0.657018	0.0564033	-0.461533	0.164794
-0.000281649	Similar to At3g56190: alpha-soluble NSF attachment protein	chr2.CM1032.25_at	0.0839329	0.775029	-0.104409	0.543461	0.0101528	0.999983	0.0114934	0.958489	0.0270207	0.991769	0.0449864	0.958534	0.0642293	0.805272
-0.0180148	Similar to At3g56200: unknown protein	chr2.CM1032.27_at	-0.605906	0.341028	-1.82363	0.000208529	-0.181865	0.906798	-0.657202	0.197813	-0.562012	0.344155	-0.115122	0.999973	0.208408	0.844483
0.000745595	Similar to At2g40430: unknown protein	chr2.CM1032.31_s_at	0.0719787	0.906175	-0.0870478	0.736546	0.160572	0.436142	-0.0451761	0.857965	0.222648	0.237026	0.0257062	0.999973	-0.0550812	0.909269
0.0353777	Similar to At2g40435: unknown protein	chr2.CM1032.40_at	0.703571	0.0273605	1.90851	8.3818e-08	1.67243	1.09304e-06	1.52264	2.97773e-06	0.852481	0.00641077	1.10496	0.000396044	1.09509	0.000194717
-0.00808198	Similar to P93549: (P93549) PEROXIDASE PRECURSOR (EC 1.11.1.7) (MYELOPE	chr2.CM1032.43_at	-0.36219	0.212576	-0.424401	0.074018	-0.33599	0.207876	-0.0304557	0.940643	-0.341979	0.214727	0.0271284	0.999973	-0.482269	0.0404733
-0.00585018	Similar to At5g50460: protein translocation complex Sec61 gamma chain (pir||T05513)	chr2.CM1032.5_at	-0.04385	0.930141	-0.336677	0.00145066	-0.0907625	0.540186	-0.246383	0.0204707	-0.23677	0.0400015	-0.263492	0.0195439	-0.0118599	0.99998
0.00271931	Similar to At5g48220: indole-3-glycerol phosphate synthase	chr2.CM1032.6_at	0.482456	0.00329229	0.156297	0.36724	0.0668173	0.861908	0.096509	0.625376	-0.00924803	0.999967	0.0384404	0.997816	-0.0247131	0.99998
0.000115442	Similar to At1g24090: unknown protein	chr2.CM1150.10.3_at	0.0101016	0.999977	0.0176958	0.983041	-0.056947	0.999983	-0.0719622	0.853264	-0.027358	0.999967	-0.201408	0.631773	0.644848	0.00829265
0.000965574	Similar to At1g70200: unknown protein	chr2.CM1150.14_at	0.0328218	0.999977	0.302892	0.109701	0.206936	0.363774	-0.100938	0.690499	0.0383719	0.990818	0.0232564	0.999973	-0.583388	0.00155801
-0.000139886	Similar to At1g10510: unknown protein	chr2.CM1150.17.1_at	0.0577357	0.999977	0.342084	0.202781	0.269574	0.397553	-0.217702	0.473784	0.0121653	0.999967	-0.0132022	0.999973	-0.379362	0.154891
-0.00129865	Similar to At1g10510: unknown protein	chr2.CM1150.17_at	0.0596588	0.999977	-0.0902177	0.817689	0.0811106	0.897951	-0.139492	0.601267	0.0294009	0.999967	-0.0717099	0.954208	-0.462531	0.0231875
-0.00561332	Similar to At1g24120: DNAJ-like heatshock protein (At1g24120)	chr2.CM1150.23_s_at	-0.271582	0.339598	-0.344589	0.115131	-0.152199	0.651414	-0.282905	0.2186	-0.297823	0.236926	0.0531228	0.999973	-0.526836	0.0124045
0.00216491	Similar to At3g03940: putative casein kinase	chr2.CM1150.30_at	0.296141	0.460537	0.407103	0.155179	-0.286696	0.412408	0.311746	0.30979	-0.059991	0.987138	0.0598721	0.999973	0.130407	0.815274
0.0016673	Similar to At1g70180: unknown protein	chr2.CM1150.33_at	0.0787826	0.885819	0.0892823	0.735646	0.142922	0.528299	-0.183283	0.316304	0.222839	0.251456	0.11604	0.707818	0.0699868	0.85051
0.00525903	Similar to At5g37600: glutamate--ammonia ligase	chr2.TM0053.11_at	0.5161	0.00369965	-0.136017	0.509778	0.00355013	0.999983	0.510068	0.00214373	0.23045	0.227918	0.376574	0.0316642	-0.133789	0.539853
0.000919101	Similar to At1g10170: hypothetical protein	chr2.TM0053.13_at	0.080549	0.922172	0.251764	0.208905	0.188715	0.437703	-0.426957	0.0240753	0.342343	0.102896	0.142895	0.671093	-0.0446555	0.973241
-0.0105843	Similar to Q9ST36: (Q9ST36) JPR ORF1 PROTEIN	chr2.TM0053.28_at	-0.108354	0.8357	-0.933421	1.31395e-05	-0.490908	0.01484	-0.455293	0.0207939	-0.34536	0.116107	-0.440146	0.0380092	0.00503417	0.99998
-0.0134454	Similar to Q9ST36: (Q9ST36) JPR ORF1 PROTEIN	chr2.TM0053.28_s_at	-0.289859	0.363935	-1.11186	1.46625e-05	-0.419648	0.0966885	-0.537389	0.0233714	-0.261128	0.384893	-0.451196	0.0872974	-0.268659	0.320746
-0.000200188	Similar to At1g32130: unknown protein	chr2.TM0230.13_at	-0.0780854	0.922875	-0.120883	0.645406	-0.265087	0.197296	-0.43825	0.01712	0.334383	0.101228	0.232584	0.32709	-0.0262305	0.99998
-0.00328079	Similar to At2g35540: putative DnaJ protein	chr2.TM0230.4_at	0.026927	0.999977	-0.470127	0.106818	0.113357	0.895878	-0.189759	0.610418	0.33634	0.3438	-0.0808431	0.986409	-0.746304	0.00804178
0.000138039	Similar to At2g35530: bZIP transcription factor AtbZip16	chr2.TM0230.5_at	-0.00417154	0.999977	-0.147764	0.466631	0.295292	0.0952543	-0.0253922	0.927983	0.160192	0.471385	0.0397804	0.999973	-0.394604	0.0154201
-0.000170491	Similar to At1g73760: putative RING zinc finger protein	chr2.TM0254.20_at	-0.0625988	0.999977	-0.109299	0.901366	0.349637	0.469455	-0.114858	0.839048	0.261672	0.65795	0.392299	0.448575	-0.151685	0.85974
0.00134068	Similar to At5g40440: MAP kinase kinase 3 (ATMKK3)	chr2.TM0263.17_at	0.22791	0.44313	0.0763557	0.862988	0.124922	0.738849	-0.192533	0.427611	0.132574	0.711469	-0.171077	0.621228	-0.0253375	0.99998
0.00112268	Similar to At5g20920: translation initiation factor eIF-2 beta chain - like protein	chr2.TM0329.8.1_at	0.134019	0.517521	0.018106	0.970171	-0.105295	0.597302	-0.140623	0.361614	0.0131687	0.999967	0.121022	0.569139	0.0988255	0.609197
-0.00075248	Similar to At3g49050: calmodulin-binding heat-shock - like protein	chr2.TM0368.14_at	-0.534166	0.202073	0.149227	0.818829	0.437512	0.27389	-0.0612937	0.915461	-0.606989	0.112997	-0.588411	0.136881	-0.154362	0.833445
-0.00376212	Similar to At3g53740: 60S RIBOSOMAL PROTEIN L36 homolog	chr2.TM0368.17_at	-0.00775322	0.999977	-0.137573	0.482477	-0.0720005	0.85339	-0.365021	0.021082	-0.100422	0.714054	-0.061978	0.926748	-0.178494	0.324947
0.00261119	Similar to At2g30880: unknown protein	chr2.TM0370.14_at	0.35241	0.16582	-0.0313901	0.965947	0.238191	0.359378	-0.100817	0.737173	0.211172	0.455308	0.182188	0.597733	0.0966441	0.829581
0.00421262	Similar to At5g15150: homeobox protein	chr2.TM0377.1_at	-0.119943	0.95498	-0.606744	0.0585764	0.232361	0.642228	-0.569488	0.0829376	0.608125	0.0878789	0.693115	0.0476164	-0.661384	0.0384781
0.000351872	Similar to At3g28760: hypothetical protein	chr2.TM0377.4_at	0.107606	0.902384	0.322884	0.195402	-0.0428445	0.999983	-0.172242	0.562761	0.12733	0.784815	0.309958	0.301471	-0.159744	0.652636
-0.00370758	Similar to At3g28760: hypothetical protein	chr2.TM0377.6_at	0.317399	0.546568	0.500636	0.149104	-0.261035	0.595719	-0.191128	0.672209	0.0045449	0.999967	0.181134	0.832216	-0.468875	0.190423
-0.0143186	Similar to At3g47800: aldose 1-epimerase - like protein	chr2.TM0377.7_at	-0.433768	0.181398	-1.23593	2.04034e-05	-0.855671	0.0021545	-0.366929	0.200868	-0.220896	0.57441	-0.211566	0.649662	-0.156185	0.729244
-0.0191726	Similar to At5g39890: unknown protein	chr2.TM0377.8.1_at	-1.28897	0.00595865	-0.743945	0.0862261	-0.648776	0.172447	-1.83232	7.08282e-05	-0.617737	0.218022	-0.577679	0.285332	-0.0464862	0.99998
-0.00549236	Similar to At1g73350: unknown protein	chr2.TM0383.6_at	0.0230242	0.999977	-0.294126	0.371998	0.0547696	0.999983	-0.336254	0.284829	-0.23409	0.575191	-0.0585011	0.999973	-1.10921	0.000141022
0.000189763	Similar to At5g53020: putative protein	chr2.TM0413.26_at	-0.105005	0.938955	-0.160242	0.681618	-0.0912874	0.927636	-0.38415	0.162112	0.279778	0.405891	0.244481	0.540054	-0.382816	0.165841
-0.000591769	Similar to At5g05830: unknown protein	chr2.TM0417.22_at	0.112748	0.92188	-0.242	0.448566	0.380817	0.19776	0.268787	0.37329	-0.294064	0.379678	-0.0586837	0.999973	-0.633336	0.0146782
-0.0113402	Similar to At1g61260:	chr2.TM0435.2_at	-0.600171	0.261838	-0.852421	0.0420788	-0.551385	0.26075	-0.783902	0.0684249	0.018994	0.999967	0.378049	0.571114	-0.811144	0.0562122
-0.0114717	Similar to At4g29010: AIM1 protein	chr2.TM0479.5_at	0.0632485	0.999977	-0.926141	0.00273215	-0.653513	0.0438118	-0.149486	0.734239	-0.397485	0.291	-0.584666	0.0949392	0.370023	0.293224
0.00430895	Similar to At3g17800: unknown protein	chr2.TM0490.17_at	0.0435068	0.97551	0.357713	0.00466834	0.262995	0.0489214	0.0411805	0.834188	0.317689	0.0217684	0.195827	0.202735	-0.0488509	0.8841
-0.0100953	Similar to At1g68090: calcium-binding protein annexin 5 (ANN5)	chr2.TM0490.6_at	-0.0395398	0.999977	-0.496273	0.00163324	-0.506171	0.00208448	-0.396556	0.0124429	-0.126607	0.590522	-0.578352	0.000657638	-0.243952	0.139841
-0.0115212	Similar to At5g55560: putative protein	chr2.TM0512.12_s_at	-0.95787	0.00358762	-0.963855	0.00136171	-0.185003	0.730658	-0.209354	0.587851	-0.232672	0.612722	0.0519874	0.999973	-0.0136696	0.99998
0.0147557	Similar to At4g37000: unknown protein	chr2.TM0512.21_at	0.361231	0.062128	0.723191	6.12387e-05	0.587344	0.00105609	0.685045	0.000160828	0.640067	0.00077541	0.101817	0.793282	0.483155	0.00424932
0.00124762	Similar to At3g07810: putative RNA-binding protein	chr2.TM0512.3_s_at	0.112713	0.80054	0.175175	0.437919	0.222844	0.321088	0.0909385	0.731166	0.157275	0.562825	0.118677	0.766341	-0.000639581	0.99998
0.0141428	Similar to At1g48600: phosphoethanolamine N-methyltransferase, putative	chr2.TM0621.21_at	0.41293	0.291622	0.635901	0.0339164	0.632477	0.0456805	0.637894	0.0368949	0.645312	0.051961	0.873047	0.00654822	1.15776	0.00018677
0.0117127	Similar to At1g48600: phosphoethanolamine N-methyltransferase, putative	chr2.TM0621.21_s_at	0.277321	0.537644	0.356036	0.255568	0.474786	0.128503	0.451129	0.132407	0.526085	0.100371	0.907331	0.00291123	0.84296	0.00305633
0.00100746	Similar to At2g03150: Unknown protein (T18E12.18; At2g03150)	chr2.TM0641.1_at	0.272561	0.453113	-0.104737	0.831646	-0.150655	0.741423	-0.0293394	0.9455	-0.0513403	0.991594	0.176107	0.713244	0.513626	0.0395078
-0.0107199	Similar to At1g69523: unknown protein	chr2.TM0641.12_at	0.398768	0.340941	-0.196186	0.673795	-0.503695	0.142756	-0.213172	0.600417	-0.139656	0.854305	-0.566386	0.113824	0.107156	0.912155
0.00124471	Similar to At1g18720: unknown protein	chr2.TM0641.17.1_at	-0.161704	0.655348	0.28865	0.17385	0.208243	0.42041	0.013864	0.966085	0.0213496	0.999967	0.071651	0.949597	0.0162479	0.99998
0.00566071	Similar to At5g18260: putative protein	chr2.TM0641.17_at	0.317288	0.258075	0.436576	0.0481326	0.478061	0.0382151	-0.185464	0.492072	0.266262	0.331533	0.311715	0.257504	0.353415	0.125711
0.00356441	Similar to At5g39660: unknown protein	chr2.TM0641.19_at	-0.18532	0.78752	0.126954	0.827811	0.362794	0.310118	0.360267	0.275102	-0.155501	0.80154	0.0148094	0.999973	0.183931	0.70311
0.00642004	Similar to At1g14150: unknown protein	chr2.TM0641.22_at	0.157436	0.603285	0.0293146	0.961472	0.664932	0.000498375	0.508661	0.00527702	0.0502224	0.956261	0.449215	0.0194293	-0.87396	7.00357e-06
0.0168318	Similar to At1g26770: expansin 10	chr2.TM0641.4_at	0.390666	0.23116	0.781906	0.00267739	0.906998	0.000979756	0.572181	0.0300466	0.603491	0.0343736	0.704337	0.011287	0.941111	0.000380709
0.00389685	Similar to At5g51280: DEAD-box protein abstrakt	chr2.TM0652.12_at	0.127463	0.440011	0.1153	0.392743	0.08941	0.599338	0.0688697	0.654902	0.249777	0.0470133	0.182631	0.180724	0.19763	0.092877
-0.00111874	Similar to At4g37190: tubulin-like protein	chr2.TM0652.4.1_at	0.0974409	0.782465	0.125188	0.533504	-0.0121446	0.999983	-0.271927	0.0889771	-0.133514	0.550501	-0.154128	0.5042	-0.0368298	0.973811
0.00300217	Similar to At5g51280: DEAD-box protein abstrakt	chr2.TM0652.5_at	0.0602001	0.893952	-0.0271645	0.943658	0.132285	0.418886	-0.0654339	0.713884	0.365875	0.00854218	0.200481	0.190411	-0.0753654	0.724445
-0.00251646	Similar to At1g80670: mRNA export protein, putative	chr2.TM0655.5_at	0.0415636	0.976085	-0.0900327	0.587563	0.0146568	0.999983	-0.204464	0.105911	0.104345	0.553417	-0.0229391	0.999973	-0.181568	0.160254
-0.00592234	Similar to At1g26170: unknown protein	chr2.TM0655.8_at	-0.214	0.427381	-0.40353	0.0311505	-0.0603274	0.949414	-0.286751	0.149708	-0.0246589	0.999967	0.110502	0.802725	-0.745128	0.000128015
-0.00487131	Similar to At4g28910: unknown protein	chr2.TM0660.1_at	0.123965	0.791799	-0.381131	0.0595328	-0.257074	0.277897	-0.448885	0.0272881	0.142423	0.666175	-0.218015	0.444683	-0.0168904	0.99998
-0.011865	Similar to At4g28880: protein kinase like protein	chr2.TM0660.7_at	-0.0726461	0.999977	-0.793577	0.00778718	-0.481892	0.146194	-0.852443	0.00539124	0.303882	0.450315	-0.416906	0.269367	-0.567617	0.0630634
-0.00471149	Similar to At4g26690: unknown protein	chr2.TM0667.1_at	0.0170781	0.999977	0.406253	0.149175	-0.0572469	0.999983	-0.452645	0.105911	0.253166	0.495411	-0.387391	0.245577	-0.0534	0.99225
0.00250724	Similar to At1g53580: glyoxalase II	chr2.TM0667.19_at	0.0648675	0.977502	0.0942412	0.779728	0.619947	0.00205678	-0.0986911	0.713563	0.0375935	0.996108	0.0999343	0.848107	0.211932	0.346927
-0.00410951	Similar to At5g55280: cell division protein FtsZ chloroplast homolog precursor (sp|Q42545)	chr2.TM0667.2_at	0.163787	0.714092	0.427332	0.060937	0.0476367	0.999983	-0.110094	0.732688	-0.32759	0.218751	-0.206361	0.56331	-0.903702	0.00011362
0.00600263	hypothetical protein	chr2.TM0667.28.1_at	0.23282	0.408802	-0.152842	0.568308	0.42954	0.0400244	-0.149971	0.552599	0.35294	0.118229	0.422659	0.0555466	0.0768869	0.884079
0.00854913	Similar to At5g55390: putative protein	chr2.TM0667.28_at	0.632213	0.0628228	0.599262	0.0443179	0.375114	0.287993	0.587189	0.05308	0.535414	0.11042	0.276723	0.550727	0.152361	0.789668
-0.00109944	Similar to At5g15740: unknown protein	chr2.TM0667.37_x_at	-1.193	0.0947918	0.248095	0.842622	0.302024	0.830177	-0.194652	0.838347	0.0274198	0.999967	0.0920975	0.999973	-0.901549	0.169128
-0.00396108	Similar to At5g55280: cell division protein FtsZ chloroplast homolog precursor (sp|Q42545)	chr2.TM0667.42_at	-0.0989303	0.934099	0.151169	0.673477	0.0448828	0.999983	-0.153938	0.630104	-0.213243	0.534044	-0.118624	0.866563	-0.823254	0.000687817
-0.021852	Similar to At5g55450: unknown protein	chr2.TM0667.5_at	-0.30587	0.655749	-1.54247	0.000113609	-1.464	0.000338222	-0.834934	0.0301097	-0.550915	0.218281	-1.19644	0.00319914	0.225794	0.722781
-0.00809315	Similar to At5g55450: unknown protein	chr2.TM0667.7_at	0.26516	0.35601	-0.568949	0.00676985	-0.509062	0.0204557	0.283054	0.217565	-0.153253	0.655722	-0.0276341	0.999973	0.0882011	0.860056
-0.0034724	Similar to At1g13160: unknown protein	chr2.TM0808.11_s_at	0.113072	0.740848	0.443573	0.00676985	0.0714934	0.873505	-0.347973	0.0377679	0.0199718	0.999967	-0.107841	0.754438	-0.178663	0.361004
0.00313302	Similar to At5g24650: unknown protein	chr2.TM0808.7.1_at	0.408649	0.00499457	0.273638	0.0380612	0.172122	0.267074	0.137566	0.366881	0.00778324	0.999967	-0.0756691	0.813716	-0.101022	0.589687
0.003836	Similar to At5g24650: unknown protein	chr2.TM0808.7.1_s_at	0.212398	0.279176	0.218338	0.175583	0.148953	0.458642	-0.0708992	0.745358	0.156231	0.440746	0.068913	0.893051	-0.0473933	0.933032
0.00393184	Similar to At5g24650: unknown protein	chr2.TM0808.7.2_at	0.249326	0.151841	0.144307	0.403673	0.0546947	0.911003	0.0221853	0.929134	0.0723434	0.818112	0.068583	0.880288	-0.0298997	0.989202
0.00504361	Similar to At3g49560: unknown protein	chr2.TM0808.7_at	0.335018	0.289209	0.309087	0.244651	0.212631	0.533128	0.131276	0.696515	0.243282	0.457569	0.0935944	0.934236	-0.253755	0.386749
-0.0378203	Similar to At1g05010: 1-aminocyclopropane-1-carboxylate oxidase	chr2.TM0826.17_at	-0.576098	0.520319	-2.21968	0.000214351	-1.74363	0.00379741	-1.58163	0.00717579	-0.6905	0.33968	-1.655	0.00730253	1.00926	0.0897828
-0.00862147	Similar to At3g18670: hypothetical protein	chr2.TM0826.18_at	-0.176694	0.881767	-0.240251	0.64344	-0.154798	0.875458	-0.40682	0.315282	-0.313674	0.54457	-0.250013	0.72393	-1.47949	7.85005e-05
-0.00852399	Similar to At2g05790: putative beta-1,3-glucanase	chr2.TM0826.7_at	-0.22313	0.420871	-0.276463	0.180354	0.151032	0.605444	-0.725081	0.000396602	-0.05993	0.940219	-0.235986	0.365664	-0.603607	0.00193613
0.00200145	Similar to At5g55160: ubiquitin-like protein SMT3-like	chr2.TM0826.8_at	0.0146397	0.999977	-0.0229418	0.946825	0.2248	0.0595578	-0.107015	0.421107	0.177187	0.173248	0.201478	0.121101	-0.0344871	0.936639
0.00548036	Similar to At5g16040: UVB-resistance protein-like	chr2.TM0838.11.1_at	0.526205	0.00547567	0.0874595	0.767132	0.246351	0.207956	0.0504078	0.852936	0.318241	0.0989091	-0.0196539	0.999973	-0.204896	0.296116
0.00354143	Similar to At5g16040: UVB-resistance protein-like	chr2.TM0838.11.2_at	0.0783328	0.93216	0.0143986	0.982195	0.0805605	0.877836	-0.0887965	0.74248	0.196846	0.430645	0.0870414	0.887426	0.00182629	0.99998
0.000350135	Similar to At5g16060: unknown protein	chr2.TM0838.17_at	0.0409354	0.999977	-0.040743	0.927678	-0.0924397	0.77309	-0.0789871	0.734618	-0.107809	0.701267	-0.0474918	0.984812	-0.104576	0.685198
-0.0087004	Similar to At1g76550: putative pyrophosphate-dependent phosphofructokinase alpha subunit	chr2.TM0847.16.1_at	0.0386322	0.999977	-0.547496	0.00173994	-0.15687	0.513307	-0.545008	0.00231993	-0.02456	0.999967	-0.265646	0.209573	-0.861488	5.80727e-06
-0.00749038	Similar to At1g76550: putative pyrophosphate-dependent phosphofructokinase alpha subunit	chr2.TM0847.16_at	-0.100189	0.780969	-0.490089	0.00202274	-0.204054	0.273624	-0.362504	0.0238858	-0.253567	0.163972	-0.196046	0.350557	-0.51662	0.00116517
-0.00662631	Similar to At1g20950: putative pyrophosphate-dependent phosphofructokinase alpha subunit	chr2.TM0847.23_s_at	-0.134729	0.633482	-0.547679	0.000795251	-0.220115	0.235183	-0.262449	0.118762	-0.320904	0.0732059	-0.176095	0.438506	-0.295363	0.071958
-0.010983	Similar to At2g38120: unknown protein	chr2.TM0871.1_at	-0.436221	0.0438486	-0.857638	3.40088e-05	-0.297152	0.163717	-0.0639222	0.828322	-0.433869	0.039477	-0.414229	0.0498202	-0.732428	0.00020671
-0.00372295	hypothetical protein	chr2.TM0871.14_at	0.0233501	0.999977	0.0711229	0.811819	-0.133471	0.555078	-0.283674	0.0820974	-0.0341841	0.98867	-0.12492	0.653839	-0.0628642	0.874547
0.00312943	Similar to At3g11250: unknown protein	chr2.TM0871.19.2_x_at	0.268536	0.453113	-0.0131197	0.986606	-0.00914048	0.999983	-0.696678	0.00527241	0.0670817	0.961069	0.0266465	0.999973	0.0374351	0.99998
-0.0163292	Similar to At2g38120: unknown protein	chr2.TM0871.2_at	-0.578042	0.300601	-1.40808	0.00110797	-0.672488	0.15488	-0.345691	0.513291	-0.158127	0.903574	-0.263406	0.782582	-0.897479	0.036137
-0.00160915	Similar to At5g05760: t-SNARE SED5 (gb|AAC06291.1)	chr2.TM0871.27_at	0.0562133	0.982743	-0.0626616	0.866873	0.0726712	0.879509	-0.331572	0.058546	-0.0519863	0.94321	0.188613	0.435204	-0.197723	0.318595
-0.00319282	Similar to At3g11250: unknown protein	chr2.TM0871.3_at	0.0720015	0.927776	0.0586717	0.878835	-0.127757	0.627104	-0.256369	0.156236	0.0400978	0.979969	-0.0552029	0.969051	-0.205472	0.290073
-0.00533497	Similar to At2g40000: putative nematode-resistance protein	chr2.TM0871.6.1_at	0.659907	0.549002	-1.25465	0.0730926	-0.111594	0.999983	-0.0214307	0.983714	-0.290711	0.871545	-0.763897	0.431581	0.228823	0.919887
-0.00260722	Similar to At3g11250: unknown protein	chr2.TM0871.6_at	0.12454	0.644718	0.0666972	0.818623	-0.123381	0.576866	-0.0261234	0.919184	-0.111798	0.645836	-0.164011	0.44765	-0.0764237	0.795235
-0.0278053	Similar to At1g11260: glucose transporter	chr2.TM0875.2_at	-0.521082	0.0724932	-1.57694	2.60712e-07	-1.1834	3.10847e-05	-1.15357	3.28496e-05	-0.408044	0.159399	-1.00539	0.000278639	-0.397155	0.134857
0.00133818	Similar to At1g61350: unknown	chr2.TM0875.4_at	-0.160555	0.713527	0.139681	0.672541	0.508721	0.027377	-0.312871	0.187725	0.136958	0.732557	0.224831	0.49189	-0.524047	0.0173004
-0.00183475	Similar to At2g30160: putative mitochondrial carrier protein	chr2.TM0889.13_at	0.0302727	0.999977	0.0633995	0.897614	-0.032716	0.999983	-0.0941287	0.750936	0.22993	0.385696	-0.188444	0.562009	0.0657864	0.927945
0.00613415	Similar to At1g80930: unknown protein	chr2.TM0889.17_at	0.103048	0.829751	0.272776	0.154552	0.264556	0.201678	0.275748	0.153752	0.282546	0.181775	0.0992191	0.833964	0.318746	0.0896199
-0.00448086	Similar to At2g30140: putative glucosyltransferase	chr2.TM0889.4_at	0.279449	0.476754	-0.0652956	0.92843	-0.670298	0.0139407	-0.200449	0.545374	0.351821	0.26844	-0.448485	0.145745	1.59471	2.15539e-07
0.00823311	Similar to At1g07010: unknown protein	chr2.TM0889.9_at	0.294542	0.417424	0.469217	0.0698812	0.509069	0.0600328	0.31901	0.257702	0.147847	0.762657	0.360722	0.258914	-0.0163912	0.99998
-0.00573188	Similar to At5g52060: putative protein	chr2.TM1171.20_at	-0.449753	0.0278378	-0.30247	0.108661	-0.174045	0.478012	-0.533163	0.00434462	0.044714	0.976669	-0.0338135	0.999973	-0.420481	0.0211932
0.0100039	Similar to At1g04985: unknown protein (At1g04985)	chr2.TM1285.12.3_at	0.444424	0.238087	0.588172	0.0501861	0.652276	0.0372586	0.197262	0.61771	0.661888	0.04431	0.43947	0.233082	-0.130315	0.847578
0.00410215	Similar to At1g55250: unknown protein	chr2.TM1285.14_at	0.158982	0.721755	-0.0444399	0.948257	0.306076	0.232291	-0.161017	0.572451	0.385198	0.127666	0.279234	0.340946	-0.153333	0.648574
-0.0154376	Similar to At1g04980: isulfide isomerase-related like protein	chr2.TM1285.15.1_at	-0.431157	0.0679963	-0.624537	0.00250359	-0.498395	0.0199549	-0.808278	0.000224612	-0.224886	0.400588	-0.50153	0.0240951	-0.213943	0.390671
-9.84734e-05	Similar to At1g50640: ethylene responsive element binding factor 3	chr2.TM1285.7.1_at	-0.0192312	0.999977	-0.208973	0.387457	0.305319	0.185717	-0.212132	0.370595	0.280922	0.25343	-0.116934	0.816107	-0.139149	0.656563
0.0134082	Similar to At1g04990: zinc finger protein 2, putative	chr2.TM1285.8_at	0.544452	0.0600904	0.287609	0.31827	0.235153	0.49521	0.173684	0.600417	0.755827	0.00652878	0.854743	0.00171487	0.641451	0.01109
0.00559195	Similar to At1g66520: unknown protein	chr2.TM1491.13_at	0.123023	0.801614	0.27737	0.202271	0.288708	0.213193	0.265603	0.230671	-0.0147017	0.999967	0.106411	0.847131	-0.260551	0.249987
6.93973e-05	Similar to At4g11120: translation elongation factor ts like protein	chr2.TM1491.21_at	0.260793	0.52553	0.238615	0.463897	-0.0913747	0.931134	-0.193791	0.563617	0.0769199	0.949819	0.0435169	0.999973	-0.141819	0.768787
0.0164259	Similar to At1g36730: putative protein	chr2.TM1491.22_at	-0.252241	0.361133	0.326725	0.119029	0.4567	0.0307443	0.106615	0.70557	0.431382	0.0538093	0.597958	0.00566747	0.0906116	0.839083
-3.68947e-05	Similar to At3g46970: starch phosphorylase H (cytosolic form) - like protein	chr2.TM1491.23_at	0.174942	0.824951	0.215191	0.617656	0.462854	0.176472	0.326715	0.350687	0.290856	0.489285	0.0245934	0.999973	-0.49795	0.11894
-0.00583019	Similar to At3g23590: unknown protein	chr2.TM1491.24_at	0.297553	0.583948	-0.177909	0.741779	-0.552986	0.12337	-0.370052	0.317463	0.167435	0.809599	-0.139311	0.910095	-0.0307319	0.99998
-0.0035679	Similar to At1g08580: unknown protein	chr2.TM1491.7_at	-0.00633112	0.999977	-0.0773927	0.817115	0.0614035	0.928507	-0.295351	0.105201	0.180273	0.438904	0.0355054	0.999973	-0.104526	0.720755
-0.0164354	Similar to At3g12110: unknown protein	chr2.TM1491.8_at	-0.579067	0.180888	-1.10892	0.00184277	-0.458068	0.272793	-0.835922	0.0198988	-0.489039	0.24917	-0.326387	0.558634	-0.708253	0.0479268
0.00112724	Similar to At5g08560: WD-repeat protein-like	chr2.TM1517.1.2_s_at	0.172147	0.493218	0.00440885	0.99199	0.106969	0.710402	-0.0650671	0.793267	0.0944524	0.769085	0.103717	0.775729	0.132255	0.564315
0.00096347	Similar to At3g10260: unknown protein	chr2.TM1517.10.1_at	0.31138	0.0935678	0.197124	0.26212	-0.247053	0.16353	0.212231	0.220396	-0.179454	0.38029	-0.095954	0.792636	0.12612	0.569222
0.000747967	Similar to At3g10260: unknown protein	chr2.TM1517.10_at	0.336766	0.12849	0.196931	0.365136	-0.0783854	0.882408	0.144652	0.537605	-0.0624964	0.925353	-0.207052	0.430671	0.0373341	0.991739
-0.00366062	Similar to At2g43020: putative amine oxidase	chr2.TM1517.13_at	0.106092	0.64397	-0.507446	0.000166234	0.140757	0.385831	-0.202162	0.136584	-0.194164	0.197395	-0.0869067	0.739776	-0.336048	0.00877811
0.0022476	Similar to At5g08560: WD-repeat protein-like	chr2.TM1517.2_s_at	0.356451	0.283101	0.437897	0.0955311	-0.0351571	0.999983	0.025584	0.954341	0.546163	0.054038	0.127826	0.86352	0.630961	0.0134133
-0.00576346	Similar to At2g43000: NAM (no apical meristem)-like protein	chr2.TM1517.3_s_at	0.16584	0.786223	0.228571	0.496077	-0.00373829	0.999983	-0.0610777	0.889548	-0.0382923	0.999967	-0.10457	0.92775	-0.196257	0.607662
0.00237401	Similar to At1g31300: unknown protein	chr2.TM1517.7.1_at	0.170467	0.599168	0.0593124	0.89745	0.243721	0.285428	0.00692326	0.981569	0.0859148	0.855249	0.0108988	0.999973	0.126318	0.673764
0.00277457	Similar to At1g06680: PSII-P protein (PsbP1 , OE23)	chr2.TM1517.8_at	0.0907835	0.982796	0.0998442	0.869338	0.264182	0.476276	0.425796	0.145944	-0.0395292	0.999967	0.0904377	0.967356	-0.0221173	0.99998
-0.000763463	Similar to At1g69850: nitrate transporter (NTL1)	chr2.TM1534.1_at	0.195973	0.735929	-0.163729	0.713983	0.133565	0.845649	0.0292605	0.952175	0.653652	0.0352712	0.144616	0.855342	0.0847945	0.940846
0.000914164	Similar to At1g69840: unknown protein	chr2.TM1534.10_s_at	-0.150351	0.864761	-0.262636	0.465858	-0.24396	0.559099	-0.0244724	0.960349	0.514212	0.118331	0.562039	0.0870588	0.195245	0.662326
0.00302215	Similar to At1g69830: alpha-amylase like protein	chr2.TM1534.12_at	0.22168	0.628405	0.0106809	0.988843	0.213726	0.57576	0.342176	0.231306	-0.18692	0.663331	-0.0747972	0.986409	-0.00688601	0.99998
0.00161044	Similar to At2g02710: twin LOV protein 1 (TLP1)	chr2.TM1534.4_at	0.00374244	0.999977	-0.0125884	0.986606	0.105476	0.86991	0.115391	0.736999	0.0992087	0.877542	0.118966	0.866322	-0.906021	0.000245262
0.000520894	Similar to At5g15080: serine threonine specific protein kinase -like	chr2.TM1534.6_at	-0.11971	0.692273	-0.341039	0.0306621	0.0954171	0.745093	-0.0309125	0.909522	0.215288	0.258918	0.202538	0.328827	-0.167618	0.377849
0.0135006	Similar to At5g14500: unknown protein	chr2.TM1561.10_at	0.506645	0.0981829	-0.0115812	0.988047	0.919472	0.000937342	0.156658	0.659252	0.372031	0.232246	0.22379	0.608413	-0.344877	0.234438
-0.00359007	Similar to At3g27530: unknown protein	chr2.TM1561.11_at	0.00745737	0.999977	-0.430817	0.00814773	0.162745	0.450012	-0.203529	0.261169	-0.0934644	0.768652	0.0291431	0.999973	-0.396812	0.0149769
0.0140771	Similar to At1g08570: thioredoxin like protein	chr2.TM1561.8_s_at	0.484169	0.0176324	0.545888	0.00295925	0.810302	6.86232e-05	0.342044	0.069555	0.551504	0.00609189	0.460731	0.0195439	-0.0392966	0.985071
0.00327146	Similar to At5g51030: carbonyl reductase-like protein	chr2.TM1637.1_at	0.271777	0.330334	-0.133203	0.667936	0.243182	0.341412	0.0327196	0.927287	-0.120143	0.765287	0.0392462	0.999973	-0.0393339	0.996601
0.0141327	Similar to At1g30110: unknown protein	chr2.TM1637.7_at	0.486746	0.0315404	0.391831	0.054213	0.376338	0.0831546	0.199662	0.399013	0.755734	0.000866299	0.473707	0.030929	-0.092737	0.830773
-0.00437317	Similar to At1g48630: unknown protein	chr2.TM1646.1.2_s_at	0.254155	0.43918	0.0469642	0.945499	-0.0918869	0.893174	-0.348407	0.146714	-0.0369348	0.999967	-0.0396316	0.999973	-0.0103787	0.99998
-0.000343814	Similar to At1g48630: unknown protein	chr2.TM1646.1.2_x_at	0.128792	0.482195	0.135128	0.334129	0.00753413	0.999983	-0.0271774	0.894419	-0.0623126	0.81031	-0.143841	0.3881	-0.0744286	0.711185
-0.00077926	Similar to At3g57050: putative cystathionine beta-lyase (CBL) precursor protein	chr2.TM1655.19_at	0.49193	0.0160878	0.242381	0.223398	-0.086883	0.845847	-0.195636	0.354105	0.249233	0.260776	-0.172972	0.544976	-0.361812	0.0519494
-0.000848512	Similar to At1g67090: ribulose bisphosphate carboxylase like protein, small subunit	chr2.TM1655.9_at	0.0363713	0.953639	-0.138013	0.173865	-0.0037499	0.999983	0.0167111	0.918532	-0.0386772	0.883402	-0.0149079	0.999973	-0.144115	0.157696
0.000340541	Similar to At5g23540: 26S proteasome, non-ATPase regulatory subunit	chr2.TM1659.10.1_s_at	0.223345	0.0998764	0.166403	0.176448	0.0652818	0.776017	-0.133298	0.307466	0.152017	0.281779	0.0418947	0.948089	-0.0609597	0.779551
-0.020501	Similar to At4g27020: unknown protein	chr2.TM1659.11_at	-1.03622	0.00111239	-0.254098	0.476324	-0.267469	0.487998	-0.741073	0.0106043	-0.28215	0.465796	-0.743054	0.0154214	-1.03449	0.000381333
-0.0167777	Similar to At3g20510: unknown protein	chr2.TM1659.16_at	-0.125711	0.85607	-1.09348	2.28133e-05	-1.09425	3.86033e-05	-0.511919	0.0333709	-0.198264	0.570646	-0.700648	0.0056331	-0.000581224	0.99998
-0.000551961	Similar to At1g29700: Unknown protein	chr2.TM1731.10.1_at	0.115668	0.886096	0.146746	0.684249	0.110027	0.852835	-0.116372	0.731792	-0.199152	0.57079	0.0703678	0.982913	-0.266043	0.340514
0.000626148	Similar to At1g29700: Unknown protein	chr2.TM1731.10_at	0.0560666	0.999977	0.301953	0.425357	0.430783	0.23394	-0.236859	0.550671	0.128044	0.880925	0.0769997	0.999973	-0.368731	0.306971
-0.0373889	Similar to At1g68670: unknown protein	chr2.TM1731.12_at	-2.41694	3.54708e-05	-1.61745	0.00152238	-0.558879	0.378547	-2.18403	7.04126e-05	-1.0781	0.0541411	-1.37065	0.0114352	-1.5564	0.00213449
0.002969	Similar to At1g25540: hypothetical protein	chr2.TM1731.2_at	0.392891	0.208593	0.160085	0.669851	0.257704	0.431523	-0.0618915	0.880368	0.213755	0.562611	0.134698	0.841044	0.13542	0.770326
-0.00439628	Similar to At2g47790: unknown protein	chr2.TM1731.8.1_s_at	0.104113	0.859743	-0.430333	0.029205	0.18864	0.478241	-0.108346	0.692464	0.564903	0.00922016	0.0635322	0.970462	-0.0111004	0.99998
-0.00485417	Similar to At3g59280: unknown protein	chr2.TM1756.11_at	-0.0843238	0.678487	-0.104139	0.427705	-0.286476	0.011046	-0.302278	0.00635835	-0.123807	0.372884	-0.141369	0.316624	0.0314621	0.94611
-0.0125003	Similar to At3g13750: galactosidase, putative	chr2.TM1761.2.3_s_at	-0.307549	0.633337	-0.770709	0.0350697	-0.62872	0.11576	0.249208	0.603915	-0.500667	0.255492	-0.395403	0.450396	-1.02264	0.00509491
-0.0259564	Similar to At5g14930: SAG101	chr2.TM1766.11.1_at	-0.110709	0.985724	-1.31148	0.000228722	-1.5043	7.58958e-05	-1.05463	0.00277729	-0.559693	0.155989	-1.31563	0.000445886	0.658666	0.0587864
-0.0226477	hypothetical protein	chr2.TM1766.13.2_at	-0.99068	0.00116068	-0.914125	0.0010079	-0.428641	0.159435	-1.09718	0.000182196	-0.456499	0.146701	-0.102246	0.941363	-1.5221	9.98942e-07
0.00828717	Similar to At5g14910: unknown protein	chr2.TM1766.18.1_at	0.21232	0.591485	0.654893	0.00550487	0.503393	0.0432164	0.27827	0.294294	0.102813	0.863683	0.15153	0.765964	-0.173028	0.616164
0.00474334	Similar to At2g04700: putative ferredoxin-thioredoxin reductase	chr2.TM1766.2_at	0.323094	0.0914167	-0.144745	0.48392	0.449878	0.00829081	0.550818	0.00123593	-0.139464	0.562272	0.133657	0.637426	-0.247355	0.157823
0.00184912	Similar to At5g40150: peroxidase ATP26a	chr2.TM1766.6_at	-0.291098	0.3112	0.369072	0.0990033	0.142609	0.70317	-0.463797	0.036343	0.340682	0.177581	0.187455	0.603387	0.431214	0.0505917
-0.00294269	Similar to At5g54750: transport protein particle component Bet3p-like protein	chr3.BM1543.12_at	0.0975578	0.717631	-0.267652	0.0492513	-0.0635847	0.847756	-0.173731	0.242608	0.0314763	0.98151	0.0222764	0.999973	-0.0339938	0.96721
0.00167436	Similar to At5g54760: protein translation factor Sui1 homolog (sp|P41568)	chr3.BM1543.13_at	0.206197	0.229121	0.000278221	0.999346	-0.0495925	0.921547	-0.0165313	0.944715	0.0459301	0.924335	-0.10817	0.652767	0.607801	2.71383e-05
-0.0116058	Similar to Q9SLR7: (Q9SLR7) THIAMIN BIOSYNTHETIC ENZYME	chr3.BM1543.16_at	-0.014058	0.999977	-0.392689	0.150754	-0.264661	0.435069	-0.15587	0.658562	-0.305561	0.352294	-0.511282	0.0809518	-1.25233	8.95831e-06
-0.0101371	Similar to At3g20570: predicted GPI-anchored protein	chr3.BM1543.18_at	-0.3377	0.168624	-0.616698	0.00238945	-0.178895	0.527188	-0.210279	0.368663	-0.273681	0.261766	-0.214635	0.462883	-0.95819	1.13503e-05
0.000292434	Similar to At3g20560: unknown protein	chr3.BM1543.19_at	0.031738	0.999977	0.0982793	0.721941	0.111113	0.710856	-0.429949	0.0139901	0.421783	0.0256493	0.15161	0.589419	-0.138448	0.560431
-0.0044839	Similar to Q9FDV5: (Q9FDV5) ETHYLENE INSENSITIVE (EIN3 EIL)-LIKE TRANSC	chr3.BM1720.16_at	-0.19376	0.418686	-0.249458	0.159278	-0.168953	0.442995	-0.181588	0.345385	-0.0367333	0.987736	-0.0564588	0.962533	-0.275878	0.116408
-0.000775507	Similar to At5g12900: unknown protein	chr3.BM1720.5_at	-0.416971	0.0770706	0.068035	0.884844	0.140174	0.678262	-0.333836	0.11929	0.0583222	0.95437	0.17148	0.619726	-0.56775	0.0053353
0.00389641	Similar to At2g16030: unknown protein (At2g16030)	chr3.CM0005.12_at	-0.245834	0.257059	-0.113884	0.643547	0.101036	0.752614	-0.0496712	0.853915	0.37184	0.0477722	0.392019	0.0344713	0.0944216	0.756441
-0.00360637	Similar to Q9LJ20: (Q9LJ20) EST AU029428(E30359) CORRESPONDS TO A REGIO	chr3.CM0005.21.1_s_at	-0.437167	0.273108	0.47074	0.147529	0.0385471	0.999983	-0.22009	0.582238	-0.197867	0.718195	0.00645722	0.999973	-0.368842	0.298139
0.00558836	Similar to At3g06290: hypothetical protein	chr3.CM0005.59_at	0.184496	0.695904	0.0337896	0.969911	-0.193308	0.597674	0.0825339	0.826631	0.44696	0.106402	0.386913	0.191689	0.288429	0.307637
0.000448459	Similar to At3g12480: unknown protein	chr3.CM0005.69_at	0.249417	0.340352	-0.207411	0.358773	0.243184	0.2944	-0.14146	0.570215	0.25061	0.291601	0.0508491	0.996657	-0.488631	0.0116308
-0.000698376	Similar to At2g43280: unknown protein	chr3.CM0047.21_at	0.0550385	0.999977	-0.138396	0.736695	0.232045	0.498185	-0.0828298	0.831352	0.177419	0.670099	0.0923499	0.943961	-0.0474579	0.996476
0.000653113	Similar to At1g73970: unknown protein	chr3.CM0047.22_at	0.293733	0.405819	0.180872	0.603712	0.212409	0.552919	-0.281817	0.31958	0.293388	0.353487	0.442602	0.127468	-0.0334705	0.99998
-0.00312806	Similar to At4g33925: unknown protein	chr3.CM0047.27.1_at	0.293717	0.290747	0.0812275	0.858312	-0.172839	0.58083	-0.448034	0.0391347	0.0138376	0.999967	0.0474885	0.999973	-0.269195	0.261042
-0.0146764	Similar to At1g71380: beta-glucanase	chr3.CM0047.27_at	-0.711327	0.333542	-1.87117	0.00079737	-0.766059	0.223912	-1.19893	0.0313657	-0.0707468	0.999967	0.238883	0.904384	-0.425588	0.582221
0.00884261	hypothetical protein	chr3.CM0047.3.8_at	0.377072	0.0546488	0.56936	0.0011124	0.589453	0.00122545	0.225862	0.230415	0.349302	0.0689059	0.188411	0.441895	0.0840096	0.808887
0.00506491	Similar to At2g32240: putative myosin heavy chain	chr3.CM0047.32.2_at	-0.707414	0.071217	0.463012	0.205673	0.188869	0.783181	-1.04956	0.00273586	1.02766	0.00601752	0.756539	0.0429432	-0.4606	0.218299
-0.0102267	Similar to Q9ZWN0: (Q9ZWN0) GPI-ANCHORED PROTEIN	chr3.CM0047.42_at	-0.367403	0.681237	0.0455761	0.978906	0.167313	0.928492	-0.787753	0.113557	0.130478	0.961071	-0.405657	0.608875	0.0660606	0.99998
0.00446089	Similar to At3g13340: unknown protein	chr3.CM0047.46_at	0.104478	0.949665	0.0899258	0.884324	0.337888	0.29246	-0.205916	0.544688	0.347441	0.291	0.176101	0.755411	-0.0785056	0.94504
0.00314038	Similar to At3g13340: unknown protein	chr3.CM0047.46_s_at	0.132584	0.688337	-0.0932067	0.747746	0.205449	0.332744	0.083149	0.738581	0.0702035	0.883593	0.000441941	0.999973	-0.128874	0.608023
-0.00249774	Similar to At1g55670: photosystem I subunit V precursor, putative	chr3.CM0047.47_at	-0.0484994	0.876126	-0.232847	0.0154649	0.0330933	0.935596	-0.0144324	0.931268	-0.124479	0.293504	-0.0832268	0.60454	-0.250038	0.00956254
-0.0100863	Similar to At3g13350: unknown protein	chr3.CM0047.58_at	0.0271746	0.999977	-0.203939	0.3344	0.137085	0.632615	-0.065742	0.815209	0.199484	0.407123	0.00429274	0.999973	-0.164078	0.49472
0.00248983	Similar to At5g56210: unknown protein	chr3.CM0047.62_at	0.0873256	0.82278	0.165652	0.341829	0.444091	0.00485233	-0.203452	0.216402	0.252559	0.146082	0.190078	0.341641	-0.159122	0.382899
-0.01302	Similar to At1g22882: unknown protein	chr3.CM0047.7_at	-0.305584	0.551818	-0.680819	0.0332305	-0.664583	0.0494079	-0.707315	0.029869	-0.407369	0.300446	-0.00742204	0.999973	-0.704613	0.0280838
0.00572123	Similar to At4g26445: predicted protein	chr3.CM0047.71_at	0.0250147	0.999977	0.488287	0.00849216	0.271956	0.199525	-0.259789	0.196887	0.281524	0.197098	0.206938	0.431139	0.378024	0.0447186
0.0118194	Similar to At1g55080: unknown protein	chr3.CM0049.1.1_at	0.648548	0.0961313	0.0263316	0.981545	0.666992	0.0595773	0.086483	0.872012	0.6135	0.102617	0.654256	0.0818765	0.37027	0.346255
-0.00306478	Similar to At3g13800: hydrolase like protein	chr3.CM0049.19_at	0.0396637	0.999977	0.0748092	0.876276	0.128971	0.747318	-0.213729	0.394516	-0.24788	0.363669	-0.00716822	0.999973	-0.84243	0.000147943
-0.00522031	Similar to At3g13860: chaperonin like protein	chr3.CM0049.3_at	-0.114308	0.726364	-0.350604	0.0291886	-0.310277	0.0722281	-0.330171	0.0448883	-0.0108797	0.999967	-0.109295	0.738842	-0.408696	0.0110618
0.00108194	Similar to At1g79050: nuclear-encoded chloroplast DNA repair protein like	chr3.CM0059.26_at	0.153274	0.67686	0.0410932	0.945119	0.236197	0.321378	-0.106502	0.695788	0.160056	0.587678	0.0724037	0.943354	-1.01151	3.27674e-06
0.00113243	Similar to At1g79160: unknown protein	chr3.CM0059.28_at	0.101605	0.948908	-0.10134	0.853552	0.181545	0.669242	-0.323214	0.261781	0.0673688	0.969213	0.226001	0.597531	0.202215	0.581687
-0.00350758	Similar to At5g14600: unknown protein	chr3.CM0059.36_at	-0.0730448	0.999977	-0.45827	0.128711	-0.00799457	0.999983	-0.625835	0.0335177	0.153086	0.798446	-0.220831	0.674155	-0.523644	0.0779735
-0.00249873	Similar to At3g12870: hypothetical protein	chr3.CM0059.39_at	-0.280685	0.427579	-0.0317747	0.971633	-0.0845416	0.934532	0.21863	0.461948	-0.384842	0.178544	-0.116135	0.881321	-0.5016	0.0436068
-0.00381147	Similar to At3g14450: RNA-binding protein, putative	chr3.CM0059.6_at	-0.0410673	0.95477	-0.417257	0.00021908	-0.268298	0.0175308	-0.34651	0.00199418	0.0829097	0.626974	0.0336937	0.976042	-0.399575	0.000329639
-0.00911804	Similar to At4g05160: 4-coumarate--CoA ligase - like protein	chr3.CM0070.13_at	0.10363	0.989221	-0.157644	0.787472	-0.124157	0.909414	-0.482969	0.164969	-0.280324	0.554803	-0.61012	0.101335	0.0239279	0.99998
-0.0168426	Similar to At4g05160: 4-coumarate--CoA ligase - like protein	chr3.CM0070.15_s_at	-0.0943308	0.889224	-0.575352	0.00328292	-0.598326	0.00344076	-0.781854	0.000184253	-0.566295	0.00820526	-0.71969	0.000692925	-0.576903	0.00317279
-0.00465165	Similar to At3g45010: carboxypeptidase precursor-like protein	chr3.CM0070.2_at	-0.288306	0.536762	-0.624533	0.0341229	-0.229153	0.607041	0.0211676	0.965113	-0.4587	0.180895	0.112415	0.936465	-0.377303	0.253345
0.0143334	Similar to At5g60790: ABC transporter homolog PnATH - like	chr3.CM0070.21_s_at	0.747171	1.83024e-05	0.65963	4.12321e-05	0.570317	0.000388914	0.486748	0.00166309	0.697042	7.23588e-05	0.404022	0.0117156	0.816685	1.31796e-06
-0.0169158	Similar to At2g28100: unknown protein	chr3.CM0070.4_at	-0.590526	0.0375624	-0.495203	0.0513968	-0.72912	0.00555348	-0.864812	0.00100935	-0.0856567	0.922953	-1.01898	0.000246003	-0.197112	0.578958
-0.0133868	Similar to At5g22930: putative protein	chr3.CM0070.43_at	-0.608215	0.0691917	-0.57425	0.049982	-0.0137494	0.999983	-0.879058	0.00326722	-0.187898	0.713484	-0.0408775	0.999973	-0.599169	0.0411215
-0.00685456	Similar to At5g22880: histone H2B like protein (emb|CAA69025.1)	chr3.CM0070.59_s_at	-0.117867	0.733454	-0.742277	4.30835e-05	0.134828	0.589896	-0.0464966	0.863159	-0.445594	0.0159636	-0.117757	0.724131	-0.266245	0.135211
0.005666	Similar to At2g44830: protein kinase like protein	chr3.CM0080.46.1_at	0.239885	0.369775	0.102839	0.753846	0.108055	0.7828	0.243207	0.258431	0.367286	0.0929528	0.405855	0.0611199	-0.47555	0.0142128
0.00204796	Similar to At2g44830: protein kinase like protein	chr3.CM0080.46_at	0.0392227	0.999977	-0.125432	0.692857	0.28844	0.225692	-0.328214	0.13264	0.362176	0.124082	0.354012	0.145434	-0.28353	0.211483
0.00792576	Similar to At3g60300: unknown protein	chr3.CM0080.53_at	0.176709	0.931128	0.293137	0.627371	0.564109	0.253357	-0.5465	0.239279	0.763482	0.110414	0.256432	0.7911	0.305519	0.622567
0.00278518	Similar to At3g18940: unknown protein	chr3.CM0091.15_at	0.16465	0.364908	0.159136	0.282542	0.0358766	0.980389	-0.121451	0.444206	0.0625352	0.83935	0.158393	0.378023	0.0419996	0.929912
-0.00175115	Similar to Q9M5J2: (Q9M5J2) FATTY ACID HYDROPEROXIDE LYASE	chr3.CM0091.18_at	-0.0884842	0.998107	-0.638967	0.0308542	-0.171436	0.765326	-0.10043	0.825284	-0.0649593	0.987736	-0.137372	0.887073	0.952396	0.0014227
-0.0035391	Similar to At2g15970: Similar to cold acclimation protein WCOR413 [Triticum aestivum]	chr3.CM0091.22_at	-0.185362	0.352557	-0.126898	0.496011	-0.141307	0.471059	-0.210996	0.180339	0.129963	0.538261	-0.212368	0.245269	-0.130826	0.494534
-0.00507134	Similar to At1g49430: acyl CoA synthetase-like protein (At1g49430)	chr3.CM0091.23_at	0.00377175	0.999977	-0.711418	0.00338098	-0.0650736	0.981713	-0.0973902	0.78741	-0.360451	0.205351	-0.0530201	0.999973	-0.0549469	0.978979
0.00036067	Similar to At3g18940: unknown protein	chr3.CM0091.3_at	0.113364	0.822428	-0.103552	0.75455	0.0633715	0.948557	-0.162981	0.501108	0.0961261	0.825283	0.0452882	0.999973	-0.221506	0.33487
-0.0418924	Similar to Q9FVL0: (Q9FVL0) NON-SYMBIOTIC HEMOGLOBIN	chr3.CM0091.37_at	-1.38954	0.00184477	-1.52102	0.000261763	-1.99985	1.4634e-05	-2.44526	3.96987e-07	-1.3875	0.00186508	-1.42473	0.00107019	-0.902841	0.0247662
-0.00880347	Similar to Q9FVL0: (Q9FVL0) NON-SYMBIOTIC HEMOGLOBIN	chr3.CM0091.38_at	0.0519064	0.999977	-0.0282527	0.980355	-0.993175	0.00451206	0.571053	0.102455	0.514766	0.188199	0.447698	0.29892	-0.0772131	0.977782
0.00939776	Similar to At2g16070: unknown protein	chr3.CM0091.39_at	0.361741	0.13459	0.44901	0.0261275	0.752742	0.000526124	0.180622	0.460144	0.302634	0.20393	0.600205	0.0056747	0.342908	0.103862
0.00336485	Similar to At4g34370: unknown protein	chr3.CM0091.43_at	0.32325	0.163062	0.137693	0.606618	0.194857	0.435249	-0.0890785	0.746385	0.305442	0.167589	-0.0248948	0.999973	0.0160549	0.99998
0.00731998	Similar to At3g18890: unknown protein	chr3.CM0091.46_at	0.0528445	0.999977	0.0978614	0.891854	0.226718	0.635316	0.595401	0.0576889	-0.156146	0.810818	0.411807	0.294022	-0.421306	0.208623
1.38915e-05	Similar to Q9SPL9: (Q9SPL9) PUTATIVE HOST FACTOR (FRAGMENT)	chr3.CM0091.47.1_at	0.2217	0.187815	-0.165416	0.278988	-0.078136	0.771122	-0.0383709	0.860806	-0.102463	0.639957	-0.136987	0.504335	0.664341	8.2072e-06
-0.00112193	Similar to At4g34350: unknown protein	chr3.CM0091.47_at	0.28533	0.0853388	-0.155235	0.346716	-0.181939	0.28339	0.104075	0.56984	0.0472504	0.928037	-0.29199	0.0674063	0.364305	0.0105215
0.00863793	Similar to At1g49380: unknown protein	chr3.CM0091.48_at	0.575891	0.0370754	0.287622	0.297178	0.575909	0.0246182	0.424456	0.0965314	0.433351	0.120149	0.273734	0.427872	0.0189973	0.99998
0.00255074	Similar to At3g18860: unknown protein	chr3.CM0091.49_at	0.219112	0.0911367	0.0846658	0.574097	0.124338	0.371143	-0.0523149	0.743518	0.116087	0.432018	0.00767893	0.999973	0.143248	0.249107
0.0014609	Similar to At3g18860: unknown protein	chr3.CM0091.51_at	0.272359	0.0335027	0.14493	0.246239	-0.0725942	0.717996	-0.0533562	0.744931	0.261152	0.0375261	0.0367389	0.970078	-0.0389314	0.914367
0.00114569	Similar to At3g18850: unknown protein	chr3.CM0091.52_at	0.250951	0.386303	-0.471257	0.0229031	0.0478878	0.999983	-0.1258	0.655317	0.372859	0.113404	0.492252	0.0294274	-0.0519589	0.968039
-0.00661174	Similar to At5g66680: dolichyl-di-phosphooligosaccharide-protein glycotransferase (oligosaccharyltransferase)-like	chr3.CM0091.58_at	0.219531	0.256871	-0.297844	0.0512188	-0.424432	0.0071332	-0.406585	0.00851672	0.154989	0.445625	-0.285225	0.0994461	0.063169	0.861671
-0.00748287	Similar to At1g19360: unknown protein	chr3.CM0091.64_at	-0.215731	0.170984	-0.573992	3.93156e-05	-0.314418	0.0197988	-0.520851	0.000175961	-0.023163	0.999967	-0.184808	0.254103	-0.507556	0.000152776
-0.0384959	Similar to At3g18830: sugar transporter like protein	chr3.CM0091.65_at	-1.25418	0.0124598	-2.04984	3.01099e-05	-1.52093	0.00146437	-0.828517	0.0760962	-1.10677	0.0259552	-1.4158	0.00353406	0.493072	0.359385
0.00293667	Similar to At1g11750: putative ATP-dependent Clp protease proteolytic subunit	chr3.CM0091.68_at	0.108503	0.61086	0.0677717	0.741055	0.353347	0.00635381	0.00431112	0.982367	0.0812881	0.70798	0.043998	0.95328	-0.246489	0.0506314
0.019344	Similar to Q9FUP6: (Q9FUP6) SUSPENSOR-SPECIFIC PROTEIN	chr3.CM0091.69_at	0.410131	0.54302	0.623722	0.16445	0.994731	0.0247313	0.75149	0.0875269	1.08965	0.0188996	0.622606	0.236018	-0.515807	0.28609
0.0056622	Similar to At1g49320: unknown protein	chr3.CM0091.72_at	0.237298	0.268684	0.177951	0.359672	0.24912	0.185727	0.499195	0.00355551	0.158298	0.492701	0.253587	0.21405	-0.200263	0.294346
-0.0129973	Similar to At3g05675: unknown protein	chr3.CM0091.75_at	-0.443916	0.251321	-1.21054	0.000151595	-0.295495	0.465692	-0.339255	0.325886	-0.327189	0.412275	-0.500684	0.166567	-1.38875	1.94612e-05
0.00134965	Similar to At2g21660: glycine-rich RNA binding protein	chr3.CM0091.78_at	1.03431	0.000200631	-0.355702	0.174226	0.206235	0.562699	0.362183	0.169164	0.0208891	0.999967	0.0974445	0.927897	-0.0404381	0.99998
0.00548773	Similar to Q9SJ27: (Q9SJ27) AT2G21710 PROTEIN	chr3.CM0091.82.2_at	0.165569	0.955782	0.00596847	0.995711	0.503029	0.354535	0.112099	0.874744	0.266316	0.743674	0.372557	0.614073	0.0136443	0.99998
-0.00813282	Similar to O24601: (O24601) GLYCINE-RICH RNA BINDING PROTEIN 2	chr3.CM0091.82_at	0.382611	0.157673	-0.295898	0.224149	-0.36844	0.136731	-0.225561	0.389358	-0.223938	0.460703	-0.464124	0.0639204	-0.0683682	0.938399
0.0020279	Similar to At4g39280: phenylalanyl-trna synthetase - like protein	chr3.CM0091.83_at	0.191475	0.287948	0.0620535	0.813711	0.0480922	0.931522	-0.16054	0.303285	0.0750974	0.788368	0.0253168	0.999973	-0.0438489	0.930036
0.0106507	Similar to Q9SJ27: (Q9SJ27) AT2G21710 PROTEIN	chr3.CM0091.85_at	0.398426	0.362536	0.265184	0.520784	0.795782	0.0166919	0.426695	0.220257	0.249065	0.614523	0.313935	0.516666	0.567186	0.0848591
-0.000467496	Similar to At1g19440: very-long-chain fatty acid condensing enzyme CUT1 like protein	chr3.CM0091.89_at	0.122722	0.639709	-0.0317621	0.943297	-0.0971411	0.701283	-0.140652	0.421264	0.167787	0.375546	-0.116055	0.658048	0.499415	0.000824188
-0.0130452	Similar to At3g12710: unknown protein	chr3.CM0106.13_at	-0.664875	0.0049537	-0.56616	0.00793139	-0.174744	0.577194	-0.506597	0.0198215	-0.416045	0.0830057	-0.199315	0.552288	-1.22927	5.79601e-07
-0.00576911	Similar to At1g79340: unknown protein	chr3.CM0106.19_at	-0.287088	0.0439184	-0.517318	0.000103933	-0.288755	0.0283717	-0.293684	0.0218055	0.0109858	0.999967	-0.083452	0.749078	-0.356306	0.00463218
-0.00307553	Similar to At1g79350: hypothetical protein	chr3.CM0106.20.1_at	0.0862453	0.948148	0.195052	0.479843	-0.152555	0.673159	-0.276677	0.255194	0.456557	0.0620278	-0.118535	0.838783	-0.302581	0.209263
-0.00108741	Similar to At1g79350: hypothetical protein	chr3.CM0106.20_at	-0.134241	0.624902	-0.018403	0.97482	0.0808232	0.816164	-0.190121	0.278554	0.0188006	0.999967	0.142247	0.571205	-0.0762429	0.811252
-0.0186181	Similar to At3g59480: fructokinase-like protein	chr3.CM0106.41_at	-0.509275	0.0269074	-1.36083	1.01609e-07	-0.623383	0.00371888	-0.813996	0.000205454	-0.501413	0.0261856	-0.319489	0.200398	-0.950024	1.62961e-05
-0.00191187	Similar to At1g06040: salt-tolerance protein	chr3.CM0106.44_at	-0.461485	0.0326568	0.447496	0.0193676	0.0391618	0.999983	-0.132836	0.59726	-0.312613	0.158719	0.00996617	0.999973	-0.608387	0.0016604
0.00511027	Similar to At1g06070: bZip transcription factor AtbZip69	chr3.CM0106.45_at	0.147474	0.815259	0.0204036	0.980823	0.515205	0.0521753	-0.0674808	0.866213	0.400767	0.166727	0.0848563	0.961289	0.529265	0.035799
0.00709971	Similar to At1g06050: unknown protein	chr3.CM0106.46_at	0.0263405	0.999977	0.41266	0.0297766	0.162867	0.548663	0.236661	0.261929	0.118833	0.729926	0.32471	0.146935	0.189032	0.422989
0.00360598	Similar to At1g06130: glyoxalase II isozyme like protein	chr3.CM0106.52_at	-0.0561788	0.944344	0.222707	0.129451	0.208111	0.191965	0.258965	0.0746406	-0.0418458	0.947685	0.180083	0.330226	-0.6813	8.53124e-06
0.000843125	Similar to At5g17400: ADP ATP translocase-like protein	chr3.CM0106.58.1_s_at	0.078128	0.986198	-0.0512951	0.944438	0.229897	0.481198	-0.0292971	0.944715	0.0809883	0.926313	-0.0181532	0.999973	-0.0823475	0.915062
-0.000771825	Similar to Q9SSF4: (Q9SSF4) MLP3.1 PROTEIN (FRAGMENT)	chr3.CM0106.69_at	-0.193153	0.561647	-0.0336098	0.961898	0.0413829	0.999983	-0.492186	0.0184188	0.300796	0.21542	-0.0275496	0.999973	-0.155238	0.597991
-0.0015924	Similar to At2g03820: putative nonsense-mediated mRNA decay protein	chr3.CM0106.77_s_at	0.142046	0.707808	0.00836572	0.988317	-0.127898	0.69688	-0.252178	0.232069	0.169856	0.541163	-0.0713369	0.942533	0.366746	0.0620944
-0.00918351	Similar to At3g07560: unknown protein	chr3.CM0106.80_at	-0.204834	0.278835	-0.307461	0.0355505	-0.243272	0.13059	-0.387066	0.00936155	-0.173664	0.345424	-0.48303	0.00211526	-0.119886	0.548746
0.00542273	Similar to At2g30710: unknown protein	chr3.CM0106.82_at	0.319466	0.0330947	0.169696	0.246105	0.265105	0.0618293	0.00919386	0.966379	0.326171	0.026021	0.129234	0.526381	0.200626	0.159223
-5.96786e-05	Similar to At5g09320: unknown protein	chr3.CM0106.83_at	-0.043902	0.999977	-0.143748	0.614766	0.356672	0.105798	-0.132668	0.622101	0.130706	0.713854	0.0854807	0.912232	-0.590197	0.00358729
0.024576	Similar to Q9SWS4: (Q9SWS4) RIPENING RELATED PROTEIN	chr3.CM0110.19_at	1.33308	0.00103126	1.39201	0.000232644	1.36077	0.000488319	1.38496	0.000327018	-0.341123	0.500446	0.101157	0.99027	-0.873938	0.0161199
0.0337736	Similar to Q9SWS4: (Q9SWS4) RIPENING RELATED PROTEIN	chr3.CM0110.4_at	1.26524	0.0326457	0.481989	0.459913	1.39421	0.0109798	0.742346	0.191953	1.03333	0.0801533	1.72037	0.00236728	1.26811	0.0158869
0.00121701	Similar to At1g49880: unknown protein	chr3.CM0110.57.1_s_at	0.130666	0.646718	0.176854	0.332541	-0.0592105	0.9157	-0.177043	0.327842	0.100609	0.724346	0.0468351	0.98391	0.0361813	0.978808
0.00473003	Similar to At2g04940: unknown protein	chr3.CM0111.0.1_s_at	0.289438	0.277231	0.312158	0.14974	0.0723263	0.929158	0.132908	0.629073	-0.121481	0.756305	0.101593	0.867848	0.285667	0.205043
0.00506824	Similar to At5g60420: putative protein	chr3.CM0111.13.1_at	0.264992	0.0828949	0.186993	0.182646	0.03568	0.980389	0.116569	0.464276	0.275363	0.0601098	0.151904	0.404587	0.205466	0.140732
0.00294846	Similar to At5g60450: auxin response factor 4	chr3.CM0111.13_at	-0.0318084	0.999977	-0.120707	0.802681	0.39843	0.172873	0.109925	0.774544	-0.0117798	0.999967	0.178002	0.735022	-0.371604	0.188355
0.0010744	Similar to At1g53300: unknown protein	chr3.CM0111.33_at	-0.187454	0.695904	0.148524	0.701306	0.256341	0.428285	-0.408361	0.118224	0.150678	0.744672	0.158035	0.770337	-0.0291821	0.99998
0.00356475	Similar to At1g53300: unknown protein	chr3.CM0111.33_s_at	-0.0197222	0.999977	0.213436	0.527285	0.249077	0.474705	-0.401895	0.144327	0.484796	0.0974528	0.301486	0.399925	-0.135236	0.783925
-0.00412961	Similar to At1g16890: unknown protein	chr3.CM0111.34_at	0.0158559	0.999977	-0.326821	0.00148748	-0.124452	0.311103	-0.248795	0.0162456	0.0585341	0.766488	-0.159144	0.197641	-0.141063	0.205315
0.00103156	Similar to Q9M5K7: (Q9M5K7) 14-3-3-LIKE PROTEIN	chr3.CM0111.38_at	-0.0253784	0.999977	-0.157682	0.672541	0.390991	0.157935	-0.278709	0.323874	0.107479	0.865658	0.252799	0.495011	-0.842232	0.000826243
0.00185839	Similar to At1g16900: hypothetical protein	chr3.CM0111.40_at	0.365144	0.292623	0.187327	0.618325	0.456026	0.116526	0.034924	0.939988	0.637968	0.029052	-0.710853	0.0127078	0.0657712	0.969095
0.00425502	Similar to At3g14860: unknown protein	chr3.CM0111.45_s_at	-0.241184	0.841615	0.127906	0.90689	-0.236014	0.796237	-0.841565	0.0605214	0.107392	0.976395	0.103379	0.999973	-0.715502	0.118072
0.00170595	Similar to Q9FKK4: (Q9FKK4) GENOMIC DNA, CHROMOSOME 5, P1 CLONE:MUF9	chr3.CM0111.6_at	0.283851	0.277252	-0.133303	0.651989	0.148592	0.640046	-0.00565752	0.98581	0.185092	0.515824	0.0698717	0.957703	0.10994	0.76587
-0.00552982	Similar to At1g53320: tubby like protein (Tub family protein)	chr3.CM0111.62_at	-0.22798	0.205087	-0.365417	0.0112953	-0.152411	0.414706	-0.644924	5.00082e-05	-0.129311	0.534044	-0.365257	0.0195439	0.0552856	0.88756
[truncated: 10,263 more rows]
