# Supplementary material for: Comparative Functional Genomics of Salt Stress in Related Model and Cultivated Plants Identifies and Overcomes Limitations to Translational Genomics
Source: PLoS One. 2011 Feb 14;6(2):e17094. doi: 10.1371/journal.pone.0017094 (PMC3038935; doi:10.1371/journal.pone.0017094)
Supplement: Table S2 — Salt-elicited genes which were shared between more sensitive and tolerant genotypes, or were specific for more tolerant or sensitive backgrounds. (XLS) [file pone.0017094.s002.xls]

## Sheet: Sheet1
Salt-elicited genes which were shared between more sensitive and tolerant genotypes
Description	probesets	L. jap MG20 (log2 Salt/Ctrol)	FDR L. jap MG20	L. jap. Gifu (log2 Salt/Ctrol)	FDR L. jap. Gifu	L. filicaulis (log2 Salt/Ctrol)	FDR L. filicaulis	L.burttii (log2 Salt/Ctrol)	FDR L.burttii	L. corniculatus (log2 Salt/Ctrol)	FDR L. corniculatus	L. glaber (log2 Salt/Ctrol)	FDR L. glaber	L. uliginosus (log2 Salt/Ctrol)	FDR L. uliginosus
Similar to At2g39210: nodulin-like protein	chr1.CM0012.39_at	0.732221	0.0123126	0.564406	0.0322084	0.441204	0.128003	0.665006	0.0131473	0.828238	0.00441752	1.02543	0.000388768	0.957961	0.000379785
Similar to At1g08570: thioredoxin like protein	chr1.CM0104.45.1_s_at	0.603542	0.0205225	0.565298	0.0147873	1.15583	1.54415e-05	0.528807	0.0258534	0.932743	0.000447958	0.58235	0.0207796	0.62719	0.00702656
Similar to DCAM_PHANI: (Q96471) S-ADENOSYLMETHIONINE DECARBOXYLASE PROE	chr1.CM0215.42_at	0.731673	0.00215196	0.477177	0.0259113	0.581809	0.00925651	0.892704	0.000121059	0.936699	0.000162496	0.813656	0.000528902	0.988046	1.78497e-05
Similar to At5g25560: unknown protein	chr1.CM0760.8_at	0.71015	0.0475424	1.26801	0.000136205	1.1783	0.00049991	0.993351	0.00229756	1.23106	0.000568688	1.16589	0.000687754	2.28571	9.3634e-09
Similar to At4g17090: beta-amylase (ct-bmy gene)	chr2.CM0021.56_at	1.36724	0.00167016	1.60996	0.000100612	1.5843	0.00020398	1.56857	0.000180758	1.60623	0.000332344	1.81722	4.43946e-05	2.15834	1.12745e-06
Similar to Q9SRX8: (Q9SRX8) F22D16.15 PROTEIN	chr2.CM0056.59.1_at	1.8267	2.24734e-05	1.24726	0.000935106	0.800065	0.0400535	1.44407	0.000247913	1.61443	0.000162496	1.09084	0.00597166	3.093	5.10833e-10
Similar to At1g13740: unknown protein (At1g13740)	chr2.CM0120.49_at	1.11028	0.00435891	1.39286	0.000165444	2.18363	4.66721e-07	1.63842	2.74032e-05	1.78656	2.2182e-05	1.90247	5.37642e-06	1.43558	9.44235e-05
Similar to At5g07840: unknown protein	chr2.CM0803.43_at	0.699094	2.88956e-05	0.728422	6.99775e-06	0.544318	0.00044825	0.541749	0.000373995	0.529385	0.00104389	0.42948	0.0053906	0.629019	3.72648e-05
Similar to At2g40435: unknown protein	chr2.CM1032.40_at	0.703571	0.0273605	1.90851	8.3818e-08	1.67243	1.09304e-06	1.52264	2.97773e-06	0.852481	0.00641077	1.10496	0.000396044	1.09509	0.000194717
Similar to At5g60790: ABC transporter homolog PnATH - like	chr3.CM0070.21_s_at	0.747171	1.83024e-05	0.65963	4.12321e-05	0.570317	0.000388914	0.486748	0.00166309	0.697042	7.23588e-05	0.404022	0.0117156	0.816685	1.31796e-06
Similar to At1g53280: hypothetical protein; Similar to ESTs dbj|AV442006.1, dbj|AV439549.1, gb|AI996097.1	chr3.CM0111.73.1_at	0.639031	6.19178e-05	0.338945	0.0144592	0.320543	0.0279266	0.637162	3.49748e-05	0.371548	0.0150559	0.583631	0.00015945	0.584613	6.41724e-05
Similar to At4g03260: protein phosphatase regulatory subunit like	chr3.CM0152.3_s_at	0.780363	7.83414e-05	1.00602	8.83624e-07	0.369314	0.0433246	0.541192	0.0024795	0.901737	1.46417e-05	0.755821	9.53816e-05	0.4205	0.0151238
Similar to O04428: (O04428) HYPOTHETICAL 32.6 KDA PROTEIN	chr4.CM0026.51_at	0.687777	0.000254056	0.534377	0.00152812	0.667274	0.000239585	0.572534	0.00100752	0.905135	8.71132e-06	1.01042	8.46812e-07	0.870635	2.71978e-06
Similar to At2g22240: putative myo-inositol 1-phosphate synthase	chr4.CM0307.12_at	1.73666	4.89681e-07	2.4506	4.15108e-10	1.37276	1.3064e-05	1.41984	4.79446e-06	1.0627	0.000595602	1.04369	0.000485477	1.73091	1.08964e-07
Similar to At1g78610: unknown protein	chr5.CM1439.22.1_at	1.00674	9.83406e-05	1.4753	1.47048e-07	0.778683	0.00121904	1.23392	2.4044e-06	1.44484	7.60952e-07	1.73631	1.43082e-08	1.26132	1.04149e-06
Similar to At1g78610: unknown protein	chr5.CM1439.22_at	1.18761	1.11926e-05	1.68843	1.64729e-08	0.933231	0.000192897	1.37724	4.94085e-07	1.408	1.20619e-06	1.49475	2.2845e-07	1.26526	1.12745e-06
Similar to At1g30220: unknown protein	chr6.CM0140.27.1_at	1.2017	0.000919286	1.72454	3.55024e-06	1.84824	1.83888e-06	2.02895	2.56372e-07	1.73257	1.05522e-05	2.16606	1.64032e-07	2.33268	1.06941e-08
Similar to At5g02600: unknown protein	chr6.CM0314.35_at	1.03661	0.0409882	1.27076	0.00467219	1.66518	0.000536081	1.16344	0.0109105	1.42962	0.00395548	1.60188	0.00101202	1.04434	0.0199485
Similar to At4g13870: Werner Syndrome-like exonuclease (WEX)	chr6.TM1374.5_at	1.45602	7.89889e-07	1.42528	5.5084e-07	0.727628	0.00344866	0.951085	0.000184275	1.0932	8.38251e-05	0.850539	0.000962748	0.625812	0.0082274
Similar to At1g73040: unknown protein	CM1488.38_at	0.605865	0.00289672	0.490959	0.00730155	0.367099	0.0600207	0.631228	0.000990209	0.832028	0.00010486	0.736997	0.000265569	0.628152	0.000732228
AV774057 Pods (20-30 mm in length) Lotus corniculatus var. japonicus cDNA clone MPD061a04_f 3 , mRNA sequence reverse complement	gi45397733_at	0.688391	0.00144414	1.25944	1.47048e-07	0.648199	0.00155469	1.43562	1.16417e-08	0.573558	0.00711186	0.923012	3.09992e-05	0.726487	0.000273139
Ljirnpest20-639-h7 Ljirnp Lambda HybriZap two-hybrid library Lotus corniculatus var. japonicus cDNA clone LP639-20-h7 5 , mRNA sequence	gi6325825_at	0.930678	0.0121171	2.5608	8.64668e-09	2.24906	1.20548e-07	2.06674	3.07693e-07	1.18182	0.00152864	1.81638	5.01711e-06	2.92436	1.96433e-10
Similar to At5g60790: ABC transporter homolog PnATH - like	Ljwgs_005207.1_s_at	1.06437	1.09666e-05	1.0487	6.04679e-06	0.880258	0.000102945	0.507708	0.0149142	1.19582	2.61276e-06	0.533047	0.0158436	1.16521	6.78365e-07
Similar to Q9M4G8: (Q9M4G8) PUTATIVE RIPENING-RELATED P-450 ENZYME	Ljwgs_009140.1_at	0.957538	2.19168e-05	0.38854	0.0458633	0.374232	0.0707394	1.71222	3.1253e-10	0.845875	0.000159236	1.08849	2.92441e-06	0.696352	0.000422945
Similar to At5g27730: unknown protein	Ljwgs_009667.1_at	0.75257	0.0037884	0.957969	0.000115274	1.43027	6.49623e-07	1.16899	9.76333e-06	0.870296	0.000987445	1.08686	4.79464e-05	1.29726	1.15767e-06
Similar to At5g27730: unknown protein	Ljwgs_016659.0.1_at	0.622519	0.00738517	0.766636	0.000399333	1.31069	4.02244e-07	1.25691	5.13745e-07	0.759567	0.00119931	1.03581	2.02761e-05	1.04855	5.40164e-06
Similar to At1g67300: transport protein like protein	Ljwgs_020518.0.1_at	0.82834	0.000203117	1.14936	8.56463e-07	1.05296	5.24775e-06	0.93629	2.04332e-05	0.908459	8.54826e-05	0.995617	1.49863e-05	1.68288	3.33969e-10
Similar to At1g54410: unknown protein	Ljwgs_020793.0.1_at	1.34135	2.86181e-06	0.696835	0.00339574	0.991148	0.000144032	0.916657	0.000272311	0.920489	0.000600046	0.762688	0.00275075	1.24998	2.37469e-06
Similar to At1g43710: histidine decarboxylase like protein	Ljwgs_025169.2_at	0.567672	0.00199408	0.397761	0.0156212	1.20244	3.26419e-08	0.404574	0.0162018	0.690442	0.000278194	0.547646	0.00207946	0.339214	0.0422739
Similar to At5g53120: spermidine synthase	Ljwgs_031278.1_at	0.521907	0.000218985	0.605746	1.23947e-05	0.412275	0.00178115	0.563578	4.29277e-05	0.749212	1.7504e-06	0.645378	1.05341e-05	0.889075	1.34148e-08
Similar to O49124: (O49124) PUTATIVE SERINE-GLYOXYLATE AMINOTRANSFERASE	Ljwgs_032625.1_at	0.326878	0.0156996	0.581313	1.44482e-05	0.570115	3.20864e-05	0.69525	1.03695e-06	0.575761	5.77028e-05	0.69101	2.56598e-06	0.665288	1.29983e-06
Similar to At2g33770: ubiquitin-conjugating enzyme E2 -like protein	Ljwgs_033278.1_at	1.91015	1.60457e-05	1.15187	0.00240304	0.697464	0.0865728	0.98028	0.010706	1.32158	0.00164611	1.5147	0.000265335	1.83565	7.88551e-06
Similar to At3g17390: s-adenosylmethionine synthetase like protein	Ljwgs_035772.1_at	0.879938	4.90388e-05	0.515571	0.00608628	0.807362	0.000104385	0.7588	0.000172913	0.775341	0.000325158	0.495317	0.0144965	0.924391	6.9962e-06
Similar to At5g53120: spermidine synthase	Ljwgs_040238.1_at	0.638532	0.000163697	0.670994	3.40792e-05	0.412991	0.00792488	0.497448	0.00136312	0.871906	2.61276e-06	0.677992	5.93912e-05	1.08428	9.17286e-09
Similar to At1g75500: nodulin-like protein	Ljwgs_054871.1_s_at	0.765917	0.00183053	0.751521	0.000842873	0.568165	0.0134555	0.711164	0.0018733	0.719965	0.00323986	0.506846	0.0359676	0.633509	0.00418181
Similar to At2g43020: putative amine oxidase	Ljwgs_055078.2_s_at	0.339935	0.0438486	0.606251	0.000115874	0.701753	3.10847e-05	0.472602	0.00213162	0.582948	0.000546273	0.660695	7.85553e-05	0.955468	8.50143e-08
Similar to P93487: (P93487) PSRT17-1	Ljwgs_055505.1_at	0.428563	0.0353464	0.727415	0.000134021	0.550927	0.00362715	0.520082	0.0049951	0.592748	0.00308129	0.55955	0.00395259	0.505566	0.00514981
Similar to At5g02790: unknown protein	Ljwgs_055536.1_at	1.42692	3.11827e-05	1.51376	5.9768e-06	0.173236	0.759738	0.986178	0.00132541	1.54493	1.36998e-05	0.670499	0.0385054	1.62434	1.23249e-06
Similar to Q9LL46: (Q9LL46) LEA-18	Ljwgs_067661.1_at	0.789409	0.0380402	0.847593	0.011625	-0.00967079	0.999983	0.763386	0.0262655	0.922763	0.0128291	1.06702	0.00323206	2.09175	1.57429e-07
Similar to At5g53120: spermidine synthase	Ljwgs_075104.1_at	0.542851	2.24734e-05	0.427104	0.000199575	0.552581	1.29583e-05	0.636894	8.76805e-07	0.591086	9.65025e-06	0.476616	0.000102227	0.85258	2.379e-09
Similar to At5g53120: spermidine synthase	Ljwgs_090340.1_s_at	0.526563	0.000909246	0.672274	1.6756e-05	0.419237	0.00468727	0.595871	0.000106377	0.874424	1.20097e-06	0.62323	8.8419e-05	0.939166	4.97851e-08
Similar to AAK49896: (AAK49896) MYO-INOSITOL-3-PHOSPHATE SYNTHASE	Ljwgs_091497.1_s_at	2.13608	1.80244e-08	3.15512	1.82862e-12	1.75332	3.79133e-07	1.74541	2.57699e-07	1.38554	3.05971e-05	1.17816	0.000145906	2.00561	1.07944e-08
Similar to At3g59050: unknown protein	Ljwgs_120338.1_at	0.477508	0.0200781	0.803789	4.64737e-05	0.878586	2.55158e-05	0.443933	0.0174359	0.924834	2.48011e-05	0.638158	0.00133652	0.947984	3.25418e-06
Similar to At5g25560: unknown protein	Ljwgs_122339.1_s_at	0.884827	0.013428	1.25522	0.000192938	1.30914	0.000201576	1.03666	0.00188621	1.23779	0.000666377	1.28849	0.000281191	2.26053	1.69756e-08
Similar to NLT3_PRUDU: (Q43019) NONSPECIFIC LIPID-TRANSFER PROTEIN 3 PR	Ljwgs_132529.1_at	0.712767	0.00109765	0.668604	0.00079979	1.26949	2.16302e-07	1.02962	3.891e-06	0.692872	0.00150292	1.07958	4.00793e-06	0.569722	0.00364634
Similar to At5g61380: pseudo-response regulator 1	Ljwgs_147347.1_s_at	0.904525	0.00307168	0.725682	0.0082549	0.782874	0.00640184	0.634862	0.023743	0.974079	0.00153886	0.686862	0.0211466	0.962131	0.000596579
<not provided>	TC11429_s_at	0.70057	0.0031221	0.558316	0.00879504	0.0720104	0.939516	0.692283	0.00178641	0.601052	0.0104052	0.719793	0.00178957	0.740291	0.000654534
<not provided>	TC12206_at	0.971113	0.00115505	0.892518	0.00103885	1.13305	0.00012432	1.16807	6.3488e-05	0.859265	0.00374162	0.871419	0.00245655	0.610293	0.0228383
ENOD40-2 protein []	TC8247_s_at	2.35569	0.00119793	2.27247	0.00066336	2.48595	0.000403441	1.87091	0.00512987	1.89859	0.00807282	2.37023	0.000831781	2.98993	1.87494e-05
Similar to At5g50915: unknown protein	TM1539.3_at	0.943852	0.00367119	2.49977	1.07942e-09	1.07479	0.000620601	0.862552	0.00420744	1.00259	0.0021239	0.846771	0.00716181	1.20453	8.71394e-05
Similar to At1g59960: putative protein	TM1614.14.1_at	2.19572	1.80244e-08	2.1212	1.57216e-08	1.38922	2.11711e-05	2.42547	7.04841e-10	1.2599	0.000147334	1.603	3.10604e-06	1.36384	1.08369e-05
Similar to At5g61790: calnexin - like protein	chr1.CM0094.128_at	-0.457197	0.00358762	-1.01586	2.60768e-08	-0.770773	3.93713e-06	-0.964017	5.7915e-08	-0.768638	8.86503e-06	-0.620323	9.31756e-05	-0.608302	4.88626e-05
Similar to At2g16230: putative beta-1,3-glucanase	chr1.CM0150.75_at	-1.25674	2.2095e-05	-1.21354	1.46626e-05	-1.20727	2.77842e-05	-1.45568	1.03695e-06	-1.04374	0.000333218	-1.10294	9.96396e-05	-1.53837	2.35209e-07
Similar to At5g38710: proline oxidase, mitochondrial precursor -like protein	chr1.CM0215.44_at	-0.670025	0.00571839	-0.851475	0.00019677	-0.225339	0.429141	-0.745579	0.00108883	-0.9538	0.000164542	-0.768094	0.00120943	-1.01403	1.62803e-05
Similar to At3g02110: serine carboxypeptidase II like protein	chr1.CM0410.39_at	-0.956677	6.38785e-07	-1.12233	1.95562e-08	-0.382567	0.0170903	-1.51935	2.71907e-11	-0.872431	4.37729e-06	-0.849719	4.00793e-06	-0.957876	1.47461e-07
Similar to At3g02110: serine carboxypeptidase II like protein	chr1.CM0410.41_at	-1.19835	5.56954e-08	-1.22957	1.74506e-08	-0.379626	0.0307504	-1.57375	7.95008e-11	-0.756383	0.000109224	-0.551943	0.002209	-0.906898	1.61292e-06
Similar to At5g65430: GF14 Kappa isoform	chr1.CM0982.38.1_at	-0.418208	0.00670642	-0.729012	4.52868e-06	-0.476617	0.00124034	-0.390818	0.006117	-0.391508	0.0104032	-0.480787	0.00141075	-0.460353	0.00107522
Similar to Q9FXL2: (Q9FXL2) VF14-3-3C PROTEIN	chr1.CM0982.42.1_at	-0.306238	0.0220941	-0.528388	4.15619e-05	-0.538701	5.46512e-05	-0.284257	0.0194176	-0.481424	0.000418715	-0.366718	0.00428197	-0.238851	0.0489239
Similar to At1g60420: unknown protein	chr1.TM0372.7_at	-1.84718	6.62466e-06	-1.70121	9.30318e-06	-0.276389	0.586516	-1.10599	0.00186571	-1.36886	0.000465108	-1.41631	0.000196892	-1.6016	1.46192e-05
Similar to At5g39590: unknown protein	chr1.TM1730.6_at	-0.503001	0.0228396	-0.760128	0.000219739	-0.810455	0.000179409	-0.5963	0.00333427	-0.711208	0.00126344	-0.643805	0.00241935	-1.11824	7.31933e-07
Similar to At1g12500: phosphate phosphoenolpyruvate translocator protein like	chr2.CM0304.83_s_at	-0.992187	4.81906e-05	-0.714741	0.000918355	-0.518661	0.018846	-1.10248	4.56448e-06	-0.653119	0.00510633	-0.900998	0.000128956	-0.563505	0.00767445
Similar to Q9FVL0: (Q9FVL0) NON-SYMBIOTIC HEMOGLOBIN	chr3.CM0091.37_at	-1.38954	0.00184477	-1.52102	0.000261763	-1.99985	1.4634e-05	-2.44526	3.96987e-07	-1.3875	0.00186508	-1.42473	0.00107019	-0.902841	0.0247662
Similar to At3g47420: putative sugar transporter protein	chr3.CM0127.47_at	-2.1659	7.91524e-06	-1.82476	3.58857e-05	-0.771321	0.0791826	-1.00351	0.0157878	-1.20691	0.00718752	-1.74166	0.000124937	-2.0193	6.288e-06
Similar to At1g33811: unknown protein	chr3.CM0129.19_at	-0.760875	0.00336633	-0.691617	0.00326365	-0.507535	0.0394947	-0.804361	0.00100363	-0.769705	0.00300781	-0.623062	0.0133154	-1.48587	1.04434e-07
Similar to At1g79720: unknown protein	chr3.CM0452.13_at	-1.29793	0.00209515	-0.975051	0.00993478	-1.0181	0.0100084	-1.85657	1.26999e-05	-1.27844	0.00243579	-0.946993	0.0211332	-2.52772	4.4729e-08
Similar to At5g01010: unknown protein	chr3.CM0634.54_at	-1.11373	5.73467e-05	-0.683394	0.00467277	-0.411054	0.120249	-0.98676	0.000146235	-0.961882	0.000465108	-1.19974	1.82335e-05	-1.81189	4.71726e-09
Similar to BRU1_SOYBN: (P35694) BRASSINOSTEROID-REGULATED PROTEIN BRU1	chr4.CM0044.60_at	-1.7432	7.82572e-07	-0.674661	0.0169036	-1.11234	0.000302321	-1.61821	1.07917e-06	-0.908851	0.0037895	-0.934629	0.00219303	-1.03538	0.000365443
Similar to At4g17030: allergen like protein	chr4.CM0831.27_at	-2.2934	5.66308e-05	-2.17122	4.64737e-05	-2.02748	0.000188706	-2.80332	1.27768e-06	-1.158	0.0342572	-2.03555	0.000208805	-2.25459	2.11953e-05
Similar to At3g05900: unknown protein	chr5.CM0048.54.1_at	-1.38593	6.83678e-08	-0.668965	0.000829033	-0.740774	0.000455942	-0.875975	4.85651e-05	-0.618261	0.00435173	-0.528022	0.0123123	-0.550836	0.00500496
Similar to At3g47340: glutamine-dependent asparagine synthetase	chr5.CM0071.60_s_at	-0.821681	0.000659724	-2.09213	8.32647e-11	-1.27399	9.51773e-07	-0.903948	0.00010422	-1.07283	2.81977e-05	-0.843165	0.000353034	-1.19099	1.07237e-06
Similar to PER2_ARAHY: (P22196) CATIONIC PEROXIDASE 2 PRECURSOR (EC 1.1	chr6.CM0314.23.1_at	-0.985001	5.30226e-06	-1.1571	1.82241e-07	-0.432767	0.0215501	-0.636566	0.00076072	-0.415439	0.0369177	-0.44295	0.0234173	-0.663168	0.000341667
Similar to At5g64570: beta-xylosidase	chr6.CM0314.43_at	-1.80114	1.76248e-05	-1.71268	1.44996e-05	-1.64688	4.23951e-05	-2.5333	2.8123e-08	-1.40506	0.000532633	-1.31116	0.000761773	-1.26833	0.00050992
Similar to At2g42810: phosphoprotein phosphatase like protein	chr6.CM0836.42_at	-0.341943	0.0472862	-0.664529	4.63157e-05	-0.341958	0.031639	-0.639156	0.000103122	-0.398547	0.0166463	-0.342793	0.039505	-0.637703	6.34071e-05
Similar to At5g18650: unknown protein	chr6.TM0756.3_at	-1.04792	0.00311698	-0.896013	0.00508164	-0.546628	0.11871	-0.942414	0.00407505	-1.48842	7.6176e-05	-1.55632	2.37932e-05	-1.08272	0.000826183
Similar to At1g73010: unknown protein	CM0355.34_at	-4.85162	5.92638e-07	-3.49902	3.18615e-05	-0.1508	0.999983	-3.18716	0.000139248	-2.81195	0.00118245	-2.33824	0.00495522	-5.01547	7.51153e-08
Similar to At1g02640: beta-xylosidase, putative	CM0385.25.1_at	-2.91293	1.81801e-05	-4.2759	1.64729e-08	-2.50545	9.75154e-05	-2.44865	0.000102342	-2.52379	0.000168819	-2.67695	4.95645e-05	-2.13442	0.000341667
Similar to At5g49360: xylosidase	CM0385.25_at	-2.57827	0.00129754	-4.26884	6.54629e-07	-1.83337	0.0142876	-2.0474	0.00543001	-2.52547	0.00161556	-2.18438	0.00465921	-2.65542	0.000323593
BP037430 Lotus corniculatus var. japonicus flower bud Lotus corniculatus var. japonicus cDNA clone MFB047e12_f 3 , mRNA sequence reverse complement	gi45414590_at	-1.44111	0.0120397	-2.85236	1.98464e-06	-1.56714	0.00377446	-1.7523	0.00113819	-1.30534	0.0212146	-2.06152	0.000290031	-1.06531	0.0412642
BP041497 Lotus corniculatus var. japonicus flower bud Lotus corniculatus var. japonicus cDNA clone MFBL004h08_f 3 , mRNA sequence reverse complement	gi45573269_at	-2.01853	5.30059e-06	-1.58851	5.89418e-05	-0.22943	0.73228	-1.31587	0.000687002	-1.30456	0.00155796	-1.42614	0.000433101	-1.71044	1.64183e-05
BP072106 Lotus corniculatus var. japonicus nodulating root Lotus corniculatus var. japonicus cDNA clone GNf064c03 3 , mRNA sequence reverse complement	gi45628818_at	-1.38729	1.98334e-06	-0.903243	0.000275454	-0.261911	0.387098	-0.53496	0.0281467	-1.22571	1.85564e-05	-0.813581	0.00163906	-1.6699	1.83225e-08
Lotus corniculatus var. japonicus mRNA for Ser Thr protein kinase, partial cds, clone:LNZ019	gi62857017_at	-1.45871	1.95232e-06	-1.05456	8.03526e-05	-0.884103	0.000937342	-0.867977	0.000950484	-1.11949	0.000129095	-1.02758	0.000214755	-2.16254	2.7811e-10
Ljirnpest27-169-c1 Ljirnp Lambda HybriZap two-hybrid library Lotus corniculatus var. japonicus cDNA clone LP169-27-c1 5 , mRNA sequence	gi8514596_at	-2.27647	0.00118341	-3.29227	4.58416e-06	-0.255022	0.893757	-2.44648	0.000257653	-2.37433	0.000818191	-1.82064	0.00697808	-2.98713	1.15326e-05
L.japonicus mRNA for asparagine synthetase (clone LJAS1)	gi897770_s_at	-0.789534	0.00157438	-2.09476	2.13552e-10	-1.02183	4.71642e-05	-0.74023	0.00148367	-1.02139	9.95246e-05	-0.785829	0.00121551	-1.19842	1.93982e-06
Similar to At5g20090: unknown protein	Ljwgs_003293.2_at	-0.288115	0.0355488	-0.604552	8.94162e-06	-0.538527	6.9715e-05	-0.572751	2.27588e-05	-0.342564	0.0102688	-0.361955	0.00549661	-0.513203	6.02404e-05
Similar to At2g17280: unknown protein	Ljwgs_017564.1_at	-0.809751	0.000200778	-0.765797	0.000156737	-0.648987	0.00145925	-0.42483	0.0305356	-0.470703	0.0263464	-0.512004	0.0135127	-1.5072	2.03125e-09
Similar to Q9ZNZ6: (Q9ZNZ6) PEROXIDASE PRECURSOR (EC 1.11.1.7) (FRAGMEN	Ljwgs_018430.1_s_at	-0.614649	0.00608544	-0.622919	0.00224315	-0.854896	0.000127337	-0.826767	0.000148591	-0.672124	0.00277046	-0.661928	0.00234929	-1.29096	9.5306e-08
Similar to At1g07720: fatty acid elongase 3-ketoacyl-CoA synthase, putative	Ljwgs_018739.1_at	-1.24195	2.91218e-05	-0.900141	0.000611149	-1.03939	0.000203623	-1.5344	5.1261e-07	-0.926059	0.00120694	-0.965014	0.000556978	-0.670442	0.00874482
Similar to At1g65840: polyamine oxidase, putative	Ljwgs_020101.1_at	-1.10931	2.03984e-05	-0.6017	0.00685368	-0.31029	0.227809	-1.39157	2.67056e-07	-0.994009	0.000128677	-0.99708	7.19353e-05	-1.1627	2.7652e-06
Similar to At5g50200: unknown protein	Ljwgs_020755.1_at	-2.32899	2.92742e-05	-3.22436	8.3818e-08	-3.24459	1.17075e-07	-2.75322	1.03695e-06	-1.36632	0.00957217	-2.34278	2.36163e-05	-2.52607	2.49715e-06
Similar to At3g17790: acid phosphatase type 5	Ljwgs_020965.2_at	-4.08175	4.90388e-05	-4.08441	1.97906e-05	-1.39846	0.148717	-4.66453	3.0799e-06	-4.16001	5.4604e-05	-3.58674	0.000206826	-6.20675	1.34145e-08
Similar to Q9ZPL8: (Q9ZPL8) PROTEIN PHOSPHATASE TYPE 2C	Ljwgs_021989.2_at	-0.95333	0.00109765	-2.0684	5.65166e-09	-1.3609	7.54446e-06	-1.61912	3.0526e-07	-0.712031	0.0131907	-1.42062	5.01711e-06	-0.565942	0.031379
Similar to At4g36800: ubiquitin-protein ligase like protein	Ljwgs_022386.1_at	-0.317544	0.00998401	-0.512797	2.35421e-05	-0.353119	0.00249483	-0.561513	7.40281e-06	-0.249153	0.0422244	-0.324996	0.00633023	-0.296843	0.00739674
Similar to At3g10420: unknown protein	Ljwgs_022426.1_at	-1.6101	0.000126214	-1.65865	3.46458e-05	-0.74487	0.0583631	-0.805375	0.0326926	-1.31778	0.00141759	-1.01444	0.0107358	-3.06824	6.01517e-10
Similar to At5g58390: peroxidase	Ljwgs_027021.1_at	-2.90908	1.22283e-06	-3.38279	4.53081e-08	-2.07247	0.000119662	-2.11003	7.15406e-05	-1.40553	0.0088185	-2.0009	0.000209839	-1.92156	0.000146426
Similar to At1g06980: unknown protein	Ljwgs_028605.1_at	-1.58614	5.73292e-07	-1.40766	1.74859e-06	-1.15952	4.34272e-05	-1.46357	8.76805e-07	-0.598748	0.0314162	-0.747596	0.00577091	-0.65708	0.00922847
Similar to At3g54700: phosphate transport protein	Ljwgs_031438.1_at	-1.78051	0.000785349	-2.97176	2.60712e-07	-1.72026	0.00066668	-2.38387	7.95465e-06	-1.67314	0.00153886	-2.85765	8.57808e-07	-1.56436	0.00107522
Similar to At1g25560: unknown protein	Ljwgs_031920.1_at	-1.2343	0.00127981	-2.39243	4.20084e-08	-1.56458	4.8012e-05	-1.10012	0.00197744	-1.59947	7.6355e-05	-1.93809	2.87732e-06	-1.43109	7.17932e-05
Similar to At3g13750: galactosidase, putative	Ljwgs_036343.1.1_at	-0.521695	0.016302	-0.64755	0.00106564	-0.616985	0.00257747	-0.600647	0.00277129	-0.46908	0.0285865	-0.808886	0.000178683	-0.4437	0.0228854
Similar to At5g40870: uridine kinase-like protein	Ljwgs_037032.2_at	-0.72467	0.00276856	-0.859147	0.000174175	-0.554961	0.014624	-0.838137	0.000297658	-0.68442	0.00454053	-0.784478	0.000942192	-1.97309	9.3826e-11
Similar to At4g03010: putative leucine-rich repeat protein	Ljwgs_042366.1_at	-1.52634	1.13641e-06	-0.715038	0.00494034	-1.02677	0.000216133	-0.94552	0.000427056	-1.04942	0.000318611	-0.853562	0.00182918	-1.21832	9.9802e-06
Similar to At1g32260: hypothetical protein	Ljwgs_044716.1_at	-1.07096	0.000573969	-0.734467	0.00780466	-0.169283	0.739497	-0.778982	0.0059944	-0.685862	0.0241928	-0.855945	0.00400241	-1.47128	2.09864e-06
Similar to At3g21190: unknown protein	Ljwgs_051322.1_at	-0.780062	1.78724e-05	-0.720924	2.21455e-05	-0.381318	0.0185731	-0.79147	6.55791e-06	-0.343974	0.0452902	-0.421306	0.0115678	-1.01497	6.09842e-08
Similar to At2g27510: putative ferredoxin	Ljwgs_059344.1_at	-0.71767	0.0053364	-1.51775	1.37591e-07	-1.34968	1.35689e-06	-1.26326	2.41891e-06	-0.896522	0.00063814	-1.08473	4.34615e-05	-0.764477	0.00114202
Similar to CALX_PEA: (O82709) CALNEXIN HOMOLOG PRECURSOR	Ljwgs_065312.1_s_at	-0.476809	0.011214	-0.768824	2.99458e-05	-0.691077	0.000191761	-0.945834	1.55384e-06	-0.596906	0.00158255	-0.774774	5.47548e-05	-0.608325	0.00043877
Similar to At2g36580: pyruvate kinase like protein	Ljwgs_068528.1_at	-1.2681	1.43408e-05	-1.29045	5.0796e-06	-0.746009	0.00406186	-1.37933	1.67371e-06	-0.914231	0.00103041	-1.40517	2.74218e-06	-0.528709	0.0343602
Similar to At5g50400: putative protein	Ljwgs_068753.1_at	-0.883317	0.00392804	-1.1012	0.000156653	-0.516345	0.0841702	-1.63105	6.55883e-07	-0.892106	0.00365011	-1.09479	0.000329006	-1.62206	4.26204e-07
Similar to Q9XH72: (Q9XH72) PORIN	Ljwgs_070717.1_s_at	-0.724832	1.76248e-05	-0.54969	0.000243671	-0.228281	0.154351	-0.639924	5.19893e-05	-0.678102	6.51546e-05	-0.731903	1.33382e-05	-0.920149	9.38638e-08
Similar to At1g13260: unknown protein	Ljwgs_080421.2_at	-0.933221	0.0398324	-2.21343	2.05202e-06	-1.36274	0.00136631	-1.12295	0.00631643	-1.65908	0.000318611	-2.0435	1.32487e-05	-0.901574	0.025269
Similar to Q9AVQ9: (Q9AVQ9) PHOSPHATE TRANSPORTER	Ljwgs_099256.1_at	-1.76757	0.00207378	-2.82854	2.21629e-06	-1.77775	0.0011794	-2.21949	7.85074e-05	-1.46752	0.00966314	-2.89991	3.02035e-06	-1.8837	0.000370642
Similar to At3g02110: serine carboxypeptidase II like protein	Ljwgs_100213.1_s_at	-0.958564	1.98746e-05	-1.05773	2.08826e-06	-0.188973	0.459021	-1.6732	4.08736e-10	-0.557366	0.00837325	-0.785734	0.000217362	-0.971713	4.60072e-06
Similar to At4g34480: putative protein (fragment)	Ljwgs_144291.1_s_at	-1.22248	1.16406e-06	-1.29562	2.21028e-07	-1.34415	1.73973e-07	-1.46841	2.01199e-08	-1.07277	1.26528e-05	-0.852946	0.000164134	-1.06812	2.62157e-06
<not provided>	TC16948_at	-0.765463	0.000725922	-1.04094	5.63578e-06	-0.492848	0.0193533	-0.724733	0.000631976	-0.681486	0.00239772	-0.58615	0.00683215	-0.835982	7.82929e-05
<not provided>	TC19867_at	-2.66038	4.97174e-06	-2.0026	9.99223e-05	-0.372882	0.614596	-1.63824	0.0011892	-1.88721	0.000594369	-2.33022	2.84785e-05	-2.982	1.86752e-07
Similar to At1g29050: unknown protein	TM0674.7_at	-1.0568	5.38364e-07	-0.444485	0.00779738	-0.654616	0.000314399	-0.9765	7.80053e-07	-0.564408	0.00242244	-0.667882	0.000291474	-1.21939	8.52016e-09
Similar to At5g05340: peroxidase	TM0879.22_at	-3.16117	2.13637e-05	-3.9548	3.16356e-07	-3.69652	1.35689e-06	-3.30738	4.8147e-06	-1.82223	0.00920941	-2.62119	0.000204358	-1.51485	0.017376
Salt-elicited genes which were specific for more tolerant backgrounds
Description	probesets	L. jap MG20 (log2 Salt/Ctrol)	FDR L. jap MG20	L. jap. Gifu (log2 Salt/Ctrol)	FDR L. jap. Gifu	L. filicaulis (log2 Salt/Ctrol)	FDR L. filicaulis	L.burttii (log2 Salt/Ctrol)	FDR L.burttii	L. corniculatus (log2 Salt/Ctrol)	FDR L. corniculatus	L. glaber (log2 Salt/Ctrol)	FDR L. glaber	L. uliginosus (log2 Salt/Ctrol)	FDR L. uliginosus
Similar to Q9ZNU6: (Q9ZNU6) TDET1 PROTEIN	chr2.CM0018.30_at	0.577554	0.0225718	0.073963	0.888718	0.349243	0.168266	0.514367	0.0255608	0.315322	0.245398	0.672496	0.00554837	-0.4063	0.0811591
Similar to At5g37600: glutamate--ammonia ligase	chr2.TM0053.11_at	0.5161	0.00369965	-0.136017	0.509778	0.00355013	0.999983	0.510068	0.00214373	0.23045	0.227918	0.376574	0.0316642	-0.133789	0.539853
Similar to At1g64390: endo-beta-1,4-glucanase-like protein	chr4.CM0025.29_at	0.681544	0.043829	0.122286	0.840712	0.18934	0.720415	0.697631	0.0216229	0.39992	0.269951	0.70244	0.0306369	0.571444	0.0604316
Similar to At3g20500: purple acid phosphatase-like protein	chr6.TM0821.9_at	0.478625	0.0276106	0.370126	0.0591331	0.163752	0.556858	0.434165	0.0276815	-0.00497166	0.999967	0.445805	0.0353597	0.0840538	0.850179
AV766883 Young plants (two-weeks old) Lotus corniculatus var. japonicus cDNA clone MWM137e02_f 3 , mRNA sequence reverse complement	gi45350168_at	0.432755	0.00851217	0.114015	0.569138	0.136134	0.503756	0.422897	0.00540291	0.107506	0.657596	0.415572	0.00912505	0.016483	0.99998
AV774284 Pods (20-30 mm in length) Lotus corniculatus var. japonicus cDNA clone MPD064f07_f 3 , mRNA sequence reverse complement	gi45397958_at	0.950444	0.00309061	0.563292	0.054213	0.237283	0.575768	1.37907	1.92984e-05	0.488476	0.142044	0.977356	0.00175164	0.414403	0.187284
Similar to Q9AUL0: (Q9AUL0) PUTATIVE GLUTAMINE SYNTHETASE	Ljwgs_018137.2_s_at	0.612456	0.0202865	0.198592	0.513061	0.446435	0.0786512	0.477667	0.0479566	0.0579579	0.976522	0.757835	0.00280821	-0.118155	0.799893
Similar to At4g19110: putative serine threonine-protein kinase	Ljwgs_018456.1_at	0.615813	0.010857	0.381901	0.0868988	0.611767	0.00702666	0.506003	0.0225231	0.385629	0.119762	0.557652	0.0177017	0.294253	0.220455
Similar to At5g58140: non phototropic hypocotyl 1-like (NPL1)	Ljwgs_025173.0.1_at	0.540377	0.0289581	0.404138	0.0718517	0.68932	0.00292507	0.882563	0.000188098	0.193112	0.544872	0.7757	0.00117572	0.408194	0.0708884
Similar to At3g19620: beta-xylosidase, putative	Ljwgs_032314.1_s_at	0.492226	0.0182378	0.296807	0.127788	0.417181	0.0332891	0.400673	0.0353325	0.311188	0.147812	0.406484	0.0488438	-0.50388	0.00691025
Similar to At5g43940: alcohol dehydrogenase (EC 1.1.1.1) class III (pir||S71244)	Ljwgs_034280.1_at	0.55428	0.000187426	0.161607	0.267059	0.1794	0.238303	0.538807	0.000139361	0.280314	0.0541411	0.35803	0.0110631	0.178946	0.214773
Similar to At5g25900: cytochrome P450 GA3	Ljwgs_078413.1_at	0.758595	0.00144541	-0.136046	0.669804	0.308293	0.206707	0.655209	0.00290708	-0.0787483	0.905951	0.704553	0.00217036	-0.162719	0.593897
<not provided>	TC10955_at	0.646839	0.00548312	0.3242	0.142062	0.247703	0.336391	0.627103	0.00369794	0.21501	0.446445	0.487746	0.0337763	0.404991	0.0588661
Similar to At4g30960: CBL-interacting protein kinase 6 (CIPK6)	TM1353.8_at	0.657359	0.00983628	0.231072	0.398421	0.98935	9.76616e-05	0.467903	0.0461565	0.161539	0.672714	0.601681	0.0149234	0.222096	0.441138
Similar to At4g12730: fasciclin-like arabinogalactan protein FLA2	chr2.CM0191.74_at	-0.904592	0.00100289	-0.0681909	0.914419	-0.204661	0.566403	-0.883795	0.000627928	-0.269968	0.400014	-0.561805	0.0371179	-0.165835	0.662586
Similar to At5g23850: putative protein	chr2.CM0304.20_at	-0.984908	0.000718837	-0.454125	0.087683	-0.185123	0.657966	-1.72603	8.60811e-08	-0.490631	0.0931323	-0.815512	0.00344348	0.206303	0.568997
Similar to At2g28100: unknown protein	chr3.CM0070.4_at	-0.590526	0.0375624	-0.495203	0.0513968	-0.72912	0.00555348	-0.864812	0.00100935	-0.0856567	0.922953	-1.01898	0.000246003	-0.197112	0.578958
Similar to At2g16660: nodulin-like protein	chr3.CM0112.2_at	-1.02907	0.00321626	-0.152865	0.786979	-0.925507	0.00490008	-1.27982	0.000158824	-0.241405	0.626146	-0.950239	0.00494826	0.287633	0.479679
Similar to At2g10940: unknown protein	chr4.CM0003.22_at	-0.854071	4.4025e-05	0.323999	0.0796733	0.0676582	0.914721	-0.824774	3.74396e-05	0.0167693	0.999967	-0.444145	0.0234687	0.410093	0.0237801
Similar to At1g18390: wall-associated kinase, putative	chr5.TM0731.16.1_at	-1.38345	0.00810721	-0.693157	0.165465	-1.06583	0.0311048	-1.84033	0.000247913	-0.558904	0.347999	-1.80531	0.00046804	0.0761492	0.99998
AV774571 Pods (20-30 mm in length) Lotus corniculatus var. japonicus cDNA clone MPD069d10_f 3 , mRNA sequence reverse complement	gi45398245_at	-1.18767	0.00127981	0.751784	0.0226283	-0.753331	0.0297204	-1.4728	4.98415e-05	-0.311	0.499352	-0.85222	0.016895	0.334468	0.41132
Similar to At1g10550: endoxyloglucan transferase like protein	Ljwgs_012709.1_at	-2.21574	0.000105311	1.09743	0.02867	-0.411768	0.575446	-2.97288	6.10752e-07	-0.811455	0.162572	-1.10065	0.047259	0.794505	0.134927
Similar to Q9ATM4: (Q9ATM4) PLASMA MEMBRANE INTEGRAL PROTEIN ZMPIP2-7	Ljwgs_013283.2_at	-0.327013	0.0356956	-0.102088	0.592368	-0.397197	0.00583268	-0.28603	0.0427268	-0.216836	0.177118	-0.448036	0.00254206	-0.0709822	0.790202
Similar to At5g55480: predicted GPI-anchored protein	Ljwgs_014176.1_at	-0.430366	0.000995199	-0.100377	0.50169	-0.371138	0.0025537	-0.769154	1.06105e-07	-0.00328805	0.999967	-0.33488	0.0076035	-0.0988114	0.530185
Similar to At5g36250: protein phosphatase-2C PP2C-like	Ljwgs_024820.1_at	-0.432383	0.0477001	-0.0724995	0.861277	-0.0285288	0.999983	-0.419277	0.032229	-0.195052	0.451281	-0.502101	0.015366	-0.0131861	0.99998
Similar to At4g32070: putative protein	Ljwgs_032121.1_at	-0.644993	0.0149437	-0.262412	0.338647	-0.781235	0.00186383	-0.801891	0.00120684	-0.435344	0.10554	-0.746122	0.00351379	-0.244709	0.400142
Similar to At2g16660: nodulin-like protein	Ljwgs_036704.1_s_at	-1.12324	0.011401	-0.0423658	0.976383	-0.651633	0.141051	-1.5094	0.000362183	-0.0444205	0.999967	-0.915449	0.0365784	0.391551	0.43379
Similar to At4g39350: cellulose synthase catalytic subunit (Ath-A)	Ljwgs_043396.1_at	-0.563246	0.00225466	0.227156	0.203783	-0.286277	0.115456	-0.736098	5.33935e-05	-0.129438	0.615636	-0.413652	0.0213796	0.284805	0.0990364
Similar to At1g32400: unknown protein	Ljwgs_056559.1_s_at	-0.285844	0.00960408	-0.0332752	0.884324	-0.195295	0.0657944	-0.295744	0.00377135	0.0420488	0.871402	-0.224546	0.0394745	-0.176477	0.0852588
Similar to At3g25140: glycosyl transferase, putative	Ljwgs_090663.1_at	-0.394185	0.00676166	-0.154713	0.295336	-0.551397	0.00013833	-0.534513	0.000156502	-0.168492	0.296465	-0.411194	0.00355471	0.0105969	0.99998
Similar to Q9AT33: (Q9AT33) ENDOXYLOGLUCAN TRANSFERASE	Ljwgs_129702.1_at	-0.564495	0.0019311	0.432129	0.00815142	-0.0592092	0.923008	-0.42831	0.0103313	-0.101669	0.733108	-0.358481	0.0474228	0.131383	0.56315
Similar to At2g10940: unknown protein	Ljwgs_137713.1_s_at	-0.666884	0.00055979	0.206577	0.28326	0.0388164	0.999983	-0.719167	0.000112299	0.037801	0.987736	-0.391572	0.0378457	0.316492	0.0729571
hypothetical protein	Ljwgs_142529.0.1_at	-1.3833	1.37085e-05	0.919342	0.000833996	-0.0185622	0.999983	-1.93214	2.25422e-08	-0.387042	0.227531	-0.724092	0.0125857	-0.328529	0.286341
Similar to At4g08330: unknown protein	TM0685.25_at	-0.604258	0.032992	-0.418028	0.10874	-0.431395	0.118096	-1.04908	0.000117856	-0.0569342	0.984977	-1.01418	0.000261467	0.309217	0.280798
Similar to At2g21770: putative cellulose synthase catalytic subunit	TM1622.1_at	-0.489403	0.0200293	-0.297766	0.129671	-0.268417	0.213194	-0.584216	0.0026215	-0.113236	0.74782	-0.473411	0.0197895	0.0767532	0.867696
Similar to At4g30440: nucleotide sugar epimerase-like protein	TM1700.10_at	-0.653824	0.0337879	-0.329119	0.282477	-0.0100189	0.999983	-1.06816	0.000247554	-0.275723	0.456089	-0.668373	0.0241592	0.762407	0.00533035
Salt-elicited genes which were specific for more sensible backgrounds
Description	probesets	L. jap MG20 (log2 Salt/Ctrol)	FDR L. jap MG20	L. jap. Gifu (log2 Salt/Ctrol)	FDR L. jap. Gifu	L. filicaulis (log2 Salt/Ctrol)	FDR L. filicaulis	L.burttii (log2 Salt/Ctrol)	FDR L.burttii	L. corniculatus (log2 Salt/Ctrol)	FDR L. corniculatus	L. glaber (log2 Salt/Ctrol)	FDR L. glaber	L. uliginosus (log2 Salt/Ctrol)	FDR L. uliginosus
Similar to At1g64980: hypothetical protein	chr1.CM0591.44_at	-0.0555334	0.991203	0.858902	1.20351e-05	0.438581	0.0173212	-0.0127359	0.965083	0.405359	0.0375662	0.0909398	0.854981	0.440738	0.0125907
Similar to At1g01250: transcription factor TINY like protein	chr1.TM0750.18_at	0.0550052	0.999977	0.537224	0.0314839	0.331274	0.258143	-0.259991	0.369582	0.717002	0.00903525	0.30875	0.355327	0.784543	0.00180589
Similar to At4g29680: nucleotide pyrophosphatase - like protein	chr2.CM0373.36_at	0.154509	0.509201	0.43241	0.00449714	0.02827	0.999983	-0.0522042	0.823166	0.533957	0.00160785	0.0942237	0.782163	0.308072	0.0451073
Similar to At5g19740: peptidase-like protein	chr2.CM0783.12_s_at	0.412538	0.23848	0.608239	0.0276139	0.374973	0.243935	0.146111	0.705896	0.86205	0.00472164	0.228035	0.631043	0.698537	0.011481
Similar to At2g39360: putative protein kinase	chr3.CM0127.50_at	0.126486	0.964983	1.63522	1.92485e-05	0.821415	0.0242537	-0.011491	0.983006	0.901411	0.0183501	-0.182173	0.849688	0.875519	0.0119463
Similar to At4g39080: unknown protein	chr3.CM0216.54_s_at	0.180399	0.151789	0.242035	0.0200634	0.147928	0.217453	0.0120138	0.946652	0.374152	0.00132417	0.0597264	0.816726	0.266	0.0107702
Similar to At5g63120: ATP-dependent RNA helicase-like protein	chr4.CM0172.24_at	0.130328	0.78609	0.815494	0.000175387	0.249234	0.322985	-0.11073	0.702458	0.532292	0.0191741	0.0956141	0.889173	1.01503	7.31773e-06
Similar to At5g59845: unknown protein	chr5.CM0096.71_at	0.236765	0.666186	2.6276	5.07972e-10	0.412006	0.230346	-0.335653	0.319635	1.16409	0.000546622	-0.447206	0.221168	1.9818	4.38635e-08
Similar to At3g59140: ABC transporter-like protein	chr5.CM0456.6.2_at	0.0220464	0.999977	0.774555	0.00785427	-0.0457628	0.999983	0.2239	0.544932	0.798863	0.012838	0.147262	0.861761	0.946192	0.00132833
Similar to At5g11330: unknown protein	chr5.CM0519.6_at	0.282216	0.365581	0.644625	0.00459681	0.398344	0.108065	0.271844	0.284829	0.565276	0.0234418	0.35619	0.196419	0.526669	0.020468
AV410755 young plants (two-week old) Lotus corniculatus var. japonicus cDNA clone MWL077f12_r 5 , mRNA sequence	gi7723609_at	0.284643	0.0544495	0.564477	4.99261e-05	0.136578	0.414202	-0.0601078	0.748023	0.611095	6.40788e-05	0.128699	0.510861	0.514975	0.000130784
Similar to At2g31955: molybdopterin synthase (CNX2)	Ljwgs_015611.1_at	0.155038	0.782255	0.737488	0.00273215	0.170066	0.672743	0.153262	0.641294	0.807407	0.00291513	0.4428	0.117557	0.521233	0.0343181
Similar to At5g05170: cellulose synthase catalytic subunit (Ath-B)	Ljwgs_028697.1_at	0.263607	0.257696	0.513457	0.00483691	0.340488	0.0826831	0.0953676	0.708948	0.655984	0.00125654	0.347187	0.094128	0.418707	0.0216125
Similar to At1g55850: putative cellulose synthase catalytic subunit (At1g55850)	Ljwgs_041282.1_at	0.124293	0.705544	0.758518	3.10897e-05	0.28474	0.121956	0.162445	0.412532	0.392713	0.0336555	0.327512	0.0847141	0.53986	0.00141846
Similar to At1g12710: unknown protein	Ljwgs_043298.1_at	0.185906	0.641055	0.520005	0.0197907	0.639737	0.00611768	0.049112	0.896364	0.948406	0.000230233	0.317828	0.258317	0.630384	0.00486573
Similar to At3g52950: unknown protein	Ljwgs_069233.2_at	0.62741	0.175033	0.761797	0.045749	1.07118	0.00664146	0.270374	0.581348	1.08573	0.00910129	0.774043	0.0681887	0.825347	0.0301758
Similar to At3g56880: unknown protein	Ljwgs_089153.2_at	0.703011	0.102016	0.82197	0.0242479	-0.0346131	0.999983	-0.614384	0.109291	0.795334	0.0497422	-0.344423	0.54633	1.59547	3.84415e-05
Similar to At5g03140: receptor like protein kinase	Ljwgs_102336.1_at	0.0108747	0.999977	0.951699	3.05809e-05	0.433536	0.0514614	0.000792396	0.997766	0.621839	0.00711279	0.138672	0.752129	0.610081	0.00374727
Similar to O65169: (O65169) GLUTAREDOXIN I	Ljwgs_110633.1.1_s_at	0.312062	0.20967	0.426339	0.0330841	0.513323	0.013686	-0.178376	0.460257	0.53904	0.0141058	0.182946	0.564691	0.404725	0.0456746
Similar to At1g71070: unknown protein	Ljwgs_127796.1_s_at	0.149902	0.52854	0.498805	0.00116496	0.148608	0.459288	-0.0447767	0.852227	0.484246	0.00384046	0.288651	0.094128	0.371712	0.0139499
<not provided>	TC11241_at	-0.0329908	0.999977	0.405602	0.0217907	0.0580182	0.946319	-0.0617929	0.820091	0.415014	0.0336601	0.383458	0.0505939	0.580453	0.00119009
Similar to At2g35940: putative homeodomain transcription factor	TM0640.20_at	-0.106731	0.75906	0.411028	0.0100084	0.277873	0.112994	0.0319696	0.907397	0.367049	0.0377387	-0.0184393	0.999973	0.813433	4.27757e-06
Similar to At3g26330: ytochrome P450 like protein	TM0746.5_at	0.141351	0.95007	0.804784	0.0268044	0.916616	0.0157464	-0.0290117	0.962209	1.32753	0.0011456	-0.128417	0.954246	3.2206	1.56754e-10
Similar to At1g01050: soluble inorganic pyrophosphatase, putative	chr2.CM0249.83_at	0.0345702	0.999977	-0.419064	0.00107956	0.0516725	0.890985	-0.229822	0.0782011	-0.294433	0.0342572	-0.170674	0.291724	-0.460558	0.000365528
Similar to Q9ZR88: (Q9ZR88) BIFUNCTIONAL NUCLEASE (FRAGMENT)	chr2.CM0903.6_at	-0.762358	0.0945393	-0.985432	0.0110782	-0.01153	0.999983	-0.604598	0.143311	-1.34979	0.0018426	-0.7415	0.0949392	-1.2584	0.00136578
Similar to At4g03400: putative GH3-like protein	chr3.CM0711.42_at	-0.395395	0.315901	-0.942859	0.0016674	-0.684636	0.0276615	-0.191742	0.629077	-1.6648	5.2832e-06	-0.195914	0.752463	-2.30187	2.379e-09
Similar to At5g22580: unknown protein	chr3.TM0426.3_at	-0.452367	0.19387	-1.05207	0.000318014	-0.812836	0.00576008	-0.375848	0.222304	-0.669992	0.0310519	-0.311362	0.436812	-1.42016	4.83004e-06
Lotus corniculatus var. japonicus homoglutathione synthetase mRNA, complete cds	gi37499743_at	-0.309499	0.134202	-0.377794	0.0287179	-0.241998	0.224672	-0.00394826	0.988238	-0.523611	0.00599911	-0.14601	0.617812	-0.382303	0.0277189
AV427637 young plants (two-week old) Lotus corniculatus var. japonicus cDNA clone MWM084b08_r 5 , mRNA sequence	gi7787778_at	-0.19046	0.713866	-0.591368	0.0233032	0.0672428	0.987121	0.164388	0.64	-0.858909	0.00302777	-0.134644	0.854769	-0.535983	0.0425371
Similar to Q9FMT3: (Q9FMT3) SimilarITY TO LIPASE	Ljwgs_013849.1_at	-0.492852	0.0785199	-1.31326	2.53666e-06	-0.639004	0.0111288	-0.474217	0.056168	-0.582641	0.0285865	-0.350247	0.245577	-1.00003	7.88247e-05
Similar to CB2G_LYCES: (P07369) CHLOROPHYLL A-B BINDING PROTEIN 3C PREC	Ljwgs_017687.2_at	-0.0804366	0.719668	-0.410417	0.000376342	-0.0462869	0.887876	-0.0831898	0.559883	-0.335449	0.00634104	-0.158412	0.258916	-0.413649	0.000315823
Similar to At2g28760: putative nucleotide-sugar dehydratase	Ljwgs_025019.2_at	-0.173918	0.628139	-0.717749	0.000623722	-0.413118	0.0574403	-0.145446	0.583284	-0.50034	0.0261019	-0.0818068	0.925858	-0.751718	0.000341667
Similar to At1g16720: unknown protein (At1g16720)	Ljwgs_032601.1_s_at	-0.235399	0.379756	-0.456294	0.0177354	-0.00532303	0.999983	-0.158227	0.509845	-0.580308	0.00631643	-0.195541	0.497902	-0.511534	0.00799804
Similar to At4g17615: calcineurin B-like protein 1 (CBL1)	Ljwgs_045345.1_at	-0.160794	0.54784	-0.396382	0.0173155	-0.375152	0.0325433	-0.260224	0.142077	-0.588011	0.00160782	-0.284041	0.14987	-0.554233	0.00104579
Similar to At3g03330: unknown protein	TM0684.13_at	-0.0585768	0.891544	-0.361266	0.00319052	-0.145027	0.330382	-0.174831	0.182855	-0.265529	0.0493822	0.000677784	0.999973	-0.443653	0.000379785
Similar to At5g62790: 1-deoxy-D-xylulose 5-phosphate reductoisomerase (DXR)	TM0697.12_at	-0.0337653	0.999977	-0.3711	0.00167612	-0.27536	0.0243302	-0.0843527	0.575953	-0.329109	0.0103144	-0.212543	0.115704	-0.354457	0.00253017
