# Supplementary material for: Comparative Functional Genomics of Salt Stress in Related Model and Cultivated Plants Identifies and Overcomes Limitations to Translational Genomics
Source: PLoS One. 2011 Feb 14;6(2):e17094. doi: 10.1371/journal.pone.0017094 (PMC3038935; doi:10.1371/journal.pone.0017094)
Supplement: Table S3 — Manually identified analytes present in all three independent non-lethal salt stress acclimation experiments. (XLS) [file pone.0017094.s003.xls]

## Sheet: Sheet1
Retention index	GMD number	Analyte annotation	functional group	Mean Ctrol L japonicus MG20_A	Mean Salt L japonicus MG20_A	Mean Ctrol L japonicus MG20_B	Mean Salt L japonicus MG20_B	Mean Ctrol L japonicus MG20_C	Mean Salt L japonicus MG20_C	Mean Ctrol L. japonicus Gifu_A	Mean Salt L. japonicus Gifu_A	Mean Ctrol L. japonicus Gifu_B	Mean Salt L. japonicus Gifu_B	Mean Ctrol L. japonicus Gifu_C	Mean Salt L. japonicus Gifu_C	Mean Ctrol L. burtii_A	Mean Salt L. burtii_A	Mean Ctrol L. burtii_B	Mean Salt L. burtii_B	Mean Ctrol L. burtii_C	Mean Salt L. burtii_C	Mean Ctrol L. filicaulis_A	Mean Ctrol L. filicaulis_A	Mean Ctrol L. filicaulis_B	Mean Ctrol L. filicaulis_B	Mean Ctrol L. filicaulis_C	Mean Ctrol L. filicaulis_C	Mean Ctrol L corniculatus_A	Mean Salt L corniculatus_A	Mean Ctrol L corniculatus_B	Mean Salt L corniculatus_B	Mean Ctrol L corniculatus_C	Mean Salt L corniculatus_C	Mean Ctrol L. glaber_A	Mean Salt L. glaber_A	Mean Ctrol L. glaber_B	Mean Salt L. glaber_B	Mean Ctrol L. glaber_C	Mean Salt L. glaber_C	Mean Ctrol L uliginosus_A	Mean Salt L uliginosus_A	Mean Ctrol L uliginosus_B	Mean Salt L uliginosus_B	Mean Ctrol L uliginosus_C	Mean Salt L uliginosus_C
1031.46	A105003	Pyridine, 2-hydroxy- (1TMS)	Other	16.1287	15.2528	17.7903	19.2302	16.348	19.6097	17.6943	17.9508	21.9469	14.0226	18.9431	14.6349	11.7049	13.8196	13.1414	9.24985	14.2115	14.3864	11.5654	13.892	12.0175	11.9725	19.5881	17.1704	14.6564	14.5071	14.5105	12.8597	19.452	18.6214	22.6387	18.7983	23.7365	19.7532	16.2121	16.8374	18.9699	15.0628	17.7066	16.8464	22.693	22.5212
1091.71	A110001	Alanine (2TMS)	Amino acid	2.58811	4.0403	2.56054	4.23118	1.69335	3.02054	2.15094	1.99885	1.69614	2.98072	1.70095	1.66382	2.17942	2.5701	1.98445	1.93884	1.5258	2.72725	1.77528	1.62528	2.04472	1.32715	2.17282	1.72409	2.15418	1.43724	1.76703	1.46923	1.28253	1.10686	2.65537	3.93571	2.63467	4.89197	1.67825	2.19052	1.20496	0.833896	1.1098	0.820786	1.10538	0.759404
1103.9	A110002	Hydroxylamine (3TMS)	Amine	13.2782	9.07366	16.9193	6.65657	14.8817	4.83207	14.9157	8.13841	12.5049	9.49026	10.7358	7.65331	9.88419	4.69093	13.22	8.64058	22.133	11.1877	14.2456	5.19375	19.6652	5.88574	11.693	5.04002	16.0803	6.06336	15.7354	7.36973	13.9774	9.09157	23.2365	12.5619	26.1561	16.5084	20.8284	9.70337	17.4142	9.81415	17.118	8.41396	31.2208	11.9147
1111.77	A114001	Glycine (2TMS)	Amino acid	0.1	1.19523	0.1	1.52583	1.87533	1.19339	0.1	1.44166	0.1	1.9403	1.56482	1.87461	0.639877	1.04469	0.1!	1.07131	2.86746	1.30478	0.807608	1.40566	0.1!	1.15342	1.44363	1.18173	0.1!	1.06846	0.1!	0.825808	1.36376	1.33871	0.1!	1.58349	0.1!	1.6092	1.92831	1.87166	0.1!	4.83639	0.1!	5.02376	5.76125	3.62778
1131.58	A114002	Unknown	Acid, Dicarboxylic, Amino	9.02079	2.71321	5.87838	2.03611	7.81153	1.80467	13.1074	3.61282	9.71091	0.718411	7.10153	2.01557	8.43681	2.34173	11.962	5.45939	13.2218	2.80214	5.1145	2.0264	6.82742	2.43892	6.44465	3.76116	10.8243	6.87392	9.93889	5.92691	9.28808	9.88242	16.5967	3.10738	16.2572	1.92102	8.41	5.0381	14.0095	21.4438	5.95717	10.526	20.3479	18.8263
1153.42	A118001	Leucine (1TMS)	Amino acid	1.63758	2.11525	3.82887	3.91622	1.09745	2.49413	4.15455	2.82161	3.64941	3.13282	1.07559	3.7259	2.12281	2.13534	5.43116	3.1836	0.649634	2.8521	2.06391	5.0886	3.62436	3.48164	1.69675	3.59363	1.40312	1.50235	3.54588	3.19106	1.0196	1.67125	2.47416	2.19343	3.30163	8.90257	0.94107	1.86261	2.14055	0.1!	0.1!	3.33097	0.570409	1.80944
1162.01	D116201	Unknown	Amine, Poly	17.3227	11.9211	20.9359	12.0082	19.9055	10.3584	17.7173	10.7673	19.7728	11.6591	18.4248	9.3184	11.8365	7.57775	14.6898	8.61837	20.9628	12.6658	15.3251	7.66908	18.1174	8.00793	20.6286	10.1678	17.3683	9.18316	17.3805	8.90162	21.0953	13.3808	27.9924	16.7958	31.0329	19.4785	23.1145	14.4834	19.1176	10.6293	18.4357	10.2259	31.2493	14.3972
1169.78	A119001	Phosphoric acid monomethyl ester (2TMS)	Acid	7.61237	8.58849	6.39367	9.68785	8.76383	13.1564	8.74056	6.60302	8.64498	9.58198	7.47335	5.66524	7.47568	13.2798	6.70835	12.6406	5.56856	23.2898	7.62177	8.04636	12.2989	13.2833	6.94502	7.55345	6.31642	4.2243	4.72836	3.53302	9.95113	8.12338	7.05569	10.9999	7.5563	11.5203	5.14285	13.3296	1.1834	0.801707	1.27713	0.831963	1.9153	0.968538
1177.89	A117006	Proline (1TMS)	Amino acid	0.308376	7.20251	0.122975	14.3914	0.0386706	21.6377	0.525566	11.547	0.0993625	16.8585	0.125775	26.0977	0.423009	9.317	0.131848	1.63883	0.0454804	18.3459	0.588195	16.8815	0.299316	4.22437	0.0573348	5.51073	0.69816	1.39459	0.304403	1.0354	0.0338654	1.43517	0.110505	5.6952	0.126583	4.03763	0.0472038	2.58386	0.360845	0.224871	0.239143	0.434925	0.0594077	0.971511
1197.66	A122003	Malonic acid (2TMS)	Acid	6.64699	3.58374	6.15439	4.3614	15.281	6.87383	4.11697	1.7621	3.00451	1.85991	8.4499	3.04983	6.79311	5.02706	6.75291	3.82721	14.2298	6.89173	5.469	1.8594	5.06797	1.76378	12.6516	2.58305	4.58091	0.863764	5.30321	1.12909	15.4945	2.99519	8.93414	9.13595	9.03178	11.972	23.9446	15.4726	3.60046	0.339676	3.53431	0.152882	15.8658	0.562545
1232.21	A126002	Butanoic acid, 4-hydroxy- (2TMS)	Acid	8.19807	9.78553	3.2555	12.5582	16.1015	17.1782	19.1168	20.3184	12.078	0.1	19.605	17.5006	7.61175	7.56545	9.57341	10.9043	17.8582	20.4981	16.365	11.015	9.81044	12.6104	17.116	33.3472	12.2545	0.1!	4.94007	11.255	19.6254	12.8969	12.7965	15.5511	18.3335	1.24192	20.978	24.0138	4.8996	18.075	4.94114	11.7986	15.2127	19.5848
1236.66	A127003	Unknown	Acid, Hydroxy, Polyol	17.7646	16.1055	13.1668	14.4907	17.7749	18.458	18.6235	18.6975	15.2594	16.9043	18.1958	18.702	12.6196	11.6277	16.8669	11.7168	20.0891	20.1654	13.2478	14.4804	15.6957	12.4254	17.6401	16.7071	15.8137	15.2205	16.141	12.5369	17.8062	19.188	27.3434	19.9139	21.9151	21.343	19.7975	18.0597	20.9578	17.5948	12.1182	14.6783	26.7263	22.9456
1253.53	A128001	Serine (2TMS)	Amino acid	3.48341	7.68721	4.00374	14.7981	2.30081	12.677	6.28762	14.9461	5.20226	21.3891	4.2703	15.4279	4.99729	13.434	5.38834	10.1527	3.66653	24.2569	4.52514	9.37781	5.92543	7.45835	4.2307	11.7525	2.97658	10.5598	3.57861	12.4128	2.21441	12.2587	3.24744	12.4382	4.24093	14.6122	3.11767	8.55367	1.4046	6.13366	1.49932	6.8458	1.95942	9.40632
1259.48	A128002	Ethanolamine (3TMS)	Amine	5.75409	4.73248	5.35276	5.11862	6.31056	5.32527	5.70216	4.97578	5.87005	5.18761	6.09973	5.12623	4.07799	3.29411	5.3699	3.57725	7.48909	5.86699	4.19672	3.54907	5.35939	3.41392	6.58341	5.10691	5.05331	3.9013	5.58797	3.87665	6.7083	6.06932	9.00573	6.31496	8.35043	7.92411	7.30884	5.82313	6.75454	4.45416	5.41937	4.38953	9.50444	6.26827
1263.05	A129001	Phosphoric acid (3TMS)	Acid	2.85937	3.8152	2.97479	3.60497	6.09806	9.93502	5.3053	1.73676	2.4125	3.30185	6.58433	5.04321	7.46915	11.7897	3.22182	5.27497	10.0694	27.4834	14.7953	8.76789	9.91083	5.4338	18.7374	9.98045	5.49831	3.85929	2.28709	2.49024	7.45775	7.31297	7.73625	10.1978	4.45576	5.76552	12.304	12.2427	2.2243	1.57426	1.54607	1.26064	4.82441	4.77894
1266.77	D126702	Unknown	Acid, Amino, Pyruvate	1.60384	0.728839	1.8802	0.8101	0.491915	0.191263	1.0455	0.1	1.20739	0.1	0.222612	0.1	2.2088	0.97071	2.48031	0.491623	0.42113	0.1	2.19602	0.304313	1.11578	0.250387	0.400525	0.1!	2.60384	0.397965	2.06085	0.506379	0.644729	0.1!	2.96399	1.06271	3.62689	0.85881	0.571898	0.288208	12.8981	21.1659	13.6603	19.5144	12.3769	18.6582
1275.27	D127527	Unknown	Acid	6.56379	7.34887	0.397829	0.313422	0.358677	0.264067	7.04366	7.27661	0.288576	0.491877	0.268076	0.281093	4.262	4.21846	0.268175	0.231346	0.287257	0.238885	5.29861	5.23747	0.297515	0.419404	0.336103	0.172358	5.26231	5.00209	0.406112	0.51358	0.341722	0.321678	10.597	7.68383	0.420296	0.801933	0.31234	0.237832	7.18367	5.9829	0.342038	0.498797	0.537348	0.503165
1290.79	A132001	Threonine (2TMS)	Amino acid	10.2332	19.0206	9.68308	19.9106	5.33891	18.0917	9.18754	12.2496	7.81467	13.9966	5.29212	9.52753	6.83276	15.1013	6.23606	9.08311	3.69475	14.7216	9.03308	16.1213	10.4034	11.3067	7.31416	12.3221	5.46225	7.71012	5.31565	6.82838	3.32409	5.01119	7.11779	13.6574	7.35736	14.766	4.37692	7.36842	2.33317	4.06008	2.59203	3.56979	2.21379	3.46402
1296.35	A132003	Proline (2TMS)	Amino acid	0.441513	7.1807	0.559469	16.8774	0.416293	11.3504	0.359499	9.94391	0.103811	20.2356	0.554343	16.7081	0.301753	8.32886	1.35981	2.61349	0.594189	15.3094	0.392236	14.6566	0.146342	4.40956	0.30156	9.58127	0.1!	2.13849	1.06957	1.4757	0.0919368	2.07814	2.5735	5.81208	1.49417	6.4216	0.226635	4.69576	2.25569	2.67287	7.13301	7.95353	0.064162	1.24795
1302.16	A133001	Glycine (3TMS)	Amino acid	0.460389	0.886941	0.494659	2.35512	0.844655	2.16736	0.645068	1.14074	0.701293	2.01567	0.930985	2.44921	0.437455	1.39618	0.459948	0.741156	0.728902	2.20512	0.438511	1.22651	0.576452	0.832896	0.82345	1.18031	0.34406	0.615568	0.320975	0.549193	1.59883	1.32552	0.439251	0.90813	0.626238	0.980254	0.731889	0.70568	0.424139	0.604665	0.460815	0.7353	0.6371	1.06806
1309.85	A134001	Succinic acid (2TMS)	Acid	15.7993	8.69527	13.1261	7.37189	17.6315	7.64346	22.2281	10.5174	20.8991	9.33935	21.8897	14.0794	10.2903	5.9269	9.47985	5.47974	9.11594	6.35253	14.7181	6.92244	15.73	6.23983	18.9826	5.69095	12.2219	7.23638	10.6581	5.04415	16.2091	8.48954	18.6499	10.5538	19.401	11.2939	21.4491	10.8247	16.8284	8.5448	15.8908	6.759	26.9004	9.1723
1320.23	A135003	Glyceric acid (3TMS)	Acid	4.82396	7.20258	5.39216	9.89899	6.57449	11.3247	9.03837	12.9876	9.44337	18.3526	14.7734	21.4187	5.00703	16.8128	5.17536	11.1684	4.41446	21.7804	3.91445	5.56141	4.69788	5.39558	7.52426	11.7781	6.39744	9.74628	6.61876	9.03575	9.93179	13.131	5.16826	13.5336	8.35331	19.8293	7.09266	15.9236	8.87204	11.1096	10.9206	8.36688	18.7723	14.2435
1346.21	A137001	Acid (Dicarboxylic)_Fumaric acid (2TMS)	Acid	10.4783	7.75752	12.0295	8.96074	7.54474	4.61387	15.9894	7.66312	18.3285	4.90348	7.98305	4.90378	6.57869	2.58801	6.20204	2.95341	4.70932	2.74413	3.64815	2.15545	5.2322	2.36016	4.29535	1.46547	25.1744	17.866	21.4529	15.3058	21.0389	15.0408	7.84132	3.76969	10.6578	4.04989	5.45316	2.39197	5.97443	2.07021	8.16502	2.24961	6.97994	2.1041
1350.88	A138001	Serine (3TMS)	Amino acid	1.09699	7.28566	2.74381	22.0726	1.62795	7.1609	5.20849	13.2097	5.96349	17.2422	1.6744	10.7355	4.22104	13.5954	5.16495	13.8076	2.39681	20.3314	4.0984	14.6301	6.19346	8.10184	2.29464	7.46225	2.37457	7.36594	2.42801	9.53264	1.02658	5.26113	1.88294	8.35589	7.87575	5.65454	1.54377	4.06904	0.67482	6.24658	0.895376	9.83416	1.46724	6.38724
1375.24	A140005	Threonic acid-1,4-lactone (2TMS)	Acid	16.6594	14.9133	9.91693	15.83	13.2838	16.656	17.0934	19.2106	16.65	19.695	14.8013	18.9713	6.67436	9.45151	6.32163	7.05889	4.88177	13.0678	8.06836	11.7994	7.56002	9.00439	9.5532	11.8211	16.2294	11.5823	14.8759	9.31019	11.7609	10.3793	10.9375	15.2503	11.1676	15.026	15.2246	13.2431	14.6883	11.1381	10.171	6.99117	20.0507	7.16768
1391.14	A141006	Unknown	Acid, Amino	15.4361	5.81086	14.0238	5.03201	17.7038	7.29901	20.7417	7.90595	20.8366	6.47584	23.8119	8.31495	12.4479	3.58368	12.1955	4.98433	13.5678	10.2482	6.6546	4.94225	10.0774	5.48924	10.9862	5.86314	6.3909	3.6558	6.84222	3.19991	7.48104	5.14907	11.4662	8.38722	12.8329	11.1218	12.6489	9.72077	0.690834	0.282789	0.628593	0.250831	1.59322	0.561287
1401.96	A143004	Unknown	Acid, Polyol	18.9255	15.4602	16.5253	25.872	11.6792	20.4074	10.6364	10.6368	12.7628	12.5835	6.57251	17.1619	9.76955	11.0322	13.3061	9.37165	6.99374	11.7296	9.55688	16.5296	14.3681	11.4017	8.68771	10.6811	5.30339	3.23139	6.29135	4.66469	4.35265	3.1513	8.55474	7.09667	7.02351	8.26072	6.75963	5.69288	5.65895	3.10195	6.4065	5.95292	5.70918	4.2305
1406.32	D140626	Unknown	Acid, Polyol, Hydroxy, Lactone	6.91053	10.1041	10.3824	13.9846	6.07336	11.8956	6.43909	12.505	13.8499	18.6311	7.37123	15.0332	2.24458	3.78389	3.10864	3.1735	2.39983	4.36861	2.59599	4.16022	3.2556	4.5232	3.90104	5.90893	3.17856	3.5101	5.31798	4.36009	5.87508	6.837	2.99104	4.84156	4.91436	4.12109	2.54575	4.32668	1.31897	1.17124	1.87101	1.5206	1.63534	1.22296
1409.07	A143002	Unknown	Amine	12.794	19.0499	11.0277	21.3973	12.1672	19.4414	15.455	21.4167	13.3755	20.6728	10.61	21.6961	10.421	14.6937	15.0269	14.7495	17.05	23.8376	11.4257	16.4896	14.5825	14.1823	13.4963	17.4643	13.5901	15.9604	13.7493	14.7371	14.0002	20.5798	23.1436	19.8942	19.9252	21.9343	14.023	16.3956	15.9453	16.0143	11.9871	16.4182	19.9507	23.7239
1411.81	D141181	Unknown	Acid, Polyol, Amino	16.4319	7.02308	14.5587	6.93219	17.983	9.66417	21.3397	8.11669	23.6019	6.25578	21.6635	9.25705	14.0834	5.54685	16.4852	7.09332	14	14.5705	6.37441	6.34461	11.3002	6.53184	10.9527	7.76665	7.02553	4.89613	8.36897	4.46972	7.83659	6.69084	10.7798	9.1383	14.3648	11.0182	12.9376	9.94132	0.743875	0.321026	0.686519	0.301329	1.79764	0.726041
1418.76	A143003	Unknown	Acid, Polyol, Amino	13.0939	19.188	10.6987	20.6688	11.6815	18.5357	16.2652	22.3139	14.7454	21.2543	11.1551	21.3774	10.4287	14.9713	15.1042	14.6913	15.6073	23.4187	11.6463	16.8871	14.6442	14.6364	12.889	17.2296	13.0766	16.2719	14.2512	14.8499	13.79	20.1263	22.2896	20.8164	18.9904	21.5763	13.4355	15.5857	15.7196	15.3839	10.7309	15.6676	17.4751	21.7187
1421.87	A144003	Aspartic acid (2TMS)	Acid	17.9927	17.83	14.3301	16.8271	17.9303	19.21	19.1745	10.7807	12.7751	6.5811	17.2938	7.72675	10.3705	8.78881	8.21416	6.11393	8.59434	11.2475	11.1028	7.47261	10.2051	6.07719	16.3289	6.40738	17.6626	9.12299	10.3733	4.95188	12.541	8.17307	17.9738	19.0634	15.69	17.8352	17.7835	15.8515	8.19527	4.29007	7.83951	1.97093	11.8026	1.91275
1422.85	A144001	Alanine, beta- (3TMS)	Amino acid	2.98829	3.89776	3.83453	7.41917	3.20458	5.96024	2.16652	0.931125	2.71013	1.11783	1.21931	0.624573	1.71493	2.06413	1.84675	1.35694	1.38842	3.10989	3.41644	2.05456	4.54104	1.82308	2.89198	1.42906	1.59927	0.942279	1.72616	0.950719	1.86798	1.15474	2.07865	2.42059	3.90914	2.73928	2.41892	1.79359	1.08199	0.642676	1.763	0.540076	1.65076	0.645783
1447.71	A146003	Unknown	Acid, Dicarboxylic	11.1561	0.1	6.90604	7.74972	7.54623	6.82228	21.3053	20.0093	23.1968	16.5348	18.8426	20.2169	0.1	6.13987	8.35209	4.91473	0.4	7.04426	6.19159	0.1!	6.1912	0.1!	6.46622	0.619109	8.48794	0.1!	7.62793	0.1!	4.24295	5.72146	0.1!	7.16913	11.8588	5.45723	7.93699	2.93387	8.70878	7.04046	8.96675	6.22134	11.3167	6.34793
1452.48	A147001	Unknown	Amine, Poly	14.7601	19.9582	11.735	20.3033	13.3467	21.0623	17.4361	22.4751	15.6499	20.6268	13.4765	22.0978	11.7875	15.2253	16.0931	14.9496	18.0315	24.1176	12.5971	17.043	15.5138	14.9714	15.1307	18.9007	15.101	17.8482	15.353	15.2953	15.53	21.8126	25.6584	21.828	19.8268	24.0254	16.2179	17.7941	18.2548	17.4103	12.4825	16.4433	20.7389	23.6105
1455.52	D145553	Unknown	Acid, Amine, Poly	10.1961	17.9211	9.59063	22.6919	9.3385	18.5029	12.3454	20.7493	13.5356	21.3373	8.99061	22.266	8.35941	13.6098	14.4061	16.4906	12.8862	23.8454	8.77279	14.9958	13.201	16.4355	10.585	16.7006	11.1611	15.2661	14.036	16.4423	11.7128	19.6013	16.6998	17.1064	16.1924	20.6711	10.901	13.7839	10.9624	12.8936	9.44383	16.5274	13.8521	21.9746
1462.76	A148001	Malic acid, 2-methyl- (3TMS)	Acid	4.13619	5.38252	2.49749	6.09981	2.07762	7.17534	2.52273	3.4574	4.11659	3.82986	3.31154	6.13632	0.995055	1.7585	1.34524	1.532	0.710607	2.08486	0.32683	0.181702	0.426455	0.213066	0.606767	0.228101	15.5984	15.7551	20.5367	14.0288	19.6247	11.5095	1.29643	1.00484	1.42891	1.27328	1.07784	1.1831	0.363655	0.179371	0.299856	0.187346	0.324289	0.232987
1466.07	A148006	Unknown	Sugar, Polyol, Tetrose, Hydroxy, Acid	14.8063	3.57881	11.2932	3.26266	6.81687	2.07227	10.548	4.58201	18.3728	2.90053	5.34545	2.12215	6.4836	2.60575	6.87207	1.81781	2.40719	0.883308	5.94211	1.53824	5.89751	1.4908	5.6123	1.22725	10.7587	5.45495	21.1262	1.09658	10.2024	1.54695	12.7293	7.07067	19.0047	6.62064	12.9341	3.36163	5.17331	2.15184	5.62495	1.75424	4.74689	0.780902
1477.37	A149001	Malic acid (3TMS)	Acid	8.01176	3.40117	8.80496	4.49201	9.79385	4.70195	11.8822	2.19571	14.9242	2.60356	10.9809	3.91443	18.7852	8.49339	23.9676	7.74953	19.1722	7.85096	13.8797	4.56286	17.068	4.8093	21.1153	3.54362	9.66953	1.96907	8.58243	1.67364	13.1033	2.7605	12.726	7.05689	17.5104	9.55277	16.7449	8.12741	5.79068	0.735732	6.85054	0.615661	9.81556	0.752976
1490.54	A150002	Alcohol (Polyol, Tetrahydroxy-)_Erythritol (4TMS)	Polyol	12.8418	14.2661	13.9674	22.7332	11.5573	20.0287	6.67343	6.50924	7.82555	7.53412	6.93638	9.03699	2.74421	3.59948	3.52896	3.38012	2.17458	5.33528	3.32692	5.24508	4.53358	4.75485	5.42153	5.3461	8.89502	9.13682	8.05793	13.3265	7.61786	10.3693	6.05826	6.37113	6.23179	9.56922	5.01451	7.09649	9.11137	9.64508	10.07	12.0244	9.408	12.6379
1508.72	A152003	Salicylic acid (2TMS)	Acid	0.482971	0.1	2.34644	2.58764	0.1	3.54574	1.08977	0.1	1.30142	0.1	0.683068	0.930779	0.708176	1.02723	2.1331	2.47761	0.672191	2.94791	1.35339	0.642814	2.05874	1.568	0.492239	1.97158	0.659415	1.1894	1.63217	1.62141	0.765414	1.17018	1.37087	1.06332	2.18633	1.22067	0.782836	0.841024	0.1!	1.09354	0.1!	1.00363	0.545842	0.949541
1509.27	A152002	Aspartic acid (3TMS)	Acid	0.840547	1.5422	2.19925	14.9678	3.00926	17.6895	1.41427	0.622914	2.51967	0.357802	2.72811	1.01236	3.30545	15.1961	10.6316	13.9315	5.00192	16.8734	0.836173	3.83765	4.43733	5.29572	3.09397	12.8407	0.963393	1.55373	2.15736	3.84756	0.1!	3.99689	0.860219	0.973887	2.42892	0.816003	3.28722	3.38863	0.530192	0.510235	0.792468	1.06697	4.84484	4.31612
1522.11	A153002	Pyroglutamic acid (Glutamine, Glutamic acid) (2TMS)	Acid	10.4581	14.1623	12.3109	19.5423	9.85642	17.2207	12.1378	10.0752	12.2358	9.65175	10.3737	8.42352	11.7638	16.7044	12.2174	12.3047	8.72431	19.6175	8.42749	8.17119	9.61854	7.76161	11.5554	9.86159	9.26609	6.38284	7.00343	5.60419	6.83683	7.41979	9.51317	12.0274	11.7066	12.157	8.59481	8.71235	5.97018	4.22811	7.9075	3.66511	8.33017	3.96641
1523.8	A153003	Butyric acid, 4-amino- (3TMS)	Acid	0.534645	0.599405	0.58798	0.498965	0.418326	0.624048	0.507399	0.405058	0.379655	0.119106	0.280806	0.273919	0.866245	0.834655	0.927534	0.565147	0.686797	1.06928	0.494018	0.438894	0.665011	0.360751	0.644733	0.55439	0.730252	0.506079	1.08221	0.86503	0.838379	0.841499	0.683818	0.758584	0.897945	0.974254	0.659733	0.892761	0.454407	0.305488	0.681114	0.364764	0.719562	0.588526
1527.85	A154001	Erythronic acid (4TMS) best	Acid	17.1938	11.6361	18.7323	15.4547	19.5922	19.0724	12.2047	8.13143	15.9677	8.3191	12.688	10.1915	14.796	8.45279	19.5554	9.78355	12.1407	12.7416	12.5259	3.69917	15.869	4.12805	18.5583	6.78843	16.963	7.86094	16.5008	7.20843	17.4136	9.03756	15.4583	11.582	21.5835	13.6467	21.0908	11.4334	9.27116	6.08746	11.0822	4.88408	12.6009	4.95696
1528.37	A154002	Glutamic acid (2TMS)	Acid	14.8264	17.4846	12.455	17.0328	17.83	18.4501	16.053	10.7587	11.0271	10.9044	14.0713	10.7311	10.1732	12.4304	9.55493	9.48877	10.5907	15.5923	8.98744	7.11914	8.01153	6.21603	16.6197	7.89563	9.20726	6.19876	5.79479	4.68699	13.5255	7.78131	9.17702	12.6907	8.49112	15.7769	16.9999	11.0328	6.18251	4.04883	6.61362	2.56702	10.7343	3.86676
1538.93	A155004	Unknown	Acid, Polyo, Amino, Hydroxy	15.5984	15.5669	13.6658	16.5889	12.6743	17.699	12.3979	13.238	12.8627	11.3704	11.741	15.6844	11.5651	12.6789	11.9309	10.989	7.41659	17.2823	10.8346	12.9562	12.0859	12.4984	14.7886	15.6049	11.9252	9.19051	12.2419	9.01122	11.0199	10.4222	15.2831	14.5878	15.5084	14.7794	13.6705	15.7334	19.1327	20.2111	19.3951	20.3463	20.9268	28.0494
1545.05	A156001	Threonic acid (4TMS)	Acid	13.9788	6.91189	10.4605	8.10205	8.38248	6.79837	11.7395	6.83761	16.002	6.24702	6.9134	5.85727	9.04607	4.89016	11.2505	4.75065	4.29876	3.50762	9.54653	3.43606	11.4068	3.44087	9.8901	3.85779	13.3566	4.05699	11.1115	4.13949	6.9206	3.33849	11.3884	8.3144	14.3893	9.01088	12.1574	5.28597	7.86664	3.27658	8.25266	2.65679	8.20225	1.9571
1554.05	D155405	Unknown	Polyol, Hexaric, Lactone	12.6285	17.6064	13.4084	20.5069	11.2581	15.9822	14.9816	20.7573	17.178	18.7576	9.80559	18.7081	11.1366	17.8968	11.6227	15.1426	12.9654	17.5015	9.34716	13.3537	12.2726	11.9244	10.9918	12.2571	8.4218	7.45406	6.26641	5.31384	8.68591	8.05178	17.2094	18.6574	19.0094	17.009	11.1318	11.0235	4.32581	3.186	7.10823	4.88199	6.53674	7.2184
1568.12	A158003	Malic acid, 2-isopropyl- (3TMS)	Acid	2.6176	1.88381	1.37171	1.38134	1.52995	1.51569	2.52358	2.33291	1.91561	1.51664	2.1697	2.05306	18.5649	14.8311	13.8119	9.60922	9.39252	13.4453	14.6236	7.83529	10.8916	6.25777	18.5107	7.09202	4.38333	2.47869	3.32469	2.31603	4.67747	1.90758	5.94588	3.97911	3.63011	2.42212	4.27747	2.64325	25.41	16.2386	22.5336	8.96106	28.3421	12.432
1571.51	A159003	Unknown	Sugar, Polyol	5.78873	10.0437	3.80208	6.93901	4.54988	10.0333	5.76818	7.25472	4.29215	3.42836	4.14457	6.70712	7.50064	10.0114	4.8416	5.67534	3.30806	11.6359	8.35136	16.2698	4.71426	9.85933	8.18232	17.7975	14.9282	19.1644	14.1538	13.6772	13.2425	16.2359	7.53523	8.33988	5.27662	5.66766	4.89581	9.42721	2.44734	3.38153	1.63219	1.90339	1.54574	2.1685
1583.44	A159001	Proline [+CO2] (2TMS)	Amino acid	0.0663689	5.17481	0.0740556	18.3087	0.0521785	13.9617	0.0861738	8.71204	0.0708892	15.9491	0.0741315	14.6063	0.0288733	7.66508	0.0613937	6.5609	0.0397916	17.7954	0.0558137	13.3456	0.167673	11.182	0.146455	11.3604	0.1!	3.67789	0.0549176	5.23595	0.0423873	3.11607	0.1!	3.87271	8.99442	7.55893	0.0436863	3.16422	0.437238	0.328472	1.19795	3.02445	0.1!	2.16178
1587.98	A160001	Unknown	Acid, Pentonic, Dicarboxylic	3.22194	3.66101	4.71043	6.00004	3.0044	4.70989	4.8142	4.70517	6.04961	7.19315	3.30151	8.56231	9.63805	15.5742	14.2644	17.0102	8.79891	25.1006	12.6948	15.4268	19.2614	19.469	16.099	19.241	10.9143	9.60302	17.2329	12.8912	15.2785	14.1088	12.2539	13.1083	18.3677	16.8835	14.4111	14.6497	4.80411	7.64902	7.24697	10.3852	6.80074	12.5346
1601.28	A161001	Asparagine (2TMS)	Amino acid	5.11571	3.5641	6.19319	20.5738	1.706	11.1464	2.39189	1.30869	2.40446	3.58654	1.48078	1.19897	5.06286	11.9797	15.2744	15.5369	2.65517	21.2951	2.50815	6.47988	9.31137	6.62234	2.62339	13.9437	1.72494	1.05811	3.9873	2.84258	0.569066	1.10621	1.96719	5.80696	5.16389	16.4823	1.76524	3.63028	0.794112	0.819199	1.07688	1.48904	0.809219	1.49282
1612.46	D161248	Unknown	Acid, Hydroxy	0.729041	0.98391	0.457416	1.74439	0.501347	1.51856	0.927121	0.670214	0.468083	0.148736	0.455363	0.649742	5.01634	6.29589	6.39495	5.88591	2.90251	6.78883	14.4028	17.0428	17.3621	17.8202	17.1359	19.4498	0.271207	0.581446	0.35803	0.4222	0.345399	0.446839	0.626846	0.84905	0.714483	0.8109	0.572355	0.633966	4.86809	3.44351	4.8614	3.21226	4.53214	3.38193
1613.46	A163001	Glutamic acid (3TMS)	Acid	2.22588	6.71813	5.02601	24.8245	2.77609	22.4872	2.41958	3.22892	5.51499	1.14462	3.65982	4.17003	7.28349	15.3399	12.9395	18.4805	3.19843	27.8886	3.12229	7.70429	7.66394	10.939	6.31168	12.7995	1.52089	3.55906	3.12727	4.44596	0.65509	5.07261	0.522023	2.75778	2.66938	3.66549	1.16421	4.66874	0.30686	0.691934	0.901188	2.15014	0.847635	2.15731
1629.29	D162929	Unknown	Acid, Hydroxy	0.093887	0.109513	0.18933	0.296316	0.16897	0.204441	0.13025	0.134886	0.354161	0.183544	0.127117	0.263957	13.4692	16.7885	16.7643	16.4912	7.237	20.2546	11.3073	11.9713	14.08	12.8474	16.0513	17.9482	0.103101	0.0909582	0.20442	0.170232	0.212247	0.0867078	1.27929	1.17628	1.20146	1.22065	1.05427	1.06463	3.54005	2.19528	3.8017	2.10474	3.63286	2.13666
1632.21	A164003	Benzoic acid, 4-hydroxy- (2TMS)	Acid	11.7495	11.5964	12.9783	12.1411	8.13044	10.6364	10.6686	10.6032	16.1279	9.2655	11.1232	10.3823	10.4985	9.59782	8.57414	9.58714	17.0102	14.5454	9.78252	9.42055	14.0889	8.36082	15.8865	8.91849	13.2405	10.3125	11.4863	9.82421	12.3962	11.6914	21.5358	17.6396	21.2149	11.3678	14.7585	10.2925	16.7266	10.2498	16.6473	9.61834	18.2273	15.6885
1645.4	D164543	Unknown	Acid, Hexonic, Lactone	4.15111	8.49221	5.59036	26.0639	3.07581	7.44762	5.11474	18.1599	12.9585	13.912	2.87337	17.4156	3.51046	5.11702	11.6457	11.7999	2.72834	5.25956	2.11579	6.6379	7.45322	13.3423	3.09833	7.58741	1.22804	2.71242	2.07857	4.29296	0.448291	1.96058	3.35678	3.1577	8.88343	6.60239	1.16998	1.67056	0.239736	0.248334	0.840819	0.827801	0.672736	0.551632
1649.58	A165006	Lyxose (1MEOX) (4TMS)	Sugar	13.0032	13.5262	6.15187	8.90079	4.24164	6.3538	15.5518	14.8041	8.50678	0.1	3.54948	0.1	10.7444	9.61067	9.6782	4.52848	4.42701	6.4637	11.4273	11.6376	9.57829	8.34147	8.68145	5.92825	14.461	0.1!	8.33015	5.63697	5.54392	4.00698	19.1196	0.1!	6.93632	5.61172	7.0508	5.91595	13.0613	0.1!	8.02179	5.85743	8.37393	4.04251
1654.34	D165453	Unknown	Polyol, Acid	11.1632	15.9266	9.33596	19.3928	8.70106	18.8394	13.9779	15.7892	14.5871	16.789	8.78567	16.3721	12.8683	14.8426	14.2226	17.3421	9.41581	21.2965	12.5789	16.6518	16.1137	18.0096	13.2098	18.5974	10.1777	12.1764	12.8948	13.4235	5.50272	11.4905	18.2056	20.1008	16.2014	20.6687	13.1106	14.5249	12.4503	10.6315	7.66576	9.46369	15.7279	10.9972
1666.66	A168001	Asparagine (3TMS)	Amino acid	1.91994	2.34918	3.9671	21.592	0.97894	11.1395	0.976129	0.590566	1.388	0.692494	0.696369	0.322116	3.77884	14.8032	15.0033	18.6798	1.39598	24.8382	1.03168	5.28907	6.45607	6.16714	1.20983	13.0909	0.586929	0.6235	2.45954	2.07362	0.152046	0.77681	0.447514	1.7847	2.16802	4.91938	0.574606	2.11529	0.0853249	0.299439	0.534671	0.749603	0.155084	0.972631
1683.03	A170001	Unknown	Polyol	13.7992	14.8994	14.1649	15.5306	10.5339	18.7389	15.9427	13.2032	18.1401	11.4085	13.1415	13.165	16.5597	17.6716	15.625	12.8663	8.31369	21.8894	15.1089	14.6755	13.6749	13.7467	14.8658	15.1066	10.6635	8.75786	11.3812	8.54376	9.36137	7.91553	11.513	13.1175	12.7434	12.1475	10.2746	12.8945	9.58965	6.38771	9.32132	5.56958	8.02415	7.37832
1700.26	A172001	Glucose, 1,6-anhydro, beta- (3TMS)	Sugar	1.47637	1.93394	2.06046	3.49176	2.86903	6.31354	1.81143	2.09625	2.51808	1.52888	2.6533	3.15423	1.21447	1.71882	2.47938	2.77883	3.47702	8.39893	1.15414	1.75374	2.19543	2.00103	3.39475	6.09941	1.45117	1.49986	1.79512	1.8696	3.05179	3.57462	2.11124	2.33975	2.95287	2.98936	3.04436	2.76368	2.99675	5.49152	3.75707	5.54154	4.55336	9.1913
1704.34	A172002	Sugar (Hexose, Aldose, Deoxy-)_Rhamnose (4TMS) (1MEOX)	Sugar	3.99911	5.76911	4.56618	7.73552	1.54594	2.2902	5.30395	3.88163	6.76605	4.49589	1.38604	2.04791	3.9126	4.56976	5.26204	7.24873	0.810564	1.73636	3.72788	3.27514	8.55752	3.86494	1.72512	1.93638	10.4554	6.0646	13.539	7.97563	10.476	11.2654	3.35302	2.64418	5.11573	5.75637	1.87762	1.97957	1.38512	1.34973	2.69162	0.1!	2.21432	2.06588
1713.75	D171367	Unknown	Sugar, Hexose, Deoxy, Fucose (A172002)?	0.952818	0.827107	0.541963	0.568389	0.38287	0.540006	0.850662	0.618829	0.574385	0.30528	0.331536	0.234141	1.14386	0.872634	0.819097	0.365521	0.409381	0.435671	1.25386	0.751337	0.766511	0.638593	0.595733	0.505373	1.35322	0.884336	0.807827	0.648122	0.590268	0.668592	1.27886	0.834461	1.17181	0.430421	0.642025	0.431687	0.649145	0.704161	0.409488	0.45545	0.294424	0.676262
1717.91	D171803	Unknown	Acid	0.814311	2.32866	1.47854	7.30646	1.99973	8.9021	1.22497	2.75764	2.8344	7.86205	2.71815	9.70923	0.61273	3.88395	0.475292	2.71575	0.1!	8.58879	0.772125	15.8954	1.02324	15.7477	2.11507	15.5117	0.993797	9.98921	0.861224	8.44501	1.17496	9.15027	0.1!	2.52517	0.914974	5.73023	0.941695	5.4655	2.09557	4.14685	3.96281	6.1296	3.60007	4.39479
1722.61	D172261	Caproic acid, 6-amino- (3TMS)	Amino acid	0.568296	0.986632	0.456712	1.82087	0.554453	1.30086	0.507963	0.989773	0.380084	0.684597	0.500976	0.742725	0.247695	0.726774	0.570356	0.434203	0.251525	0.58288	0.358696	0.918757	0.516985	1.00438	0.412442	1.49531	0.368314	0.852075	0.12492	0.680329	0.308374	0.798654	0.338508	0.995955	0.529678	0.859058	0.355867	0.575895	1.02952	1.02138	1.00188	1.51744	0.976832	0.961445
1726.57	A174001	Unknown	Polyol, Acid, Tetraol	10.0258	14.5609	7.47362	13.3451	4.9678	12.9705	10.2869	15.0234	11.5939	11.2801	6.41172	14.9332	11.8252	18.1001	10.2335	13.2418	4.43511	15.3799	7.49599	14.972	5.75128	10.1591	5.42928	12.5942	5.94764	9.06917	6.99122	6.99542	3.68101	5.06835	9.51825	10.688	9.01774	8.77655	5.46494	9.08689	5.38642	6.50071	3.41533	4.54327	3.03206	6.90966
1733.52	A175002	Putrescine+Agmatine (4TMS)	Amine	0.241871	0.253212	0.123668	0.300646	0.244108	0.483813	0.215598	0.0670798	0.0627992	0.0375141	0.0924563	0.0437894	0.244075	0.230283	0.218713	0.109871	0.235158	0.641146	0.31436	0.314566	0.341572	0.22287	0.615619	0.47497	0.184194	0.0642237	0.0761643	0.0381235	0.156776	0.14198	0.27203	0.181135	0.102525	0.0888636	0.180272	0.122189	0.117237	0.0516015	0.113897	0.0663038	0.222251	0.0989238
1738.27	A176001	Unknown	Acid, Pentonic	12.253	14.343	11.3999	15.3761	8.21331	17.9597	15.8039	15.9498	18.5493	15.5484	11.64	19.3786	17.0974	16.6019	16.6239	14.6712	8.06251	19.7837	15.246	14.7838	12.5668	13.3626	13.6844	15.5192	13.9153	12.38	15.7612	11.4512	10.6743	9.67407	16.8193	14.2088	15.8348	13.1545	13.3111	14.1256	13.7301	11.1746	12.4739	10.4115	11.0515	13.3519
1747.6	A175008	Unknown	Acid	5.69178	10.5993	6.53604	19.8801	9.00725	15.8297	5.17818	12.04	5.06364	8.68856	5.3728	6.52894	2.31593	8.23747	4.04992	4.98159	2.69663	7.26407	3.02334	12.312	5.78854	12.675	6.53637	16.2025	3.29719	10.2341	2.62744	8.60519	4.31447	12.6337	2.84158	11.9648	7.35022	11.4214	4.21065	8.65584	10.0753	12.3838	13.4859	17.1458	12.9223	12.5545
1754.04	A176011	Unknown	Acid, Lactone	14.1458	4.91403	12.0841	3.70894	12.7301	3.69464	9.44694	5.79462	10.2191	3.0545	7.78798	3.84833	17.1879	4.13018	17.8718	4.28865	14.6031	4.00998	15.089	2.87589	14.7001	5.49506	20.4047	3.93323	14.9892	5.42465	12.5736	3.48717	18.9562	6.50951	16.2946	8.31439	15.9562	6.28046	20.2848	6.87139	9.14718	9.43276	9.39258	7.37975	10.1358	7.77639
1767.05	A178001	Glutamine, DL- (3TMS)	Amino acid	2.01215	4.36063	1.52887	14.9691	3.93984	10.8997	2.30908	3.59957	1.67821	0.1	2.88549	2.68962	1.94903	9.1977	5.75677	13.547	0.1!	20.0036	1.41651	2.07409	1.9463	3.82949	3.20472	6.6789	0.1!	1.29644	1.73159	3.70433	2.49812	2.60617	0.1!	2.39507	0.1!	4.92494	0.378243	2.63012	3.14315	2.08982	0.1!	2.64389	6.05003	3.63984
1775.38	D177659	Unknown	Sugar, Hexose	0.231102	0.246691	0.854447	1.68954	1.00363	1.55676	0.443383	0.451404	0.924469	0.997162	0.550668	0.720736	0.160709	0.228487	0.1!	0.932993	0.292434	0.686596	0.1!	0.358359	0.1!	1.26153	0.678955	1.65367	0.130239	0.246436	0.1!	1.06176	0.440992	1.38458	0.1!	0.411063	0.1!	1.20524	0.515807	0.789464	0.283974	0.289172	1.24344	1.54163	1.42948	1.77743
1791.13	A181007	Azelaic acid (TMS) (MEOX)	Acid	0.424005	0.353132	0.922044	1.07229	0.393798	0.272767	0.375491	0.48509	1.14491	0.586702	0.179426	0.475847	0.663222	0.835946	0.958517	1.29118	0.136802	1.5223	0.215888	0.295528	1.43702	0.36221	0.241917	0.802515	0.483683	0.49798	1.45404	1.13658	0.445026	0.410632	0.410017	0.445742	0.891266	1.79348	0.417707	0.547749	0.901511	0.845149	0.867646	0.39676	0.319819	0.75737
1804.8	A182004	Citric acid (4TMS)	Acid	23.4459	9.42424	22.9367	11.5472	20.9947	7.8488	24.2101	10.4004	25.9877	14.19	20.6228	23.1639	14.9422	6.12933	19.2111	8.32534	10.5631	4.38764	17.8847	1.75101	21.6441	3.27439	21.13	2.32867	14.5772	5.71293	12.4231	4.16652	10.932	4.41262	20.2208	6.57171	21.837	11.4392	18.3794	6.48689	18.2552	4.9937	13.3785	4.74706	16.4123	3.20396
1813.94	A183002	Pinitol (5TMS)	Polyol	20.0006	21.1446	14.3394	17.4518	8.2736	19.0509	21.5491	27.4685	23.6235	15.2687	18.2534	27.9325	15.6189	11.5341	20.1875	14.2904	9.44978	18.8868	18.4865	12.0843	23.3392	12.7808	11.8355	15.1662	7.55217	15.9965	14.2414	15.5611	7.96352	30.5827	16.3893	19.7004	18.9261	17.0219	10.2863	18.1557	1.33523	27.7162	1.57183	24.2265	1.2949	34.4807
1840.06	A185002	Dehydroascorbic acid dimer (TMS)	Acid	6.49371	5.05027	7.86477	14.0052	4.97029	14.2202	9.9335	11.4347	13.6449	8.96303	8.76111	10.7867	3.18301	7.52118	4.99192	3.85394	2.91257	7.4721	2.43335	9.50567	2.43787	8.75494	5.88602	10.771	4.36282	8.67163	6.8304	8.82609	5.6625	6.23082	8.46166	4.41016	6.92381	8.48127	4.70097	6.62648	6.44515	4.65153	8.10184	11.3843	6.65238	9.8501
1850.84	A187002	Fructose (5TMS) (1MEOX)	Sugar	1.2411	4.02228	1.83356	23.3814	0.801655	21.6908	0.461602	0.192283	1.11638	0.253739	0.201984	0.392315	0.994906	2.36995	3.44499	1.17722	0.738614	2.18474	5.77844	13.5271	13.4319	19.6499	6.94096	11.3445	0.574733	0.689014	1.09239	1.06088	0.93703	0.877606	0.777475	1.50658	1.40852	3.03346	0.94749	1.62381	1.14702	0.450624	2.47918	1.37978	0.881425	0.545222
1856.46	A187005	Unknown	Acid, Pentonic	6.94163	10.3724	6.76197	10.2801	6.15738	10.635	11.2298	15.1595	11.2608	14.6625	8.97982	17.3468	10.5807	16.0203	10.6288	17.1753	6.15194	23.974	10.2865	15.0046	9.96344	16.8755	8.8645	14.7106	5.12771	7.26973	5.25953	6.67857	4.73707	6.86025	8.76858	11.739	9.12289	11.8964	7.17583	11.0914	2.73562	3.18468	2.49059	2.58702	2.80508	4.15703
1860.29	A188004	Sugar (Hexose, Ketose)_Fructose (5TMS) (1MEOX)	Sugar	0.992814	3.52819	1.51213	21.3005	0.643073	21.5271	0.383494	0.132826	0.914656	0.228782	0.153006	0.345168	0.774423	2.00552	3.02237	0.928206	0.606758	2.06041	5.24349	12.516	11.6819	17.9679	6.44763	11.2747	0.430212	0.576318	0.820282	0.8819	0.790995	0.823478	0.634115	1.30398	0.973661	2.40995	0.705882	1.50914	0.955354	0.357205	2.01349	1.22786	0.842242	0.423154
1866.14	A188006	Glucopyranoside, 1-O-methyl-, alpha- (4TMS)	Sugar	0.440199	0.356336	0.0965243	0.169231	0.985336	3.04888	0.636667	0.652434	0.17107	0.102455	1.21966	1.26217	0.354481	0.586117	0.137864	0.0437532	1.42234	1.01387	0.484593	0.735246	0.0558444	0.199123	2.04454	2.11747	0.370481	0.537644	0.112162	0.0890254	1.31909	1.26897	0.996045	0.347891	0.0803994	0.314789	1.1822	1.18494	1.2081	1.78909	0.0877033	0.181969	0.688138	1.93003
1871.28	A189008	Gluconic acid-1,5-lactone (4TMS)	Acid	1.83462	1.39255	1.18058	2.60127	0.491546	1.09877	0.696296	0.614485	1.03151	0.773391	0.342384	0.460774	1.17384	1.17027	1.19884	0.778535	0.363955	0.369651	1.6593	3.34261	1.29255	2.45008	0.97668	1.17206	1.17886	1.00324	0.658985	0.475834	0.41362	0.469195	1.08706	1.26221	0.714157	1.03184	0.422777	0.543698	1.01045	0.98536	0.617771	0.366907	0.377289	0.321409
1876.68	A189002	Glucose (5TMS) (1MEOX)	Sugar	1.04818	3.77343	1.6445	14.0457	0.62257	20.8281	0.519091	0.415783	1.09093	0.399152	0.240979	0.503095	0.972652	2.43668	2.29	1.00436	0.502739	2.06521	6.04729	12.6938	9.18733	13.3906	6.41965	9.96881	0.889398	0.936795	2.14922	1.35825	1.10289	0.934928	0.906449	1.56006	1.5178	2.23348	1.12845	1.66418	2.33693	1.59258	4.27217	2.55746	1.59047	1.62889
1881.61	A190007	Glucopyranoside, 1-O-methyl-, beta-D- (4TMS)	Sugar	1.33509	1.21771	1.0897	1.50289	0.973718	3.07454	1.19083	1.24803	2.1117	1.67461	1.03076	0.826151	1.4488	2.45204	2.20343	2.95174	1.18272	4.37498	14.8106	15.7054	23.0211	18.9335	16.3402	19.3426	0.796059	1.32871	1.23821	1.09177	1.09508	1.28254	2.23935	3.61328	2.30612	5.001	1.90187	3.31682	0.326646	0.322238	0.827548	0.330754	1.21752	0.272335
1893.27	A191007	Unknown	Sugar, Hexose, Aldose	3.76877	6.56107	1.38179	13.8267	1.36534	8.88972	2.41216	0.1	0.450089	1.08172	0.471776	0.201336	2.00635	2.22371	0.982997	0.381159	0.909902	1.1884	5.92997	11.4194	7.07217	3.20264	6.39084	6.04181	2.02373	3.27587	0.353679	0.642037	1.44452	1.30841	5.14439	8.29881	2.44428	3.58529	1.20408	1.93589	5.15596	3.19292	5.98745	4.26008	3.90755	0.785709
1897.15	A191001	Glucose (5TMS) (1MEOX)	Sugar	1.29848	4.44851	1.98204	14.5414	0.64328	20.7004	0.552337	0.409184	1.34106	0.446378	0.203139	0.556762	1.26513	2.81477	3.10309	1.16802	0.578689	2.27899	7.30177	13.4112	11.005	15.649	6.78037	10.3946	1.08012	1.04497	3.11288	1.54981	1.12221	0.906616	1.16638	1.76968	1.73463	3.49825	1.25508	1.62939	3.26205	2.02924	5.3121	3.22253	1.84155	1.98637
1920.17	A192002	Ferulic acid, (Z)- (2TMS)	Acid	4.46898	3.20396	2.67592	5.19962	2.06043	3.6568	4.41019	4.23469	3.60952	3.15033	3.01421	7.54842	2.70305	1.84417	1.73608	2.01792	1.85462	1.73593	2.23238	0.1!	1.78177	0.1!	1.66208	2.39785	8.64058	11.5819	6.04888	6.38005	5.94366	7.6965	5.28624	3.30946	2.61827	1.63637	1.65395	1.66684	4.93561	2.99243	4.87046	2.64791	3.34081	2.42744
1932.7	A194006	Unknown	Acid	10.533	8.10636	9.23274	18.601	9.89037	13.4941	10.737	14.2167	12.3508	11.2218	11.3782	5.29825	4.6429	10.5571	3.48238	1.31773	3.89347	5.53243	5.8017	15.1838	2.10914	6.01809	10.4231	11.5698	9.602	12.9104	3.76215	4.84582	10.2961	10.9087	8.21134	9.77423	9.90001	11.787	4.92367	11.5977	6.68467	4.53172	8.5526	7.3059	8.27512	6.88795
1940.27	A195006	Ononitol (5TMS)	Polyol	5.26934	11.8385	3.06126	19.3474	1.91135	17.7565	3.84359	15.2586	5.12952	18.1023	3.07761	12.6323	5.33369	10.2388	8.07972	11.6814	3.18151	17.2496	2.922	7.18	4.06089	5.68466	2.61214	9.14336	1.44343	6.74271	4.49318	6.13161	2.19464	8.21644	3.40523	12.7862	6.99703	16.2845	3.87176	9.84349	1.05395	4.18093	1.356	4.52697	0.887594	5.34535
1944.79	A195001	Cinnamic acid, 4-hydroxy-, (E)- (2TMS)	Acid	4.00646	2.58427	3.86573	1.84144	2.51438	2.08052	5.41717	2.8492	5.30896	1.55681	2.98046	2.22853	2.08347	1.10915	1.43439	1.19221	1.88851	1.18209	1.17429	0.798195	1.52135	0.856115	1.05515	0.784049	7.61971	5.88603	5.72594	4.03686	6.69699	5.00517	3.59928	1.47057	2.81058	0.950141	1.99484	1.04166	2.93076	1.77351	3.54842	1.60693	2.43293	1.74477
1946.61	A196001	Gulonic acid (6TMS)	Acid	3.01518	2.55738	3.67709	2.18653	1.58317	1.37655	4.97772	13.3213	5.48659	13.9215	2.80549	18.0826	14.6268	6.4967	11.0791	7.80018	3.363	5.58801	2.30157	3.12695	2.30038	3.29526	1.33359	2.30232	3.6286	13.5484	4.88931	12.0954	1.57924	4.09118	2.91738	1.35279	2.96068	3.45574	2.14814	1.82888	1.31664	1.86067	0.960469	2.23715	0.1!	1.71738
1959.51	A198006	Glucopyranose, D- (5TMS)	Sugar	9.79594	6.9086	4.56751	5.65058	4.07271	3.94944	18.48	14.4501	6.61716	5.84626	6.93439	7.5107	9.20577	9.54344	6.20388	8.11534	5.3649	17.8425	3.6713	4.96548	16.7693	3.27191	3.22785	6.48741	12.7173	13.9913	8.0617	6.12833	7.26771	7.63048	17.4449	14.5598	9.4622	13.3931	7.53238	6.20065	5.70673	9.03932	2.66065	3.58103	3.05841	4.3347
1978.55	A199002	Galactonic acid (6TMS)	Acid	16.3521	18.8708	14.7617	19.9751	8.11225	17.0936	20.2802	16.4521	19.6606	17.943	12.017	13.5069	9.3693	9.77628	9.71125	9.03774	3.87588	9.41684	8.19558	10.046	7.87459	8.94444	6.75368	8.48087	9.0865	9.54435	9.55413	8.782	5.98397	6.19801	10.8673	10.8601	9.83462	10.0013	7.27694	8.24777	7.12408	8.6237	6.42621	6.77764	4.32977	5.85636
1987.42	A199009	Unknown	Polyol	2.66032	10.0328	1.65691	11.0329	1.42517	13.3444	3.16509	11.6228	3.15261	9.29011	2.95851	11.0253	2.77814	11.566	2.89804	8.24132	2.1695	19.2915	3.04373	16.3243	3.43271	11.554	2.15683	16.5717	1.35462	9.34072	2.1082	7.91988	1.74638	12.11	2.74367	15.3536	3.55931	22.8747	2.21482	13.6196	0.550622	7.92796	0.530449	5.71992	0.613378	9.65907
1997.35	A201001	Saccharic acid (6TMS)	Acid	4.34087	3.63555	5.34361	3.92594	3.81222	7.77111	7.22507	5.73726	11.4616	9.39292	9.23466	19.207	8.57834	5.73198	9.31872	6.4995	4.27867	9.23325	2.11788	2.66749	2.62066	2.44769	3.86494	7.27837	8.99067	14.5425	14.1625	13.4826	7.51686	9.446	6.21322	3.92756	5.69829	5.97691	7.73281	8.07054	1.8642	3.69314	1.57861	4.82035	1.71799	6.55344
2002.98	D200302	Unknown	Sugar	2.13663	1.82349	1.70679	1.57754	0.682656	2.34411	17.2935	20.4384	10.5491	15.3338	3.0351	18.362	3.97221	6.03362	2.44893	3.0176	0.762509	2.49441	4.81454	7.26263	3.21269	4.12011	1.25597	2.45812	2.93458	4.29513	1.8202	3.03278	1.23494	2.29796	2.72097	8.45338	4.71099	5.37236	1.06063	2.19375	0.1!	6.91009	0.1!	0.130678	0.541248	1.60607
2045.85	A205001	Hexadecanoic acid (1TMS)	Fatty acid	11.5927	10.7954	5.72565	5.77092	10.0181	10.6834	11.4766	10.6575	6.86223	7.07692	10.0928	10.4632	8.02809	6.59846	7.57122	5.52709	11.843	11.6591	8.14373	7.97546	7.42961	5.5035	11.0787	9.76757	9.81927	9.60491	7.22082	4.85871	11.3166	11.1358	17.5476	14.0711	9.60842	9.57994	11.2625	10.2878	12.2403	9.34154	4.54645	5.56394	12.1237	10.8714
2079.13	A209002	Inositol, myo- (6TMS)	Polyol	7.87824	10.5694	4.1575	6.98311	3.42351	9.13609	6.28796	12.9339	4.05275	7.09538	4.44916	6.14112	7.64607	7.05007	5.32343	5.1544	2.81151	8.06088	4.92556	6.75734	3.3759	4.10891	4.3377	6.54967	10.9667	14.3458	18.8498	21.2166	17.3026	29.4063	9.66268	13.3074	7.232	11.4391	6.19574	6.63639	2.54209	8.32265	1.89828	4.53085	1.64576	4.59308
2091.71	A211001	Amide_Uric acid (4TMS)	Acid	9.03458	12.7257	9.33838	15.2712	6.91083	17.5032	6.93111	7.79793	9.75557	5.53473	6.04681	7.224	7.78027	10.7846	10.0236	6.33339	4.13831	9.54802	8.64358	12.5703	8.71922	13.6836	10.1557	14.6623	7.21013	9.42109	9.89335	9.77595	8.05656	9.28496	6.26082	7.63417	8.35444	7.77473	5.64361	7.51403	7.07345	7.66562	7.5607	8.49581	4.99099	9.17492
2098.72	A210001	Ferulic acid, (E)- (2TMS)	Acid	1.70465	1.50882	1.57559	1.4094	0.703577	0.776147	1.51673	1.65727	1.62673	1.62454	0.685729	0.701782	1.03997	0.901665	0.829918	0.856658	0.547847	0.729619	0.792247	0.552089	0.83173	0.52137	0.538762	0.381006	2.33415	2.68414	2.06912	2.09213	1.47546	1.27063	1.54857	1.1081	1.20512	0.90682	0.545405	0.641678	1.76055	1.07204	1.57154	0.818436	0.730993	0.762936
2141.86	A216006	Unknown	Sugar, Pyranoside	17.2066	20.1794	15.4375	20.7146	13.7134	22.3497	15.3755	20.8701	16.7528	21.1386	14.0958	20.0711	1.40308	2.85936	1.62425	2.79017	1.03726	4.75841	1.78081	4.52308	2.33611	4.27676	1.94522	4.46211	2.79018	4.41759	4.32122	5.15633	3.23592	3.80483	2.72331	10.995	4.2015	10.3431	2.48944	6.21348	0.0121143	0.0110573	0.00984983	0.0194167	0.019129	0.0161962
2171.35	A218002	Glycerophosphoglycerol (5TMS)	Polyol	0.819296	3.38431	1.89789	5.81007	1.49531	4.3621	2.48473	3.67238	2.01133	6.06879	1.81899	4.39876	3.64004	13.0897	5.31787	14.9407	4.55808	24.8093	2.89823	3.51844	5.80098	5.94478	3.19244	4.03648	1.33738	2.95658	1.61226	4.39527	2.73409	5.6568	1.21387	7.32556	2.26222	12.5804	1.88189	6.97562	0.1!	2.28233	0.85729	2.73321	0.79584	3.29951
2195.77	A221004	Unknown	Sugar, Phosphate	7.09829	0.1	1.47808	0.904904	0.1	0.80775	0.1	2.13011	1.31827	2.03936	0.1	1.31667	0.856333	1.86144	0.76469	1.51538	0.615667	3.21026	6.83812	8.10297	1.22316	2.81309	0.661105	1.66374	0.1!	1.31706	0.57829	1.63348	1.20339	1.5692	0.1!	3.26198	0.1!	2.10917	0.1!	0.720824	0.1!	1.47117	0.1!	0.659799	0.1!	1.22147
2244.33	A225002	Octadecanoic acid (1TMS)	Fatty acid	9.38161	10.055	9.90337	9.09828	9.90197	12.7046	11.4894	11.7382	11.5962	10.8111	14.5858	23.1446	6.48178	5.32038	12.667	8.52522	7.92216	10.3067	7.4525	7.41113	12.2453	9.14928	8.8428	8.96388	8.79971	9.46564	12.2114	8.78658	10.5666	10.7464	13.408	12.7986	16.7398	17.8276	9.47195	9.86823	9.53604	6.9186	7.30063	9.34644	8.14314	6.5875
2244.7	A225003	Unknown	Acid, Phenylpropanoic	6.35508	9.04276	5.1622	7.62105	6.29399	11.5516	14.3375	19.3601	14.4106	16.847	14.5292	26.0384	2.51669	4.45841	2.29167	3.67468	2.21412	7.33577	4.63245	5.72092	5.09671	6.45555	4.90244	6.84816	5.3689	7.37432	5.95948	5.72961	6.67532	7.23798	4.78964	6.08296	5.35353	6.56635	4.52924	7.76053	0.517354	0.392987	0.256859	0.281086	0.571796	0.456477
2272.47	D227284	Unknown	Sugar, Pyranoside	5.61684	9.53598	5.51851	11.227	3.91493	10.3811	6.80528	10.6717	6.25452	11.9371	5.07452	9.01917	10.3116	16.0253	10.7959	16.5614	6.12351	23.4104	4.19937	7.86665	5.35663	7.63516	3.84757	7.19657	3.92554	6.64068	4.77484	6.39917	3.43745	6.80714	7.55264	12.9949	9.08805	16.2256	5.85085	9.23214	1.88416	3.75011	1.53987	3.23943	1.53466	3.72375
2286.47	D2286851	Unknown	Sugar, Pyranoside	12.9014	16.4388	13.0648	19.5183	10.1446	20.7695	9.53794	12.9174	11.5307	17.2566	8.95643	13.8965	7.88397	14.9931	10.4821	16.7556	6.02915	24.3519	11.2341	19.4539	15.7236	21.6043	13.6065	21.8482	0.0688124	0.0636059	0.0996844	0.060117	0.0792631	0.0760629	4.7652	9.04944	6.83116	16.1913	4.907	9.35286	0.136143	0.09205	0.0954728	0.0792445	0.122675	0.125677
2359.12	A237001	Unknown	Acid, Sugar	14.9909	7.88191	8.94966	9.4757	6.34569	10.1053	16.1083	15.9968	18.2163	11.2174	11.0665	13.0945	6.62947	7.28074	10.5786	7.6449	3.93194	9.39908	6.76172	11.4138	13.3046	9.84309	11.0501	17.9772	10.6642	8.56667	13.0186	8.65681	7.42086	7.38059	18.2914	16.2271	20.5044	24.6868	9.27821	11.8314	18.3766	9.72971	14.7299	8.87001	12.2465	10.3591
2571.82	A259001	Unknown	Acid, Polyol, Heptonic	7.47263	6.18361	8.7223	6.6391	8.05192	7.87935	4.19856	3.77291	5.9874	3.16218	4.35372	3.74548	6.82101	5.98282	9.70408	5.27273	5.63062	6.4617	5.43732	4.10473	5.57336	7.10041	6.87531	7.20156	9.58608	8.90112	14.0828	11.3862	16.8031	15.657	9.62433	8.79767	13.9176	11.8573	11.2901	14.1535	6.30569	3.95096	7.10385	4.73023	6.95417	6.53099
2603.66	D260482	Unknown	Sugar, Polyol, Acid	2.81252	3.71193	7.06211	6.75385	10.0987	10.3974	3.12088	4.64266	8.3598	10.8826	10.1209	11.2032	4.47975	2.47186	11.3067	7.05292	11.972	12.023	2.69913	3.70459	9.65047	7.88721	11.3339	10.8798	4.4147	7.35834	10.7371	6.92191	11.8636	10.8581	3.94033	7.84909	10.597	14.5922	11.6078	10.4991	14.4028	20.5913	5.76522	10.5267	12.278	13.827
2667.68	A269002	Unknown	Sugar, Disaccharide	2.80104	3.94092	2.71395	6.42803	2.85293	4.11288	10.4723	20.4933	17.6413	13.0683	7.79325	23.077	0.736598	1.21015	1.57038	1.43554	0.885369	1.37928	0.529716	0.59243	1.02342	0.634502	0.216436	0.315943	0.551443	0.640396	0.903143	1.31372	0.670789	0.838016	1.2546	1.96689	1.36774	1.0301	0.531108	0.610133	0.53944	0.1!	1.64651	0.59013	1.18502	0.752492
2715.91	A274001	Maltose (1MEOX) (8TMS)	Sugar	0.172306	0.246147	0.0824891	0.150533	0.158307	0.216044	0.198675	0.324304	0.182495	0.141545	1.82477	0.21621	0.103582	0.226758	0.0537112	0.146529	0.0375768	0.194917	0.241656	0.303858	0.0933224	0.137563	0.079717	0.163671	0.167536	0.292747	0.108925	0.146492	0.13478	0.310953	0.237922	0.411496	0.073309	0.177569	0.0768232	0.13315	0.223088	0.309367	0.137434	0.213156	0.128827	0.220495
2721.95	A274002	Trehalose, alpha,alpha'- (8TMS)	Sugar	1.23005	1.75652	0.406523	1.55188	0.602161	1.80309	0.767495	1.72957	0.430669	1.00077	0.545732	1.08547	0.447424	1.04502	0.381181	0.568497	0.239296	1.24385	0.155752	0.455339	0.126105	0.258165	0.224397	0.380314	0.41938	1.08931	0.327306	0.687456	0.455363	0.860602	0.318599	1.08429	0.221938	0.928822	0.218162	0.705561	1.0191	1.29108	0.636584	0.738504	0.622751	0.660122
2733.36	A274008	Trehalose, alpha,beta- (8TMS)	Sugar	2.78118	2.50758	12.4072	3.18701	0.558342	2.60057	3.95495	13.4016	4.72388	10.8002	3.43343	11.4574	0.1!	1.70447	6.7231	2.09259	0.983672	3.41119	2.32215	15.168	2.34484	17.4987	1.11554	16.7984	5.52616	2.68707	0.1!	2.75277	0.701485	3.78914	0.1!	2.41322	7.76036	2.88122	0.558264	1.64561	0.1!	2.35031	0.1!	5.58444	0.1	2.17398
2756.61	D275661	Unknown	Sugar, Nucleoside	0.928579	3.85582	1.8739	1.83969	4.09299	4.53772	4.2999	4.86186	3.36329	2.23	4.00844	4.76754	2.88233	4.04127	3.02569	2.4568	5.21966	9.13653	17.8546	5.5459	12.0894	4.92423	14.1413	9.38906	3.11636	4.36401	9.63974	2.1055	7.64201	5.69541	5.96453	3.74145	4.52237	4.15	12.2688	8.25	3.12254	5.84839	1.39608	3.81459	0.1!	14.6252
2788.4	D278931	Unknown	Acid, Fatty	6.69259	6.76287	5.25137	4.61612	7.92936	7.68527	15.7669	14.9717	7.62267	8.87604	7.60965	8.58495	9.57685	5.59628	8.89502	6.08646	9.36805	9.44794	6.02465	6.38639	8.16048	7.77319	8.76352	8.99992	10.2262	12.3617	9.08334	5.33321	8.81911	8.76739	12.3278	21.068	10.3548	12.9661	9.14334	8.20908	9.45491	12.1327	4.14559	7.99392	9.59115	9.55123
2808.97	D280808	Unknown	Acid, Sugar, Pyranoside	11.7913	13.0687	11.9738	15.4303	8.49379	13.4901	13.1045	15.5502	13.1458	14.6908	9.19812	15.0512	1.23947	2.57758	1.58789	2.70312	0.622669	3.23005	0.247611	2.21283	0.1!	3.16649	0.1!	3.16553	0.1!	4.43121	0.91791	0.76485	0.818014	1.241	0.517709	4.53582	0.677081	1.64767	0.270472	2.46774	1.41373	0.769552	1.14772	1.20241	0.750599	1.35952
2887.84	D288804	Unknown	Sugar, Pyranose, Pyranoside	2.67243	4.22584	2.35123	4.22859	0.1	6.04249	7.41021	17.4793	9.773	19.4404	8.43747	18.3109	1.61797	2.27614	2.2626	2.908	0.1!	7.4528	4.08869	11.1936	4.77417	10.2184	4.17629	17.2394	3.40689	3.76932	4.29777	4.15138	4.20559	7.17145	3.77965	4.57236	4.42996	6.81871	4.26214	6.11367	2.58179	0.1!	2.17423	2.45182	0.1!	3.99474
2963.21	A299002	Galactinol (9TMS)	Conjugate	5.77858	6.90261	8.77761	7.67382	6.69808	8.29005	8.15139	16.9072	13.3822	17.3739	9.7504	11.6574	3.6046	3.17031	4.19577	3.66537	2.27814	6.28705	6.94322	11.6124	8.98602	15.9214	9.72584	18.25	10.7902	5.68229	14.9559	6.97336	13.3218	10.1804	5.61314	5.13488	8.12005	10.3686	5.80703	5.06075	4.58597	2.61346	7.2334	3.31414	4.85456	3.0098
3084.63	A311002	Unknown	Sugar, Disaccharide	5.84466	3.89561	3.17667	2.83803	6.46831	5.98651	13.3265	12.7989	9.84766	9.80677	17.5031	14.2786	3.27293	2.2304	4.97915	3.18443	2.74053	6.51806	4.80532	4.08896	3.73938	4.44814	13.6172	14.0671	5.49529	5.93108	6.45052	4.97959	7.98021	9.70251	4.95177	3.58865	3.76451	5.63955	5.08235	7.35421	16.7492	10.0307	11.2009	10.957	22.2937	16.5056
3344.99	A337002	Raffinose (11TMS)	Sugar	0.985652	1.28535	0.408694	0.556998	0.645494	1.19124	3.01629	7.01977	1.60122	3.21119	2.375	4.38538	1.00678	0.849709	0.611323	0.535335	0.307931	1.63304	1.13823	5.50961	0.427087	2.44416	1.03363	5.28984	1.21464	0.742864	0.719025	0.4529	0.939104	1.08105	1.14109	0.882938	0.362221	0.586754	0.489083	0.575351	0.739804	0.562851	0.308142	0.442917	0.320958	0.587841
Shared markers
Accumulated				Decreased
A128001	Serine (2TMS)			D116201	Unknown
A132001	Threonine (2TMS)			A134001	Succinic acid (2TMS)
A195006	Ononitol (5TMS)			A148006	Unknown
A199009	Unknown			A149001	Malic acid (3TMS)
A218002	Glycerophosphoglycerol (5TMS)			A156001	Threonic acid (4TMS)
D227284	Unknown			A182004	Citric acid (4TMS)
Tolerant markers
Accumulated				Decreased
A119001	Phosphoric acid monomethyl ester (2TMS)			D126702	Unknown
A161001	Asparagine (2TMS)
A168001	Asparagine (3TMS)
Sensitive markers
Accumulated				Decreased
A196001	Gulonic acid (6TMS)			A144003	Aspartic acid (2TMS)
				A144001	Alanine, beta- (3TMS)
				A175002	Putrescine+Agmatine (4TMS)
